# Supplementary material for: In Silico Repurposed Drugs against Monkeypox Virus
Source: Molecules. 2022 Aug 18;27(16):5277. doi: 10.3390/molecules27165277 (PMC9415168; doi:10.3390/molecules27165277)
Supplement: Supplementary file 1 [file molecules-27-05277-s001.zip]

Archive with 14 entries (13 files):
- Supplementary figure S1.png
- Supplementary figure S2.png
- Supplementary figure S3.png
- Supplementary figure S4.png
- Supplementary figure S5.png
- Supplementary file S1.xlsx
- Supplementary File S2.zip
- __MACOSX/
- __MACOSX/._Supplementary figure 1.png
- __MACOSX/._Supplementary figure 2.png
- __MACOSX/._Supplementary figure 3.png
- __MACOSX/._Supplementary figure 4.png
- __MACOSX/._Supplementary figure 5.png
- __MACOSX/._Supplementary file 1.xlsx
