# Supplementary material for: In Silico Repurposed Drugs against Monkeypox Virus
Source: Molecules. 2022 Aug 18;27(16):5277. doi: 10.3390/molecules27165277 (PMC9415168; doi:10.3390/molecules27165277)
Supplement: Supplementary file 1 [file molecules-27-05277-s001.zip › Supplementary file S1.xlsx]

## Sheet: A48R
ID	Binding energy (kcal/mol)	DrugBank ID	Drug group	Generic name	InCHI key	SMILES	ZINC ID
drugbank_5349.pdbqt	-10.4	DB08006	experimental	N-anthracen-2-yl-5-methyl[1,2,4]triazolo[1,5-a]pyrimidin-7-amine	InChI=1S/C20H15N5/c1-13-8-19(25-20(23-13)21-12-22-25)24-18-7-6-16-9-14-4-2-3-5-15(14)10-17(16)11-18/h2-12,24H,1H3	-	-		NMCT
drugbank_4866.pdbqt	-10.1	DB07453	experimental	alpha-Naphthoflavone	InChI=1S/C19H12O2/c20-17-12-18(14-7-2-1-3-8-14)21-19-15-9-5-4-6-13(15)10-11-16(17)19/h1-12H	-	-		-7
drugbank_7154.pdbqt	-10.1	DB12379	investigational	Indirubin	InChI=1S/C16H10N2O2/c19-15-10-6-2-4-8-12(10)17-14(15)13-9-5-1-3-7-11(9)18-16(13)20/h1-8,17H,(H,18,20)/b14-13+	-	-
drugbank_3525.pdbqt	-9.9	DB04582	experimental	Imazaquin	InChI=1S/C17H17N3O3/c1-9(2)17(3)16(23)19-14(20-17)13-11(15(21)22)8-10-6-4-5-7-12(10)18-13/h4-9H,1-3H3,(H,21,22)(H,19,20,23)/t17-/m1/s1	-	-
drugbank_4751.pdbqt	-9.7	DB07319	experimental	6-(3-BROMO-2-NAPHTHYL)-1,3,5-TRIAZINE-2,4-DIAMINE	InChI=1S/C13H10BrN5/c14-10-6-8-4-2-1-3-7(8)5-9(10)11-17-12(15)19-13(16)18-11/h1-6H,(H4,15,16,17,18,19)	-	-
drugbank_5233.pdbqt	-9.6	DB07874	experimental	(6S)-2-amino-6-(3'-methoxybiphenyl-3-yl)-3,6-dimethyl-5,6-dihydropyrimidin-4(3H)-one	InChI=1S/C19H21N3O2/c1-19(12-17(23)22(2)18(20)21-19)15-8-4-6-13(10-15)14-7-5-9-16(11-14)24-3/h4-11H,12H2,1-3H3,(H2,20,21)/t19-/m0/s1	-	-
fda_1864.pdbqt	-9.6	-	-	-	-	[NH2+]([C@H](C)c1cccc2c1cccc2)CCCc1cc(ccc1)C(F)(F)F	-
drugbank_4922.pdbqt	-9.5	DB07519	experimental	(6R)-2-amino-6-[2-(3'-methoxybiphenyl-3-yl)ethyl]-3,6-dimethyl-5,6-dihydropyrimidin-4(3H)-one	InChI=1S/C21H25N3O2/c1-21(14-19(25)24(2)20(22)23-21)11-10-15-6-4-7-16(12-15)17-8-5-9-18(13-17)26-3/h4-9,12-13H,10-11,14H2,1-3H3,(H2,22,23)/t21-/m1/s1	-	-
drugbank_4325.pdbqt	-9.5	DB06837	experimental	(2R)-N~4~-hydroxy-2-(3-hydroxybenzyl)-N~1~-[(1S,2R)-2-hydroxy-2,3-dihydro-1H-inden-1-yl]butanediamide	InChI=1S/C20H22N2O5/c23-15-6-3-4-12(9-15)8-14(11-18(25)22-27)20(26)21-19-16-7-2-1-5-13(16)10-17(19)24/h1-7,9,14,17,19,23-24,27H,8,10-11H2,(H,21,26)(H,22,25)/t14-,17-,19+/m1/s1	-	-
drugbank_4735.pdbqt	-9.4	DB07303	experimental	N~3~-[3-(5-METHOXYPYRIDIN-3-YL)BENZYL]PYRIDINE-2,3-DIAMINE	InChI=1S/C18H18N4O/c1-23-16-9-15(11-20-12-16)14-5-2-4-13(8-14)10-22-17-6-3-7-21-18(17)19/h2-9,11-12,22H,10H2,1H3,(H2,19,21)	-	-
drugbank_767.pdbqt	-9.2	DB01012	approved	Cinacalcet	InChI=1S/C22H22F3N/c1-16(20-13-5-10-18-9-2-3-12-21(18)20)26-14-6-8-17-7-4-11-19(15-17)22(23,24)25/h2-5,7,9-13,15-16,26H,6,8,14H2,1H3/t16-/m1/s1	-	-
drugbank_4419.pdbqt	-9.2	DB06944	experimental	N-(3-cyclopropyl-1H-pyrazol-5-yl)-2-(2-naphthyl)acetamide	InChI=1S/C18H17N3O/c22-18(19-17-11-16(20-21-17)14-7-8-14)10-12-5-6-13-3-1-2-4-15(13)9-12/h1-6,9,11,14H,7-8,10H2,(H2,19,20,21,22)	-	-
drugbank_7032.pdbqt	-9.2	DB12211	investigational	PSI-697	InChI=1S/C21H18ClNO3/c22-14-8-5-12(6-9-14)11-17-20(24)18(21(25)26)16-10-7-13-3-1-2-4-15(13)19(16)23-17/h5-10,24H,1-4,11H2,(H,25,26)	-	-
drugbank_9003.pdbqt	-9.2	DB16063	investigational	2X-121	InChI=1S/C18H15N5O/c24-18-13-6-3-7-14-16(13)17(21-22-18)20-15(19-14)10-23-8-11-4-1-2-5-12(11)9-23/h1-7H,8-10H2,(H,22,24)(H,19,20,21)	-	-
drugbank_4606.pdbqt	-9.2	DB07161	experimental	5-phenyl-1H-indazol-3-amine	InChI=1S/C13H11N3/c14-13-11-8-10(6-7-12(11)15-16-13)9-4-2-1-3-5-9/h1-8H,(H3,14,15,16)	-	-
drugbank_8918.pdbqt	-9.2	DB15945	experimental	Pirenoxine	InChI=1S/C16H8N2O5/c19-9-5-8(16(21)22)18-14-10(20)6-12-15(13(9)14)17-7-3-1-2-4-11(7)23-12/h1-6H,(H,18,19)(H,21,22)	-	-
drugbank_6155.pdbqt	-9.1	DB08975	withdrawn	Florantyrone	InChI=1S/C20H14O3/c21-18(9-10-19(22)23)13-7-8-14-15-5-1-3-12-4-2-6-16(20(12)15)17(14)11-13/h1-8,11H,9-10H2,(H,22,23)	-	-
drugbank_6806.pdbqt	-9	DB11880	investigational	Acridine Carboxamide	InChI=1S/C18H19N3O/c1-21(2)11-10-19-18(22)15-8-5-7-14-12-13-6-3-4-9-16(13)20-17(14)15/h3-9,12H,10-11H2,1-2H3,(H,19,22)	-	-
drugbank_6699.pdbqt	-9	DB11726	investigational	Encenicline	InChI=1S/C16H17ClN2OS/c17-12-3-1-2-11-8-14(21-15(11)12)16(20)18-13-9-19-6-4-10(13)5-7-19/h1-3,8,10,13H,4-7,9H2,(H,18,20)/t13-/m0/s1	-	-
drugbank_1502.pdbqt	-9	DB01976	experimental	Aminoanthracene	InChI=1S/C14H11N/c15-14-7-3-6-12-8-10-4-1-2-5-11(10)9-13(12)14/h1-9H,15H2	-	-
drugbank_3284.pdbqt	-9	DB04274	experimental	(2S)-7-hydroxyflavanone	InChI=1S/C15H12O3/c16-11-6-7-12-13(17)9-14(18-15(12)8-11)10-4-2-1-3-5-10/h1-8,14,16H,9H2/t14-/m0/s1	-	-
fda_321.pdbqt	-9	-	-	-	-	c1(cc2c(cc1C(F)(F)F)N[C@H](NS2(=O)=O)Cc1ccccc1)S(=O)(=O)N	-
nonfda1145.pdbqt	-9	-	-	-	-	O=C1c2ccccc2N=C2C3=C(CCN12)c1ccccc1N3	ZINC000000898237
drugbank_2578.pdbqt	-8.9	DB03351	experimental	Sri-9439	InChI=1S/C18H17N7/c1-10-11(9-23-17-15(10)16(19)24-18(20)25-17)8-22-14-6-2-5-13-12(14)4-3-7-21-13/h2-7,9,22H,8H2,1H3,(H4,19,20,23,24,25)	-	-
drugbank_4937.pdbqt	-8.9	DB07535	experimental	2-amino-6-[2-(1H-indol-6-yl)ethyl]pyrimidin-4(3H)-one	InChI=1S/C14H14N4O/c15-14-17-11(8-13(19)18-14)4-2-9-1-3-10-5-6-16-12(10)7-9/h1,3,5-8,16H,2,4H2,(H3,15,17,18,19)	-	-
drugbank_277.pdbqt	-8.9	DB00436	approved	Bendroflumethiazide	InChI=1S/C15H14F3N3O4S2/c16-15(17,18)10-7-11-13(8-12(10)26(19,22)23)27(24,25)21-14(20-11)6-9-4-2-1-3-5-9/h1-5,7-8,14,20-21H,6H2,(H2,19,22,23)	-	-
drugbank_5881.pdbqt	-8.9	DB08631	experimental	N-(4-CHLOROPHENYL)-1,2,3,4-TETRAHYDROISOQUINOLINE-7-SULFONAMIDE	InChI=1S/C15H15ClN2O2S/c16-13-2-4-14(5-3-13)18-21(19,20)15-6-1-11-7-8-17-10-12(11)9-15/h1-6,9,17-18H,7-8,10H2	-	-
fda_1943.pdbqt	-8.9	-	-	-	-	C(=O)(N[C@@H]1C[C@@H]2CCC[C@@H]([N@H+]2C)C1)c1nn(C)c2c1cccc2	-
fda_501.pdbqt	-8.9	-	-	-	-	C(=O)(N[C@@H]1C[C@@H]2CCC[C@@H]([N@H+]2C)C1)c1nn(C)c2c1cccc2	-
drugbank_4857.pdbqt	-8.8	DB07443	experimental	(2Z)-N-biphenyl-4-yl-2-cyano-3-hydroxybut-2-enamide	InChI=1S/C17H14N2O2/c1-12(20)16(11-18)17(21)19-15-9-7-14(8-10-15)13-5-3-2-4-6-13/h2-10,20H,1H3,(H,19,21)/b16-12-	-	-
drugbank_2817.pdbqt	-8.8	DB03682	experimental	Dibenzofuran-4,6-Dicarboxylic Acid	InChI=1S/C14H8O5/c15-13(16)9-5-1-3-7-8-4-2-6-10(14(17)18)12(8)19-11(7)9/h1-6H,(H,15,16)(H,17,18)	-	-
drugbank_5002.pdbqt	-8.8	DB07613	experimental	3-phenyl-5-(1H-pyrazol-3-yl)isoxazole	InChI=1S/C12H9N3O/c1-2-4-9(5-3-1)11-8-12(16-15-11)10-6-7-13-14-10/h1-8H,(H,13,14)	-	-
drugbank_7290.pdbqt	-8.8	DB12574	investigational	LY-295501	InChI=1S/C15H12Cl2N2O4S/c16-12-3-1-10(8-13(12)17)18-15(20)19-24(21,22)11-2-4-14-9(7-11)5-6-23-14/h1-4,7-8H,5-6H2,(H2,18,19,20)	-	-
drugbank_3113.pdbqt	-8.8	DB04059	experimental	8-(Pyrimidin-2-Ylamino)Naphthalene-2-Carboximidamide	InChI=1S/C15H13N5/c16-14(17)11-6-5-10-3-1-4-13(12(10)9-11)20-15-18-7-2-8-19-15/h1-9H,(H3,16,17)(H,18,19,20)	-	-
drugbank_5556.pdbqt	-8.8	DB08240	experimental	N-(4-CHLOROPHENYL)-3-(PHOSPHONOOXY)NAPHTHALENE-2-CARBOXAMIDE	InChI=1S/C17H13ClNO5P/c18-13-5-7-14(8-6-13)19-17(20)15-9-11-3-1-2-4-12(11)10-16(15)24-25(21,22)23/h1-10H,(H,19,20)(H2,21,22,23)	-	-
drugbank_5039.pdbqt	-8.8	DB07652	experimental	1-[2-DEOXYRIBOFURANOSYL]-2,4-DIFLUORO-5-METHYL-BENZENE-5'MONOPHOSPHATE	InChI=1S/C12H15F2O6P/c1-6-2-7(9(14)3-8(6)13)11-4-10(15)12(20-11)5-19-21(16,17)18/h2-3,10-12,15H,4-5H2,1H3,(H2,16,17,18)/t10-,11+,12+/m0/s1	-	-
drugbank_7243.pdbqt	-8.8	DB12505	investigational	E-7820	InChI=1S/C17H12N4O2S/c1-11-5-6-15(17-16(11)13(9-19)10-20-17)21-24(22,23)14-4-2-3-12(7-14)8-18/h2-7,10,20-21H,1H3	-	-
drugbank_8989.pdbqt	-8.8	DB16049	investigational	ASLAN003	InChI=1S/C19H14F2N2O3/c1-26-13-5-2-4-11(8-13)12-9-15(20)17(16(21)10-12)23-18-14(19(24)25)6-3-7-22-18/h2-10H,1H3,(H,22,23)(H,24,25)	-	-
drugbank_3403.pdbqt	-8.8	DB04434	experimental	Naphthyridine Inhibitor	InChI=1S/C17H15N5/c1-11-4-2-5-16(20-11)17-12(10-19-22-17)13-7-8-14-15(21-13)6-3-9-18-14/h2-9,19,22H,10H2,1H3	-	-
drugbank_1261.pdbqt	-8.8	DB01659	experimental	3-(1,10-Phenanthrol-2-Yl)-L-Alanine	InChI=1S/C15H13N3O2/c16-12(15(19)20)8-11-6-5-10-4-3-9-2-1-7-17-13(9)14(10)18-11/h1-7,12H,8,16H2,(H,19,20)/t12-/m0/s1	-	-
drugbank_7139.pdbqt	-8.8	DB12357	investigational	BMS-863233	InChI=1S/C14H12ClN3O2/c15-7-3-4-10-8(6-7)11-12(20-10)14(19)18-13(17-11)9-2-1-5-16-9/h3-4,6,9,16H,1-2,5H2,(H,17,18,19)/t9-/m0/s1	-	-
nonfda827.pdbqt	-8.8	-	-	-	-	O=C1C=CC2=Nc3ccccc3C=CC2=C1	ZINC000001713704
drugbank_4455.pdbqt	-8.7	DB06992	experimental	(3,3-dimethylpiperidin-1-yl)(6-(3-fluoro-4-methylphenyl)pyridin-2-yl)methanone	InChI=1S/C20H23FN2O/c1-14-8-9-15(12-16(14)21)17-6-4-7-18(22-17)19(24)23-11-5-10-20(2,3)13-23/h4,6-9,12H,5,10-11,13H2,1-3H3	-	-
drugbank_3805.pdbqt	-8.7	DB05016	approved; investigational	Ataluren	InChI=1S/C15H9FN2O3/c16-12-7-2-1-6-11(12)14-17-13(18-21-14)9-4-3-5-10(8-9)15(19)20/h1-8H,(H,19,20)	-	-
drugbank_3985.pdbqt	-8.7	DB05992	investigational	Plinabulin	InChI=1S/C19H20N4O2/c1-19(2,3)16-13(20-11-21-16)10-15-18(25)22-14(17(24)23-15)9-12-7-5-4-6-8-12/h4-11H,1-3H3,(H,20,21)(H,22,25)(H,23,24)/b14-9-,15-10-	-	-
drugbank_1983.pdbqt	-8.7	DB02586	experimental	4,7-Dimethyl-[1,10]Phenanthroline	InChI=1S/C14H12N2/c1-9-5-7-15-13-11(9)3-4-12-10(2)6-8-16-14(12)13/h3-8H,1-2H3	-	-
drugbank_8190.pdbqt	-8.7	DB13927	experimental	anle138b	InChI=1S/C16H11BrN2O2/c17-12-3-1-2-10(6-12)13-8-14(19-18-13)11-4-5-15-16(7-11)21-9-20-15/h1-8H,9H2,(H,18,19)	-	-
drugbank_4900.pdbqt	-8.7	DB07493	experimental	5-Bromoindirubin	InChI=1S/C16H9BrN2O2/c17-8-5-6-12-10(7-8)13(16(21)19-12)14-15(20)9-3-1-2-4-11(9)18-14/h1-7,18H,(H,19,21)/b14-13-	-	-
drugbank_5843.pdbqt	-8.7	DB08580	experimental	4-bromo-2-{[(2R)-2-(2-chlorobenzyl)pyrrolidin-1-yl]carbonyl}aniline	InChI=1S/C18H18BrClN2O/c19-13-7-8-17(21)15(11-13)18(23)22-9-3-5-14(22)10-12-4-1-2-6-16(12)20/h1-2,4,6-8,11,14H,3,5,9-10,21H2/t14-/m1/s1	-	-
drugbank_3547.pdbqt	-8.7	DB04610	experimental	7,8-dihydro-6-hydroxymethyl-7-methyl-7-[2-phenylethyl]-pterin	InChI=1S/C16H19N5O2/c1-16(8-7-10-5-3-2-4-6-10)11(9-22)18-12-13(21-16)19-15(17)20-14(12)23/h2-6,22H,7-9H2,1H3,(H4,17,19,20,21,23)/t16-/m0/s1	-	-
drugbank_2669.pdbqt	-8.7	DB03476	experimental	Trans-6-(2-Phenylcyclopropyl)-Naphthalene-2-Carboxamidine	InChI=1S/C20H18N2/c21-20(22)17-9-7-14-10-16(8-6-15(14)11-17)19-12-18(19)13-4-2-1-3-5-13/h1-11,18-19H,12H2,(H3,21,22)/t18-,19-/m0/s1	-	-
drugbank_7402.pdbqt	-8.7	DB12746	investigational	AKN-028	InChI=1S/C17H14N6/c18-16-17(22-13-1-2-14-12(9-13)5-8-20-14)23-15(10-21-16)11-3-6-19-7-4-11/h1-10,20H,(H2,18,21)(H,22,23)	-	-
drugbank_4911.pdbqt	-8.7	DB07507	experimental	2-(4-hydroxybiphenyl-3-yl)-4-methyl-1H-isoindole-1,3(2H)-dione	InChI=1S/C21H15NO3/c1-13-6-5-9-16-19(13)21(25)22(20(16)24)17-12-15(10-11-18(17)23)14-7-3-2-4-8-14/h2-12,23H,1H3	-	-
drugbank_5773.pdbqt	-8.7	DB08500	experimental	(3S,5R,7R,8S,9S,10R)-7-(hydroxymethyl)-3-(2-naphthyl)-1,6-dioxa-2-azaspiro[4.5]decane-8,9,10-triol	InChI=1S/C18H21NO6/c20-9-14-15(21)16(22)17(23)18(24-14)8-13(19-25-18)12-6-5-10-3-1-2-4-11(10)7-12/h1-7,13-17,19-23H,8-9H2/t13-,14+,15+,16-,17+,18+/m0/s1	-	-
fda_1027.pdbqt	-8.7	-	-	-	-	N(C(=O)c1cc(c(cc1)Cl)S(=O)(=O)N)N1[C@H](C)Cc2c1cccc2	-
nonfda1809.pdbqt	-8.7	-	-	-	-	C[C@H]([C@H](O)c1ccc(O)cc1)[N@@H+]1CC[C@@H](Cc2ccccc2)CC1	ZINC000000014551
drugbank_8490.pdbqt	-8.6	DB14841	investigational	Centanafadine	InChI=1S/C15H15N/c1-2-4-12-7-13(6-5-11(12)3-1)15-8-14(15)9-16-10-15/h1-7,14,16H,8-10H2/t14-,15+/m1/s1	-	-
drugbank_8575.pdbqt	-8.6	DB15038	investigational	Litoxetine	InChI=1S/C16H19NO/c1-2-4-15-11-13(5-6-14(15)3-1)12-18-16-7-9-17-10-8-16/h1-6,11,16-17H,7-10,12H2	-	-
drugbank_5142.pdbqt	-8.6	DB07776	approved; experimental	Flavone	InChI=1S/C15H10O2/c16-13-10-15(11-6-2-1-3-7-11)17-14-9-5-4-8-12(13)14/h1-10H	-	-
drugbank_1344.pdbqt	-8.6	DB01767	experimental	Hemi-Babim	InChI=1S/C16H14N6/c17-16(18)9-5-6-12-13(7-9)22-15(21-12)8-14-19-10-3-1-2-4-11(10)20-14/h1-7H,8H2,(H3,17,18)(H,19,20)(H,21,22)	-	-
drugbank_187.pdbqt	-8.6	DB00323	approved; withdrawn	Tolcapone	InChI=1S/C14H11NO5/c1-8-2-4-9(5-3-8)13(17)10-6-11(15(19)20)14(18)12(16)7-10/h2-7,16,18H,1H3	-	-
drugbank_511.pdbqt	-8.6	DB00715	approved; investigational	Paroxetine	InChI=1S/C19H20FNO3/c20-15-3-1-13(2-4-15)17-7-8-21-10-14(17)11-22-16-5-6-18-19(9-16)24-12-23-18/h1-6,9,14,17,21H,7-8,10-12H2/t14-,17-/m0/s1	-	-
fda_1548.pdbqt	-8.6	-	-	-	-	c1(cc(c(O)c(c1)N(=O)=O)O)C(=O)c1ccc(C)cc1	-
fda_1617.pdbqt	-8.6	-	-	-	-	N(C(=O)c1cc(c(cc1)Cl)S(=O)(=O)N)N1[C@@H](C)Cc2c1cccc2	-
nonfda4264.pdbqt	-8.6	-	-	-	-	CC(C)Oc1ccc2C(=O)C=C(c3ccccc3)Oc2c1	ZINC000003872928
nonfda1998.pdbqt	-8.6	-	-	-	-	O=C1C=C(c2ccccc2)Oc2ccccc12	ZINC000000057674
nonfda4092.pdbqt	-8.6	-	-	-	-	C[N@@H+]1[C@@H]2CCC[C@H]1C[C@@H](NC(=O)C1=c3ccccc3=NN1)C2	ZINC000100054819
drugbank_5747.pdbqt	-8.5	DB08470	experimental	3-(4-fluorophenyl)-5-phenyl-4H-1,2,4-triazole	InChI=1S/C14H10FN3/c15-12-8-6-11(7-9-12)14-16-13(17-18-14)10-4-2-1-3-5-10/h1-9H,(H,16,17,18)	-	-
drugbank_9027.pdbqt	-8.5	DB16101	investigational	Baicalein	InChI=1S/C15H10O5/c16-9-6-11(8-4-2-1-3-5-8)20-12-7-10(17)14(18)15(19)13(9)12/h1-7,17-19H	-	-
drugbank_5319.pdbqt	-8.5	DB07972	experimental	1-(3-METHYLPHENYL)-1H-BENZIMIDAZOL-5-AMINE	InChI=1S/C14H13N3/c1-10-3-2-4-12(7-10)17-9-16-13-8-11(15)5-6-14(13)17/h2-9H,15H2,1H3	-	-
drugbank_5426.pdbqt	-8.5	DB08093	experimental	3-(1-NAPHTHYLMETHOXY)PYRIDIN-2-AMINE	InChI=1S/C16H14N2O/c17-16-15(9-4-10-18-16)19-11-13-7-3-6-12-5-1-2-8-14(12)13/h1-10H,11H2,(H2,17,18)	-	-
drugbank_6746.pdbqt	-8.5	DB11793	approved; investigational	Niraparib	InChI=1S/C19H20N4O/c20-19(24)17-5-1-3-15-12-23(22-18(15)17)16-8-6-13(7-9-16)14-4-2-10-21-11-14/h1,3,5-9,12,14,21H,2,4,10-11H2,(H2,20,24)/t14-/m1/s1	-	-
drugbank_4081.pdbqt	-8.5	DB06299	investigational	Hydronidone	InChI=1S/C12H11NO2/c1-9-2-7-12(15)13(8-9)10-3-5-11(14)6-4-10/h2-8,14H,1H3	-	-
drugbank_7752.pdbqt	-8.5	DB13309	experimental	Benproperine	InChI=1S/C21H27NO/c1-18(22-14-8-3-9-15-22)17-23-21-13-7-6-12-20(21)16-19-10-4-2-5-11-19/h2,4-7,10-13,18H,3,8-9,14-17H2,1H3	-	-
drugbank_4691.pdbqt	-8.5	DB07256	experimental	3-({4-[(5-CHLORO-1,3-BENZODIOXOL-4-YL)AMINO]PYRIMIDIN-2-YL}AMINO)BENZAMIDE	InChI=1S/C18H14ClN5O3/c19-12-4-5-13-16(27-9-26-13)15(12)23-14-6-7-21-18(24-14)22-11-3-1-2-10(8-11)17(20)25/h1-8H,9H2,(H2,20,25)(H2,21,22,23,24)	-	-
drugbank_8818.pdbqt	-8.5	DB15581	experimental	Chrysin	InChI=1S/C15H10O4/c16-10-6-11(17)15-12(18)8-13(19-14(15)7-10)9-4-2-1-3-5-9/h1-8,16-17H	-	-
drugbank_5998.pdbqt	-8.5	DB08758	experimental	IMIDAZO[2,1-A]ISOQUINOLINE-2-CARBOHYDRAZIDE	InChI=1S/C12H10N4O/c13-15-12(17)10-7-16-6-5-8-3-1-2-4-9(8)11(16)14-10/h1-7H,13H2,(H,15,17)	-	-
drugbank_2680.pdbqt	-8.5	DB03490	experimental	3-Pyridin-4-Yl-2,4-Dihydro-Indeno[1,2-.C.]Pyrazole	InChI=1S/C15H11N3/c1-2-4-12-11(3-1)9-13-14(17-18-15(12)13)10-5-7-16-8-6-10/h1-8H,9H2,(H,17,18)	-	-
drugbank_5914.pdbqt	-8.5	DB08666	experimental	5-imino-4-(3-trifluoromethyl-phenylazo)-5H-pyrazol-3-ylamine	InChI=1S/C10H7F3N6/c11-10(12,13)5-2-1-3-6(4-5)16-17-7-8(14)18-19-9(7)15/h1-4,14-16H	-	-
drugbank_6221.pdbqt	-8.5	DB09071	approved; investigational	Tasimelteon	InChI=1S/C15H19NO2/c1-2-15(17)16-9-10-8-13(10)11-4-3-5-14-12(11)6-7-18-14/h3-5,10,13H,2,6-9H2,1H3,(H,16,17)/t10-,13+/m0/s1	-	-
drugbank_4697.pdbqt	-8.5	DB07262	experimental	1-{[N-(1-Imino-guanidino-methyl)]sulfanylmethyl}-3-trifluoromethyl-benzene	InChI=1S/C10H11F3N4S/c11-10(12,13)7-3-1-2-6(4-7)5-18-9(16)17-8(14)15/h1-4H,5H2,(H5,14,15,16,17)	-	-
drugbank_5121.pdbqt	-8.5	DB07753	experimental	3',5'-DIFLUOROBIPHENYL-4-CARBOXYLIC ACID	InChI=1S/C13H8F2O2/c14-11-5-10(6-12(15)7-11)8-1-3-9(4-2-8)13(16)17/h1-7H,(H,16,17)	-	-
drugbank_3301.pdbqt	-8.5	DB04295	experimental	N-(Benzoylcarbamoyl)-beta-D-glucopyranosylamine	InChI=1S/C14H18N2O7/c17-6-8-9(18)10(19)11(20)13(23-8)16-14(22)15-12(21)7-4-2-1-3-5-7/h1-5,8-11,13,17-20H,6H2,(H2,15,16,21,22)/t8-,9-,10+,11-,13-/m1/s1	-	-
drugbank_4647.pdbqt	-8.5	DB07206	experimental	6-[2-(1H-INDOL-6-YL)ETHYL]PYRIDIN-2-AMINE	InChI=1S/C15H15N3/c16-15-3-1-2-13(18-15)7-5-11-4-6-12-8-9-17-14(12)10-11/h1-4,6,8-10,17H,5,7H2,(H2,16,18)	-	-
fda_1000.pdbqt	-8.5	-	-	-	-	[C@H]1(CC[NH2+]C[C@H]1COc1cc2c(cc1)OCO2)c1ccc(F)cc1	-
nonfda770.pdbqt	-8.5	-	-	-	-	CC1(C)S[C@H]([C@@H](NC(=O)Cc2ccccc2)C(=O)[O-])[NH2+][C@@H]1C(=O)[O-]	ZINC000013520637
nonfda769.pdbqt	-8.5	-	-	-	-	CC1(C)S[C@H]([C@@H](NC(=O)Cc2ccccc2)C(=O)[O-])N[C@@H]1C(=O)[O-]	ZINC000013520637
nonfda2085.pdbqt	-8.5	-	-	-	-	COc1ccc2c[c]3-c4cc5c(cc4CCn3cc2c1OC)OCO5	ZINC000003779067
drugbank_5512.pdbqt	-8.4	DB08184	experimental	2-(2-METHYLPHENYL)-1H-INDOLE-5-CARBOXIMIDAMIDE	InChI=1S/C16H15N3/c1-10-4-2-3-5-13(10)15-9-12-8-11(16(17)18)6-7-14(12)19-15/h2-9,19H,1H3,(H3,17,18)	-	-
drugbank_1316.pdbqt	-8.4	DB01734	experimental	3-(Oxalyl-Amino)-Naphthalene-2-Carboxylic Acid	InChI=1S/C13H9NO5/c15-11(13(18)19)14-10-6-8-4-2-1-3-7(8)5-9(10)12(16)17/h1-6H,(H,14,15)(H,16,17)(H,18,19)	-	-
drugbank_4729.pdbqt	-8.4	DB07296	experimental	(5Z)-3-(4-CHLOROPHENYL)-4-HYDROXY-5-(1-NAPHTHYLMETHYLENE)FURAN-2(5H)-ONE	InChI=1S/C21H13ClO3/c22-16-10-8-14(9-11-16)19-20(23)18(25-21(19)24)12-15-6-3-5-13-4-1-2-7-17(13)15/h1-12,23H/b18-12-	-	-
drugbank_1448.pdbqt	-8.4	DB01906	experimental	3-(5-amino-7-hydroxy-(1,2,3)triazolo(4,5-d)pyrimidin-2-yl)benzoic acid	InChI=1S/C11H8N6O3/c12-11-13-8-7(9(18)14-11)15-17(16-8)6-3-1-2-5(4-6)10(19)20/h1-4H,(H,19,20)(H3,12,13,14,16,18)	-	-
drugbank_5567.pdbqt	-8.4	DB08254	experimental	2-Naphthalenesulfonic acid	InChI=1S/C10H8O3S/c11-14(12,13)10-6-5-8-3-1-2-4-9(8)7-10/h1-7H,(H,11,12,13)	-	-
drugbank_3081.pdbqt	-8.4	DB04014	experimental	Alsterpaullone	InChI=1S/C16H11N3O3/c20-15-8-12-11-7-9(19(21)22)5-6-14(11)18-16(12)10-3-1-2-4-13(10)17-15/h1-7,18H,8H2,(H,17,20)	-	-
drugbank_4886.pdbqt	-8.4	DB07478	experimental	3,4-Biphenyldiol	InChI=1S/C12H10O2/c13-11-7-6-10(8-12(11)14)9-4-2-1-3-5-9/h1-8,13-14H	-	-
drugbank_7740.pdbqt	-8.4	DB13291	experimental	Cloridarol	InChI=1S/C15H11ClO2/c16-12-7-5-10(6-8-12)15(17)14-9-11-3-1-2-4-13(11)18-14/h1-9,15,17H	-	-
drugbank_5101.pdbqt	-8.4	DB07729	experimental	3-fluoro-N-[3-(1H-tetrazol-5-yl)phenyl]benzamide	InChI=1S/C14H10FN5O/c15-11-5-1-4-10(7-11)14(21)16-12-6-2-3-9(8-12)13-17-19-20-18-13/h1-8H,(H,16,21)(H,17,18,19,20)	-	-
drugbank_5465.pdbqt	-8.4	DB08133	experimental	N-(4-sulfamoylphenyl)-1H-indazole-3-carboxamide	InChI=1S/C14H12N4O3S/c15-22(20,21)10-7-5-9(6-8-10)16-14(19)13-11-3-1-2-4-12(11)17-18-13/h1-8H,(H,16,19)(H,17,18)(H2,15,20,21)	-	-
drugbank_2630.pdbqt	-8.4	DB03421	experimental	2-Phenethyl-2,3-Dihydro-Phthalazine-1,4-Dione	InChI=1S/C16H14N2O2/c19-15-13-8-4-5-9-14(13)16(20)18(17-15)11-10-12-6-2-1-3-7-12/h1-9H,10-11H2,(H,17,19)	-	-
drugbank_4925.pdbqt	-8.4	DB07522	experimental	N-[(2R,3S)-3-AMINO-2-HYDROXY-4-PHENYLBUTYL]NAPHTHALENE-2-SULFONAMIDE	InChI=1S/C20H22N2O3S/c21-19(12-15-6-2-1-3-7-15)20(23)14-22-26(24,25)18-11-10-16-8-4-5-9-17(16)13-18/h1-11,13,19-20,22-23H,12,14,21H2/t19-,20+/m0/s1	-	-
drugbank_5453.pdbqt	-8.4	DB08121	experimental	(2S)-2-(biphenyl-4-yloxy)-3-phenylpropanoic acid	InChI=1S/C21H18O3/c22-21(23)20(15-16-7-3-1-4-8-16)24-19-13-11-18(12-14-19)17-9-5-2-6-10-17/h1-14,20H,15H2,(H,22,23)/t20-/m0/s1	-	-
drugbank_1483.pdbqt	-8.4	DB01953	experimental	Inhibitor of P38 Kinase	InChI=1S/C15H14N2/c1-2-4-15-14(3-1)13(11-17-15)6-5-12-7-9-16-10-8-12/h1-4,7-11,17H,5-6H2	-	-
drugbank_3976.pdbqt	-8.4	DB05959	investigational	ENMD-1198	InChI=1S/C20H25NO2/c1-20-8-3-4-17(20)14-6-5-12-10-16(19(21)22)18(23-2)11-15(12)13(14)7-9-20/h3,8,10-11,13-14,17H,4-7,9H2,1-2H3,(H2,21,22)/t13-,14+,17-,20-/m0/s1	-	-
drugbank_5503.pdbqt	-8.4	DB08172	experimental	(2Z)-N-(3-chloro-2'-methoxybiphenyl-4-yl)-2-cyano-3-hydroxybut-2-enamide	InChI=1S/C18H15ClN2O3/c1-11(22)14(10-20)18(23)21-16-8-7-12(9-15(16)19)13-5-3-4-6-17(13)24-2/h3-9,22H,1-2H3,(H,21,23)/b14-11-	-	-
drugbank_1085.pdbqt	-8.4	DB01453	experimental; illicit	Beta-hydroxyfentanyl	InChI=1S/C22H28N2O2/c1-2-22(26)24(19-11-7-4-8-12-19)20-13-15-23(16-14-20)17-21(25)18-9-5-3-6-10-18/h3-12,20-21,25H,2,13-17H2,1H3	-	-
drugbank_5785.pdbqt	-8.4	DB08512	experimental	6-amino-2-[(1-naphthylmethyl)amino]-3,7-dihydro-8H-imidazo[4,5-g]quinazolin-8-one	InChI=1S/C20H16N6O/c21-19-23-15-9-17-16(8-14(15)18(27)26-19)24-20(25-17)22-10-12-6-3-5-11-4-1-2-7-13(11)12/h1-9H,10H2,(H2,22,24,25)(H3,21,23,26,27)	-	-
drugbank_2249.pdbqt	-8.4	DB02923	experimental	Biphenyl-2,3-Diol	InChI=1S/C12H10O2/c13-11-8-4-7-10(12(11)14)9-5-2-1-3-6-9/h1-8,13-14H	-	-
drugbank_9197.pdbqt	-8.4	DB16652	investigational	Avotaciclib	InChI=1S/C13H11N7O/c14-12-16-5-3-8(19-12)7-1-2-10(21)11(18-7)9-4-6-17-13(15)20-9/h1-6,21H,(H2,14,16,19)(H2,15,17,20)	-	-
drugbank_1469.pdbqt	-8.4	DB01938	experimental	L-Histidine Beta Naphthylamide	InChI=1S/C16H16N4O/c17-15(8-14-9-18-10-19-14)16(21)20-13-6-5-11-3-1-2-4-12(11)7-13/h1-7,9-10,15H,8,17H2,(H,18,19)(H,20,21)/t15-/m1/s1	-	-
drugbank_8298.pdbqt	-8.4	DB14129	experimental	Macelignan	InChI=1S/C20H24O4/c1-13(8-15-4-6-17(21)19(10-15)22-3)14(2)9-16-5-7-18-20(11-16)24-12-23-18/h4-7,10-11,13-14,21H,8-9,12H2,1-3H3/t13-,14+/m0/s1	-	-
drugbank_4717.pdbqt	-8.4	DB07284	experimental	N~3~-(3-PYRIDIN-3-YLBENZYL)PYRIDINE-2,3-DIAMINE	InChI=1S/C17H16N4/c18-17-16(7-3-9-20-17)21-11-13-4-1-5-14(10-13)15-6-2-8-19-12-15/h1-10,12,21H,11H2,(H2,18,20)	-	-
drugbank_6276.pdbqt	-8.4	DB09177	illicit	p-Fluorofentanyl	InChI=1S/C22H27FN2O/c1-2-22(26)25(20-10-8-19(23)9-11-20)21-13-16-24(17-14-21)15-12-18-6-4-3-5-7-18/h3-11,21H,2,12-17H2,1H3	-	-
fda_1520.pdbqt	-8.4	-	-	-	-	[c+]1([nH+]c2cc(ccc2[nH]1)C(=O)c1ccccc1)NC(=O)OC	-
fda_588.pdbqt	-8.4	-	-	-	-	Cc1cn(c(=O)cc1)c1ccccc1	-
fda_970.pdbqt	-8.4	-	-	-	-	[C@@H]1(C=C2NC3=C[C@H](C=C[C@@H]3C=C2C=C1)[NH3+])[NH3+]	-
fda_496.pdbqt	-8.4	-	-	-	-	[C@H]1(C[C@H]1c1c2c(ccc1)OCC2)CNC(=O)CC	-
nonfda306.pdbqt	-8.4	-	-	-	-	Cc1cc(c2ccccc2)nnc1NCCN1CCOCC1	ZINC000019796082
nonfda4093.pdbqt	-8.4	-	-	-	-	C[N@H+]1[C@@H]2CCC[C@H]1C[C@@H](NC(=O)C1=NNc3ccccc13)C2	ZINC000100054819
nonfda3961.pdbqt	-8.4	-	-	-	-	CC(C)[NH2+]C[C@H](O)c1ccc2ccccc2c1	ZINC000000967921
nonfda3052.pdbqt	-8.4	-	-	-	-	C[C@H](Cc1ccc(O)c(O)c1)[C@@H](C)Cc1ccc(O)c(O)c1	ZINC000000012342
nonfda4004.pdbqt	-8.4	-	-	-	-	[O-]C(=O)[C@@H](CC(=O)N1C[C@@H]2CCCC[C@@H]2C1)Cc1ccccc1	ZINC000011616579
nonfda1905.pdbqt	-8.4	-	-	-	-	Cc1ccc(Nc2c(F)cccc2Cl)c(CC(=O)[O-])c1	ZINC000000007563
nonfda4094.pdbqt	-8.4	-	-	-	-	C[N@@H+]1[C@@H]2CCC[C@H]1C[C@@H](NC(=O)C1=NNc3ccccc13)C2	ZINC000100054819
nonfda405.pdbqt	-8.4	-	-	-	-	[O-]C(=O)c1cccc(C2=NOC(=N2)c2ccccc2F)c1	ZINC000013831791
drugbank_6930.pdbqt	-8.3	DB12061	investigational	Pardoprunox	InChI=1S/C12H15N3O2/c1-14-5-7-15(8-6-14)10-4-2-3-9-11(10)17-12(16)13-9/h2-4H,5-8H2,1H3,(H,13,16)	-	-
drugbank_4396.pdbqt	-8.3	DB06918	experimental	2-(2-METHYLPHENYL)-1H-INDOLE-6-CARBOXIMIDAMIDE	InChI=1S/C16H15N3/c1-10-4-2-3-5-13(10)15-8-11-6-7-12(16(17)18)9-14(11)19-15/h2-9,19H,1H3,(H3,17,18)	-	-
drugbank_7937.pdbqt	-8.3	DB13551	experimental	Cinchophen	InChI=1S/C16H11NO2/c18-16(19)13-10-15(11-6-2-1-3-7-11)17-14-9-5-4-8-12(13)14/h1-10H,(H,18,19)	-	-
drugbank_2934.pdbqt	-8.3	DB03823	experimental; investigational	Epigallocatechin	InChI=1S/C15H14O7/c16-7-3-9(17)8-5-12(20)15(22-13(8)4-7)6-1-10(18)14(21)11(19)2-6/h1-4,12,15-21H,5H2/t12-,15-/m1/s1	-	-
drugbank_5394.pdbqt	-8.3	DB08055	experimental	N-(2-chlorophenyl)-5-phenylimidazo[1,5-a]pyrazin-8-amine	InChI=1S/C18H13ClN4/c19-14-8-4-5-9-15(14)22-18-17-10-20-12-23(17)16(11-21-18)13-6-2-1-3-7-13/h1-12H,(H,21,22)	-	-
drugbank_4655.pdbqt	-8.3	DB07217	experimental	N-(3-cyano-4,5,6,7-tetrahydro-1-benzothien-2-yl)-2-fluorobenzamide	InChI=1S/C16H13FN2OS/c17-13-7-3-1-6-11(13)15(20)19-16-12(9-18)10-5-2-4-8-14(10)21-16/h1,3,6-7H,2,4-5,8H2,(H,19,20)	-	-
drugbank_6365.pdbqt	-8.3	DB09290	investigational	Ramosetron	InChI=1S/C17H17N3O/c1-20-9-13(12-4-2-3-5-16(12)20)17(21)11-6-7-14-15(8-11)19-10-18-14/h2-5,9-11H,6-8H2,1H3,(H,18,19)/t11-/m1/s1	-	-
drugbank_1804.pdbqt	-8.3	DB02365	experimental	1,10-Phenanthroline	InChI=1S/C12H8N2/c1-3-9-5-6-10-4-2-8-14-12(10)11(9)13-7-1/h1-8H	-	-
drugbank_4700.pdbqt	-8.3	DB07266	experimental	AKI-001	InChI=1S/C21H24N4O/c1-5-25-17-9-14-13-8-6-7-12-11(2)23-24-19(12)18(13)22-16(14)10-15(17)21(3,4)20(25)26/h9-10,22H,5-8H2,1-4H3,(H,23,24)	-	-
drugbank_4401.pdbqt	-8.3	DB06923	experimental	2-(3-METHYLPHENYL)-1H-INDOLE-5-CARBOXIMIDAMIDE	InChI=1S/C16H15N3/c1-10-3-2-4-11(7-10)15-9-13-8-12(16(17)18)5-6-14(13)19-15/h2-9,19H,1H3,(H3,17,18)	-	-
drugbank_5382.pdbqt	-8.3	DB08040	experimental	Kelatorphan	InChI=1S/C14H18N2O5/c1-9(14(19)20)15-13(18)11(8-12(17)16-21)7-10-5-3-2-4-6-10/h2-6,9,11,21H,7-8H2,1H3,(H,15,18)(H,16,17)(H,19,20)/t9-,11+/m0/s1	-	-
drugbank_4257.pdbqt	-8.3	DB06726	experimental	Bufuralol	InChI=1S/C16H23NO2/c1-5-11-7-6-8-12-9-14(19-15(11)12)13(18)10-17-16(2,3)4/h6-9,13,17-18H,5,10H2,1-4H3	-	-
drugbank_3159.pdbqt	-8.3	DB04115	approved; investigational	Berberine	InChI=1S/C20H18NO4/c1-22-17-4-3-12-7-16-14-9-19-18(24-11-25-19)8-13(14)5-6-21(16)10-15(12)20(17)23-2/h3-4,7-10H,5-6,11H2,1-2H3/q+1	-	-
drugbank_6445.pdbqt	-8.3	DB11157	approved	Anthralin	InChI=1S/C14H10O3/c15-10-5-1-3-8-7-9-4-2-6-11(16)13(9)14(17)12(8)10/h1-6,15-16H,7H2	-	-
drugbank_3761.pdbqt	-8.3	DB04884	investigational	Dapoxetine	InChI=1S/C21H23NO/c1-22(2)20(18-10-4-3-5-11-18)15-16-23-21-14-8-12-17-9-6-7-13-19(17)21/h3-14,20H,15-16H2,1-2H3/t20-/m0/s1	-	-
drugbank_3882.pdbqt	-8.3	DB05444	investigational	Iroxanadine	InChI=1S/C14H20N4O/c1-2-7-18(8-3-1)10-13-11-19-17-14(16-13)12-5-4-6-15-9-12/h4-6,9,13H,1-3,7-8,10-11H2,(H,16,17)	-	-
drugbank_4930.pdbqt	-8.3	DB07528	experimental	3-(2-aminoquinazolin-6-yl)-4-methyl-1-[3-(trifluoromethyl)phenyl]pyridin-2(1H)-one	InChI=1S/C21H15F3N4O/c1-12-7-8-28(16-4-2-3-15(10-16)21(22,23)24)19(29)18(12)13-5-6-17-14(9-13)11-26-20(25)27-17/h2-11H,1H3,(H2,25,26,27)	-	-
drugbank_3239.pdbqt	-8.3	DB04213	experimental	N-Cyclohexyl-N'-(Propyl)Phenyl Urea	InChI=1S/C16H24N2O/c19-16(18-15-11-5-2-6-12-15)17-13-7-10-14-8-3-1-4-9-14/h1,3-4,8-9,15H,2,5-7,10-13H2,(H2,17,18,19)	-	-
drugbank_7868.pdbqt	-8.3	DB13457	experimental	Oxaflozane	InChI=1S/C14H18F3NO/c1-10(2)18-6-7-19-13(9-18)11-4-3-5-12(8-11)14(15,16)17/h3-5,8,10,13H,6-7,9H2,1-2H3	-	-
drugbank_5754.pdbqt	-8.3	DB08478	experimental	N-[2-Chloro-5-(trifluoromethyl)phenyl]imidodicarbonimidic diamide	InChI=1S/C9H9ClF3N5/c10-5-2-1-4(9(11,12)13)3-6(5)17-8(16)18-7(14)15/h1-3H,(H6,14,15,16,17,18)	-	-
fda_1129.pdbqt	-8.3	-	-	-	-	C[N@H+](C/C=C\c1ccccc1)Cc1cccc2c1cccc2	-
fda_766.pdbqt	-8.3	-	-	-	-	O=C1c2cccc3c2[C@@H](CCC3)CN1[C@H]1[C@@H]2CC[N@H+](C1)CC2	-
fda_1325.pdbqt	-8.3	-	-	-	-	N([C+](=N)N[C+](=N)Nc1ccc(cc1)Cl)C(C)C	-
nonfda71.pdbqt	-8.3	-	-	-	-	C1=Cc2cccc(OC[C@H]3CNCCO3)c2C1	ZINC000000900543
nonfda777.pdbqt	-8.3	-	-	-	-	NC1=Nc2cc(C(=O)c3ccccc3)ccc2N1	ZINC000004068309
nonfda1961.pdbqt	-8.3	-	-	-	-	CC(C)[nH][c]([nH2])[nH][c]([nH2])[nH]c1ccc(Cl)c(Cl)c1	ZINC000000001136
nonfda2098.pdbqt	-8.3	-	-	-	-	[nH2][c]([nH2])[nH][c]([nH2])[nH]CCc1ccccc1	ZINC000005851063
nonfda1962.pdbqt	-8.3	-	-	-	-	CC(C)[nH][c]([nH2])[nH]C(=N)Nc1ccc(Cl)c(Cl)c1	ZINC000000001136
nonfda70.pdbqt	-8.3	-	-	-	-	C1=Cc2cccc(OC[C@H]3C[NH2+]CCO3)c2C1	ZINC000000900543
nonfda4240.pdbqt	-8.3	-	-	-	-	C[C@@H](Cc1cccc(C(F)(F)F)c1)[NH2+]CCOC(=O)c1ccccc1	ZINC000002015039
nonfda640.pdbqt	-8.3	-	-	-	-	C[C@]12CC[C@H]3c4cc(O)c(Os([o])([o])[o])cc4CC[C@@H]3[C@@H]1CCC2=O	ZINC000085589012
drugbank_5388.pdbqt	-8.2	DB08049	experimental	7,8-dihydroxy-4-phenyl-2H-chromen-2-one	InChI=1S/C15H10O4/c16-12-7-6-10-11(9-4-2-1-3-5-9)8-13(17)19-15(10)14(12)18/h1-8,16,18H	-	-
drugbank_5919.pdbqt	-8.2	DB08671	experimental	5-Imino-4-(2-trifluoromethyl-phenylazo)-5H-pyrazol-3-ylamine	InChI=1S/C10H7F3N6/c11-10(12,13)5-3-1-2-4-6(5)16-17-7-8(14)18-19-9(7)15/h1-4,14-16H	-	-
drugbank_6950.pdbqt	-8.2	DB12093	investigational	Tetrahydropalmatine	InChI=1S/C21H25NO4/c1-23-18-6-5-13-9-17-15-11-20(25-3)19(24-2)10-14(15)7-8-22(17)12-16(13)21(18)26-4/h5-6,10-11,17H,7-9,12H2,1-4H3/t17-/m0/s1	-	-
drugbank_4413.pdbqt	-8.2	DB06935	experimental	2',6'-DIFLUOROBIPHENYL-4-CARBOXYLIC ACID	InChI=1S/C13H8F2O2/c14-10-2-1-3-11(15)12(10)8-4-6-9(7-5-8)13(16)17/h1-7H,(H,16,17)	-	-
drugbank_6197.pdbqt	-8.2	DB09022	investigational; withdrawn	Benfluorex	InChI=1S/C19H20F3NO2/c1-14(12-15-6-5-9-17(13-15)19(20,21)22)23-10-11-25-18(24)16-7-3-2-4-8-16/h2-9,13-14,23H,10-12H2,1H3	-	-
drugbank_7080.pdbqt	-8.2	DB12275	investigational	Seviteronel	InChI=1S/C18H17F4N3O3/c1-9(2)18(26,15-8-23-25-24-15)12-4-3-10-6-13(27-16(19)20)14(28-17(21)22)7-11(10)5-12/h3-9,16-17,26H,1-2H3,(H,23,24,25)/t18-/m0/s1	-	-
drugbank_9061.pdbqt	-8.2	DB16159	investigational	Esflurbiprofen	InChI=1S/C15H13FO2/c1-10(15(17)18)12-7-8-13(14(16)9-12)11-5-3-2-4-6-11/h2-10H,1H3,(H,17,18)/t10-/m0/s1	-	-
drugbank_4750.pdbqt	-8.2	DB07318	experimental	N-[2-(4-AMINO-5,8-DIFLUORO-1,2-DIHYDROQUINAZOLIN-2-YL)ETHYL]-3-FURAMIDE	InChI=1S/C15H14F2N4O2/c16-9-1-2-10(17)13-12(9)14(18)21-11(20-13)3-5-19-15(22)8-4-6-23-7-8/h1-2,4,6-7,11,20H,3,5H2,(H2,18,21)(H,19,22)/t11-/m1/s1	-	-
drugbank_3629.pdbqt	-8.2	DB04715	experimental	IMIDAZOPYRIDAZIN 1	InChI=1S/C18H18N4O/c1-12(23)14-3-2-4-15(9-14)16-11-20-18-8-7-17(21-22(16)18)19-10-13-5-6-13/h2-4,7-9,11,13H,5-6,10H2,1H3,(H,19,21)	-	-
drugbank_6368.pdbqt	-8.2	DB09295	experimental	Talniflumate	InChI=1S/C21H13F3N2O4/c22-21(23,24)12-5-3-6-13(11-12)26-17-16(9-4-10-25-17)19(28)30-20-15-8-2-1-7-14(15)18(27)29-20/h1-11,20H,(H,25,26)	-	-
drugbank_4733.pdbqt	-8.2	DB07301	experimental	Carbazole	InChI=1S/C12H9N/c1-3-7-11-9(5-1)10-6-2-4-8-12(10)13-11/h1-8,13H	-	-
drugbank_8969.pdbqt	-8.2	DB16028	investigational	Azemiglitazone	InChI=1S/C19H17NO5S/c1-24-15-4-2-3-13(10-15)16(21)11-25-14-7-5-12(6-8-14)9-17-18(22)20-19(23)26-17/h2-8,10,17H,9,11H2,1H3,(H,20,22,23)	-	-
drugbank_3122.pdbqt	-8.2	DB04069	experimental	5,6-Dihydro-Benzo[H]Cinnolin-3-Ylamine	InChI=1S/C12H11N3/c13-11-7-9-6-5-8-3-1-2-4-10(8)12(9)15-14-11/h1-4,7H,5-6H2,(H2,13,14)	-	-
drugbank_1667.pdbqt	-8.2	DB02191	experimental	(7as,12ar,12bs)-1,2,3,4,7a,12,12a,12b-Octahydroindolo[2,3-a]Quinolizin-7(6h)-One	InChI=1S/C15H16N2O/c18-13-9-17-8-4-3-7-12(17)15-14(13)10-5-1-2-6-11(10)16-15/h1-2,5-6,12,16H,3-4,7-9H2/t12-/m0/s1	-	-
drugbank_4571.pdbqt	-8.2	DB07122	experimental	1-[4-(2-oxo-2-phenylethyl)phenyl]guanidine	InChI=1S/C15H15N3O/c16-15(17)18-13-8-6-11(7-9-13)10-14(19)12-4-2-1-3-5-12/h1-9H,10H2,(H4,16,17,18)	-	-
drugbank_4877.pdbqt	-8.2	DB07467	experimental	(S)-Indapamide	InChI=1S/C16H16ClN3O3S/c1-10-8-11-4-2-3-5-14(11)20(10)19-16(21)12-6-7-13(17)15(9-12)24(18,22)23/h2-7,9-10H,8H2,1H3,(H,19,21)(H2,18,22,23)/t10-/m0/s1	-	-
drugbank_5444.pdbqt	-8.2	DB08111	experimental	4-[(6-phenyl[1,2,4]triazolo[4,3-b]pyridazin-3-yl)methyl]phenol	InChI=1S/C18H14N4O/c23-15-8-6-13(7-9-15)12-18-20-19-17-11-10-16(21-22(17)18)14-4-2-1-3-5-14/h1-11,23H,12H2	-	-
drugbank_7008.pdbqt	-8.2	DB12173	investigational	Diphencyprone	InChI=1S/C15H10O/c16-15-13(11-7-3-1-4-8-11)14(15)12-9-5-2-6-10-12/h1-10H	-	-
drugbank_7094.pdbqt	-8.2	DB12291	investigational	Tacedinaline	InChI=1S/C15H15N3O2/c1-10(19)17-12-8-6-11(7-9-12)15(20)18-14-5-3-2-4-13(14)16/h2-9H,16H2,1H3,(H,17,19)(H,18,20)	-	-
drugbank_5472.pdbqt	-8.2	DB08141	experimental	4-{[(2,6-difluorophenyl)carbonyl]amino}-N-[(3S)-piperidin-3-yl]-1H-pyrazole-3-carboxamide	InChI=1S/C16H17F2N5O2/c17-10-4-1-5-11(18)13(10)15(24)22-12-8-20-23-14(12)16(25)21-9-3-2-6-19-7-9/h1,4-5,8-9,19H,2-3,6-7H2,(H,20,23)(H,21,25)(H,22,24)/t9-/m0/s1	-	-
drugbank_974.pdbqt	-8.2	DB01252	investigational	Mitiglinide	InChI=1S/C19H25NO3/c21-18(20-12-15-8-4-5-9-16(15)13-20)11-17(19(22)23)10-14-6-2-1-3-7-14/h1-3,6-7,15-17H,4-5,8-13H2,(H,22,23)/t15-,16+,17-/m0/s1	-	-
drugbank_5916.pdbqt	-8.2	DB08668	experimental	3-(5-Amino-3-imino-3H-pyrazol-4-ylazo)-benzoic acid	InChI=1S/C10H8N6O2/c11-8-7(9(12)16-15-8)14-13-6-3-1-2-5(4-6)10(17)18/h1-4,11-13H,(H,17,18)	-	-
drugbank_4915.pdbqt	-8.2	DB07512	experimental	7-[(3-CHLOROBENZYL)OXY]-2-OXO-2H-CHROMENE-4-CARBALDEHYDE	InChI=1S/C17H11ClO4/c18-13-3-1-2-11(6-13)10-21-14-4-5-15-12(9-19)7-17(20)22-16(15)8-14/h1-9H,10H2	-	-
drugbank_801.pdbqt	-8.2	DB01053	approved; vet_approved	Benzylpenicillin	InChI=1S/C16H18N2O4S/c1-16(2)12(15(21)22)18-13(20)11(14(18)23-16)17-10(19)8-9-6-4-3-5-7-9/h3-7,11-12,14H,8H2,1-2H3,(H,17,19)(H,21,22)/t11-,12+,14-/m1/s1	-	-
drugbank_8781.pdbqt	-8.2	DB15446	investigational	Vidofludimus	InChI=1S/C20H18FNO4/c1-26-14-5-2-4-12(10-14)13-8-9-18(17(21)11-13)22-19(23)15-6-3-7-16(15)20(24)25/h2,4-5,8-11H,3,6-7H2,1H3,(H,22,23)(H,24,25)	-	-
drugbank_6689.pdbqt	-8.2	DB11706	investigational	Raxatrigine	InChI=1S/C18H19FN2O2/c19-15-4-2-1-3-13(15)11-23-14-7-5-12(6-8-14)16-9-10-17(21-16)18(20)22/h1-8,16-17,21H,9-11H2,(H2,20,22)/t16-,17+/m1/s1	-	-
drugbank_5366.pdbqt	-8.2	DB08023	experimental	N-cyclohexyl-4-imidazo[1,2-a]pyridin-3-yl-N-methylpyrimidin-2-amine	InChI=1S/C18H21N5/c1-22(14-7-3-2-4-8-14)18-19-11-10-15(21-18)16-13-20-17-9-5-6-12-23(16)17/h5-6,9-14H,2-4,7-8H2,1H3	-	-
drugbank_5003.pdbqt	-8.2	DB07614	experimental	PHENYL-5-(1H-PYRAZOL-3-YL)-1,3-THIAZOLE	InChI=1S/C12H9N3S/c1-2-4-9(5-3-1)12-13-8-11(16-12)10-6-7-14-15-10/h1-8H,(H,14,15)	-	-
drugbank_8533.pdbqt	-8.2	DB14921	investigational	Mavacamten	InChI=1S/C15H19N3O2/c1-10(2)18-14(19)9-13(17-15(18)20)16-11(3)12-7-5-4-6-8-12/h4-11,16H,1-3H3,(H,17,20)/t11-/m0/s1	-	-
drugbank_7025.pdbqt	-8.2	DB12200	investigational	Tivantinib	InChI=1S/C23H19N3O2/c27-22-19(16-11-24-18-9-2-1-7-14(16)18)20(23(28)25-22)17-12-26-10-4-6-13-5-3-8-15(17)21(13)26/h1-3,5,7-9,11-12,19-20,24H,4,6,10H2,(H,25,27,28)/t19-,20-/m0/s1	-	-
drugbank_4135.pdbqt	-8.2	DB06458	investigational	Remacemide	InChI=1S/C17H20N2O/c1-17(19-16(20)13-18,15-10-6-3-7-11-15)12-14-8-4-2-5-9-14/h2-11H,12-13,18H2,1H3,(H,19,20)	-	-
drugbank_6281.pdbqt	-8.2	DB09182	illicit	Benzylfentanyl	InChI=1S/C21H26N2O/c1-2-21(24)23(19-11-7-4-8-12-19)20-13-15-22(16-14-20)17-18-9-5-3-6-10-18/h3-12,20H,2,13-17H2,1H3	-	-
drugbank_1596.pdbqt	-8.2	DB02096	experimental	FR221647	InChI=1S/C14H17N3O2/c15-14(19)13-8-17(10-16-13)12(9-18)7-6-11-4-2-1-3-5-11/h1-5,8,10,12,18H,6-7,9H2,(H2,15,19)/t12-/m1/s1	-	-
drugbank_4702.pdbqt	-8.2	DB07268	experimental	2-({2-[(3-HYDROXYPHENYL)AMINO]PYRIMIDIN-4-YL}AMINO)BENZAMIDE	InChI=1S/C17H15N5O2/c18-16(24)13-6-1-2-7-14(13)21-15-8-9-19-17(22-15)20-11-4-3-5-12(23)10-11/h1-10,23H,(H2,18,24)(H2,19,20,21,22)	-	-
drugbank_2736.pdbqt	-8.2	DB03572	experimental	FR230513	InChI=1S/C18H19N3O2/c19-18(23)17-10-21(12-20-17)15(11-22)9-8-14-6-3-5-13-4-1-2-7-16(13)14/h1-7,10,12,15,22H,8-9,11H2,(H2,19,23)/t15-/m1/s1	-	-
drugbank_4887.pdbqt	-8.2	DB07479	experimental	(1S)-1,2,3,4-TETRAHYDRO-BENZO[C]PHENANTHRENE-2,3,4-TRIOL	InChI=1S/C18H16O3/c19-15-9-14-13(17(20)18(15)21)8-7-11-6-5-10-3-1-2-4-12(10)16(11)14/h1-8,15,17-21H,9H2/t15-,17-,18-/m1/s1	-	-
drugbank_2333.pdbqt	-8.2	DB03039	experimental	4-(Aminosulfonyl)-N-[(2,5-Difluorophenyl)Methyl]-Benzamide	InChI=1S/C14H12F2N2O3S/c15-11-3-6-13(16)10(7-11)8-18-14(19)9-1-4-12(5-2-9)22(17,20)21/h1-7H,8H2,(H,18,19)(H2,17,20,21)	-	-
drugbank_1112.pdbqt	-8.2	DB01482	experimental	Fenethylline	InChI=1S/C18H23N5O2/c1-13(11-14-7-5-4-6-8-14)19-9-10-23-12-20-16-15(23)17(24)22(3)18(25)21(16)2/h4-8,12-13,19H,9-11H2,1-3H3	-	-
drugbank_5771.pdbqt	-8.2	DB08498	experimental	(1S)-1-(3-chlorophenyl)-2-oxo-2-[(1,3,4-trioxo-1,2,3,4-tetrahydroisoquinolin-5-yl)amino]ethyl acetate	InChI=1S/C19H13ClN2O6/c1-9(23)28-16(10-4-2-5-11(20)8-10)19(27)21-13-7-3-6-12-14(13)15(24)18(26)22-17(12)25/h2-8,16H,1H3,(H,21,27)(H,22,25,26)/t16-/m0/s1	-	-
drugbank_5368.pdbqt	-8.2	DB08026	experimental	2-{4-[(4-imidazo[1,2-a]pyridin-3-ylpyrimidin-2-yl)amino]piperidin-1-yl}-N-methylacetamide	InChI=1S/C19H23N7O/c1-20-18(27)13-25-10-6-14(7-11-25)23-19-21-8-5-15(24-19)16-12-22-17-4-2-3-9-26(16)17/h2-5,8-9,12,14H,6-7,10-11,13H2,1H3,(H,20,27)(H,21,23,24)	-	-
drugbank_3115.pdbqt	-8.2	DB04061	experimental	Alpha-Amino-2-Indanacetic Acid	InChI=1S/C11H13NO2/c12-10(11(13)14)9-5-7-3-1-2-4-8(7)6-9/h1-4,9-10H,5-6,12H2,(H,13,14)/t10-/m1/s1	-	-
fda_1130.pdbqt	-8.2	-	-	-	-	C[N@@H+](C/C=C\c1ccccc1)Cc1cccc2c1cccc2	-
fda_971.pdbqt	-8.2	-	-	-	-	c1(cc2nc3cc(ccc3cc2cc1)N)N	-
fda_1131.pdbqt	-8.2	-	-	-	-	C[N@@H+](C/C=C\c1ccccc1)Cc1cccc2c1cccc2	-
fda_1460.pdbqt	-8.2	-	-	-	-	[C@@H](C[NH2+][C@@H](C)CCc1ccccc1)(O)c1cc(c(cc1)O)C(=O)N	-
fda_1954.pdbqt	-8.2	-	-	-	-	O=C(Nc1ccc(cc1)Cl)Nc1cc(c(cc1)Cl)Cl	-
fda_893.pdbqt	-8.2	-	-	-	-	C[N@@H+](C/C=C/c1ccccc1)Cc1cccc2c1cccc2	-
nonfda3624.pdbqt	-8.2	-	-	-	-	C[C@H](CCc1ccccc1)[NH2+][C@@H](C)[C@H](O)c1ccc(O)cc1	ZINC000003831236
nonfda4091.pdbqt	-8.2	-	-	-	-	C[N@H+]1[C@@H]2CCC[C@H]1C[C@@H](NC(=O)C1=c3ccccc3=NN1)C2	ZINC000100054819
nonfda3028.pdbqt	-8.2	-	-	-	-	O=C1c2cccc3=NNC(=c23)c2ccccc12	ZINC000096298875
nonfda4015.pdbqt	-8.2	-	-	-	-	CC(C)[NH2+]C[C@@H](O)c1ccc2ccccc2c1	ZINC000000000666
nonfda2247.pdbqt	-8.2	-	-	-	-	[nH2][c]([nH2])n1CCc2ccccc2C1	ZINC000003594299
nonfda1702.pdbqt	-8.2	-	-	-	-	C[C@@H]1CCC[C@@H](C)N1NC(=O)c1ccc(Cl)c(S(=O)(=O)N)c1	ZINC000000057235
drugbank_4736.pdbqt	-8.1	DB07304	experimental	5-[2-(TRIFLUOROMETHOXY)PHENYL]-2-FUROIC ACID	InChI=1S/C12H7F3O4/c13-12(14,15)19-9-4-2-1-3-7(9)8-5-6-10(18-8)11(16)17/h1-6H,(H,16,17)	-	-
drugbank_2470.pdbqt	-8.1	DB03217	experimental	DPI59	InChI=1S/C11H11O4P/c12-11(16(13,14)15)10-7-3-5-8-4-1-2-6-9(8)10/h1-7,11-12H,(H2,13,14,15)/t11-/m0/s1	-	-
drugbank_5395.pdbqt	-8.1	DB08056	experimental	N-(2,6-dimethylphenyl)-5-phenylimidazo[1,5-a]pyrazin-8-amine	InChI=1S/C20H18N4/c1-14-7-6-8-15(2)19(14)23-20-18-11-21-13-24(18)17(12-22-20)16-9-4-3-5-10-16/h3-13H,1-2H3,(H,22,23)	-	-
drugbank_3716.pdbqt	-8.1	DB04829	illicit; investigational; withdrawn	Lysergic acid diethylamide	InChI=1S/C20H25N3O/c1-4-23(5-2)20(24)14-9-16-15-7-6-8-17-19(15)13(11-21-17)10-18(16)22(3)12-14/h6-9,11,14,18,21H,4-5,10,12H2,1-3H3/t14-,18-/m1/s1	-	-
drugbank_5804.pdbqt	-8.1	DB08534	experimental	5-(2-fluorophenyl)-N-(pyridin-4-ylmethyl)pyrazolo[1,5-a]pyrimidin-7-amine	InChI=1S/C18H14FN5/c19-15-4-2-1-3-14(15)16-11-18(24-17(23-16)7-10-22-24)21-12-13-5-8-20-9-6-13/h1-11,21H,12H2	-	-
drugbank_3228.pdbqt	-8.1	DB04200	experimental	Matairesinol	InChI=1S/C20H22O6/c1-24-18-9-12(3-5-16(18)21)7-14-11-26-20(23)15(14)8-13-4-6-17(22)19(10-13)25-2/h3-6,9-10,14-15,21-22H,7-8,11H2,1-2H3/t14-,15+/m0/s1	-	-
drugbank_4944.pdbqt	-8.1	DB07543	experimental	(S)-carazolol	InChI=1S/C18H22N2O2/c1-12(2)19-10-13(21)11-22-17-9-5-8-16-18(17)14-6-3-4-7-15(14)20-16/h3-9,12-13,19-21H,10-11H2,1-2H3/t13-/m0/s1	-	-
drugbank_8550.pdbqt	-8.1	DB14974	investigational	Pimodivir	InChI=1S/C20H19F2N5O2/c21-11-5-12-13(7-24-17(12)23-6-11)18-25-8-14(22)19(27-18)26-16-10-3-1-9(2-4-10)15(16)20(28)29/h5-10,15-16H,1-4H2,(H,23,24)(H,28,29)(H,25,26,27)/t9?,10?,15-,16-/m0/s1	-	-
drugbank_862.pdbqt	-8.1	DB01123	approved	Proflavine	InChI=1S/C13H11N3/c14-10-3-1-8-5-9-2-4-11(15)7-13(9)16-12(8)6-10/h1-7H,14-15H2	-	-
drugbank_7406.pdbqt	-8.1	DB12752	investigational	Bucindolol	InChI=1S/C22H25N3O2/c1-22(2,11-17-13-24-20-9-5-4-8-19(17)20)25-14-18(26)15-27-21-10-6-3-7-16(21)12-23/h3-10,13,18,24-26H,11,14-15H2,1-2H3	-	-
drugbank_8808.pdbqt	-8.1	DB15565	experimental	Cilazaprilat	InChI=1S/C20H27N3O5/c24-18-15(8-4-12-22-13-5-9-17(20(27)28)23(18)22)21-16(19(25)26)11-10-14-6-2-1-3-7-14/h1-3,6-7,15-17,21H,4-5,8-13H2,(H,25,26)(H,27,28)/t15-,16-,17-/m0/s1	-	-
drugbank_682.pdbqt	-8.1	DB00914	approved; investigational; withdrawn	Phenformin	InChI=1S/C10H15N5/c11-9(12)15-10(13)14-7-6-8-4-2-1-3-5-8/h1-5H,6-7H2,(H6,11,12,13,14,15)	-	-
drugbank_389.pdbqt	-8.1	DB00574	approved; illicit; investigational; withdrawn	Fenfluramine	InChI=1S/C12H16F3N/c1-3-16-9(2)7-10-5-4-6-11(8-10)12(13,14)15/h4-6,8-9,16H,3,7H2,1-2H3	-	-
drugbank_4744.pdbqt	-8.1	DB07312	experimental	2,5-DICHLORO-N-(5-CHLORO-1,3-BENZOXAZOL-2-YL)BENZENESULFONAMIDE	InChI=1S/C13H7Cl3N2O3S/c14-7-2-4-11-10(5-7)17-13(21-11)18-22(19,20)12-6-8(15)1-3-9(12)16/h1-6H,(H,17,18)	-	-
drugbank_5103.pdbqt	-8.1	DB07732	experimental	2-[(2-NAPHTHYLSULFONYL)AMINO]ETHYL DIHYDROGEN PHOSPHATE	InChI=1S/C12H14NO6PS/c14-20(15,16)19-8-7-13-21(17,18)12-6-5-10-3-1-2-4-11(10)9-12/h1-6,9,13H,7-8H2,(H2,14,15,16)	-	-
drugbank_2034.pdbqt	-8.1	DB02647	experimental	N-(5-Cyclopropyl-1h-Pyrazol-3-Yl)Benzamide	InChI=1S/C13H13N3O/c17-13(10-4-2-1-3-5-10)14-12-8-11(15-16-12)9-6-7-9/h1-5,8-9H,6-7H2,(H2,14,15,16,17)	-	-
drugbank_7777.pdbqt	-8.1	DB13337	approved	Pheneticillin	InChI=1S/C17H20N2O5S/c1-9(24-10-7-5-4-6-8-10)13(20)18-11-14(21)19-12(16(22)23)17(2,3)25-15(11)19/h4-9,11-12,15H,1-3H3,(H,18,20)(H,22,23)/t9?,11-,12+,15-/m1/s1	-	-
drugbank_6802.pdbqt	-8.1	DB11875	investigational	3,3'-diindolylmethane	InChI=1S/C17H14N2/c1-3-7-16-14(5-1)12(10-18-16)9-13-11-19-17-8-4-2-6-15(13)17/h1-8,10-11,18-19H,9H2	-	-
drugbank_4971.pdbqt	-8.1	DB07575	experimental	2,4-DIAMINO-1,5-DIPHENYL-3-HYDROXYPENTANE	InChI=1S/C17H22N2O/c18-15(11-13-7-3-1-4-8-13)17(20)16(19)12-14-9-5-2-6-10-14/h1-10,15-17,20H,11-12,18-19H2/t15-,16-/m0/s1	-	-
drugbank_4880.pdbqt	-8.1	DB07470	experimental	(3aS)-3a-hydroxy-1-phenyl-1,2,3,3a-tetrahydro-4H-pyrrolo[2,3-b]quinolin-4-one	InChI=1S/C17H14N2O2/c20-15-13-8-4-5-9-14(13)18-16-17(15,21)10-11-19(16)12-6-2-1-3-7-12/h1-9,21H,10-11H2/t17-/m1/s1	-	-
drugbank_2240.pdbqt	-8.1	DB02911	experimental	2,4-Diamino-6-Phenyl-5,6,7,8,-Tetrahydropteridine	InChI=1S/C12H14N6/c13-10-9-11(18-12(14)17-10)15-6-8(16-9)7-4-2-1-3-5-7/h1-5,8,16H,6H2,(H5,13,14,15,17,18)/t8-/m0/s1	-	-
drugbank_2872.pdbqt	-8.1	DB03753	experimental	Flurbiprofen Methyl Ester	InChI=1S/C16H15FO2/c1-11(16(18)19-2)13-8-9-14(15(17)10-13)12-6-4-3-5-7-12/h3-11H,1-2H3/t11-/m0/s1	-	-
drugbank_4263.pdbqt	-8.1	DB06732	experimental	beta-Naphthoflavone	InChI=1S/C19H12O2/c20-16-12-18(14-7-2-1-3-8-14)21-17-11-10-13-6-4-5-9-15(13)19(16)17/h1-12H	-	-
drugbank_2200.pdbqt	-8.1	DB02862	experimental	Gluco-Phenylimidazole	InChI=1S/C14H16N2O4/c17-7-10-11(18)12(19)13(20)14-15-9(6-16(10)14)8-4-2-1-3-5-8/h1-6,10-13,17-20H,7H2/t10-,11-,12+,13-/m1/s1	-	-
drugbank_4957.pdbqt	-8.1	DB07559	experimental	(2Z)-2-cyano-N-(2,2'-dichlorobiphenyl-4-yl)-3-hydroxybut-2-enamide	InChI=1S/C17H12Cl2N2O2/c1-10(22)14(9-20)17(23)21-11-6-7-13(16(19)8-11)12-4-2-3-5-15(12)18/h2-8,22H,1H3,(H,21,23)/b14-10-	-	-
drugbank_5802.pdbqt	-8.1	DB08532	experimental	6-(2-fluorophenyl)-N-(pyridin-3-ylmethyl)imidazo[1,2-a]pyrazin-8-amine	InChI=1S/C18H14FN5/c19-15-6-2-1-5-14(15)16-12-24-9-8-21-18(24)17(23-16)22-11-13-4-3-7-20-10-13/h1-10,12H,11H2,(H,22,23)	-	-
drugbank_1558.pdbqt	-8.1	DB02047	experimental	(+)-2-(4-biphenyl)propionic acid	InChI=1S/C15H14O2/c1-11(15(16)17)12-7-9-14(10-8-12)13-5-3-2-4-6-13/h2-11H,1H3,(H,16,17)/t11-/m0/s1	-	-
drugbank_6085.pdbqt	-8.1	DB08877	approved	Ruxolitinib	InChI=1S/C17H18N6/c18-7-5-15(12-3-1-2-4-12)23-10-13(9-22-23)16-14-6-8-19-17(14)21-11-20-16/h6,8-12,15H,1-5H2,(H,19,20,21)/t15-/m1/s1	-	-
drugbank_8911.pdbqt	-8.1	DB15930	experimental	Carbaryl	InChI=1S/C12H11NO2/c1-13-12(14)15-11-8-4-6-9-5-2-3-7-10(9)11/h2-8H,1H3,(H,13,14)	-	-
drugbank_3726.pdbqt	-8.1	DB04840	approved; investigational	Debrisoquine	InChI=1S/C10H13N3/c11-10(12)13-6-5-8-3-1-2-4-9(8)7-13/h1-4H,5-7H2,(H3,11,12)	-	-
drugbank_4099.pdbqt	-8.1	DB06354	investigational	Tezampanel	InChI=1S/C13H21N5O2/c19-13(20)11-6-10-5-8(1-3-9(10)7-14-11)2-4-12-15-17-18-16-12/h8-11,14H,1-7H2,(H,19,20)(H,15,16,17,18)/t8-,9+,10-,11+/m1/s1	-	-
drugbank_5170.pdbqt	-8.1	DB07807	experimental	(3R,4R,5R)-5-(HYDROXYMETHYL)-1-(3-PHENYLPROPYL)PIPERIDINE-3,4-DIOL	InChI=1S/C15H23NO3/c17-11-13-9-16(10-14(18)15(13)19)8-4-7-12-5-2-1-3-6-12/h1-3,5-6,13-15,17-19H,4,7-11H2/t13-,14-,15-/m1/s1	-	-
drugbank_3992.pdbqt	-8.1	DB06083	investigational	Tapinarof	InChI=1S/C17H18O2/c1-12(2)17-15(18)10-14(11-16(17)19)9-8-13-6-4-3-5-7-13/h3-12,18-19H,1-2H3/b9-8+	-	-
drugbank_7967.pdbqt	-8.1	DB13596	experimental	Oxycinchophen	InChI=1S/C16H11NO3/c18-15-13(16(19)20)11-8-4-5-9-12(11)17-14(15)10-6-2-1-3-7-10/h1-9,18H,(H,19,20)	-	-
drugbank_4742.pdbqt	-8.1	DB07310	experimental	(5S)-2-{[(1S)-1-(2-fluorophenyl)ethyl]amino}-5-methyl-5-(trifluoromethyl)-1,3-thiazol-4(5H)-one	InChI=1S/C13H12F4N2OS/c1-7(8-5-3-4-6-9(8)14)18-11-19-10(20)12(2,21-11)13(15,16)17/h3-7H,1-2H3,(H,18,19,20)/t7-,12-/m0/s1	-	-
drugbank_3401.pdbqt	-8.1	DB04432	experimental	ZK-805623	InChI=1S/C20H17F2N5O2/c1-10-15(21)19(28-13-6-2-4-11(8-13)17(23)24)27-20(16(10)22)29-14-7-3-5-12(9-14)18(25)26/h2-9H,1H3,(H3,23,24)(H3,25,26)/p+1	-	-
fda_890.pdbqt	-8.1	-	-	-	-	C[N@@H+](Cc1ccc(cc1)C(C)(C)C)Cc1cccc2c1cccc2	-
fda_1835.pdbqt	-8.1	-	-	-	-	N#CC[C@H](C1CCCC1)n1ncc(c1)c1ncnc2c1cc[nH]2	-
fda_1391.pdbqt	-8.1	-	-	-	-	C[C@]12CC[C@@H]3c4ccc(cc4CC[C@H]3[C@@H]1CCC2=O)OS(=O)(=O)[O-]	-
nonfda2496.pdbqt	-8.1	-	-	-	-	O=C(O[C@@H]1OC(=O)c2ccccc12)c1cccnc1Nc1cccc(C(F)(F)F)c1	ZINC000001844627
nonfda4148.pdbqt	-8.1	-	-	-	-	CN1C=C(C(=O)[C@@H]2CCC3=C(C2)[nH][cH][nH]3)c2ccccc12	ZINC000005116719
nonfda537.pdbqt	-8.1	-	-	-	-	C[C@]12CC[C@@H]3c4cc(O)c(Os([o])([o])[o])cc4CC[C@H]3[C@@H]1CCC2=O	ZINC000031705519
nonfda1868.pdbqt	-8.1	-	-	-	-	C[N@H+]1[C@H]2C[C@H](O)[C@@H]1C[C@@H](OC(=O)[C@H](CO)c1ccccc1)C2	ZINC000002112569
nonfda2636.pdbqt	-8.1	-	-	-	-	O=C1NC[C@]2(CC[N@H+](CCc3ccccc3)CC2)O1	ZINC000000001441
nonfda4145.pdbqt	-8.1	-	-	-	-	CN1C=C(C(=O)[C@@H]2CCC3=C(C2)NC=N3)c2ccccc12	ZINC000005116719
nonfda2776.pdbqt	-8.1	-	-	-	-	O=C1C=C2C[N@@H+](Cc3ccccc3Cl)CC[C@H]2S1	ZINC000065748339
nonfda835.pdbqt	-8.1	-	-	-	-	C[C@@H](C[NH2+]C1CCCCC1)OC(=O)c1ccccc1	ZINC000002034892
nonfda2427.pdbqt	-8.1	-	-	-	-	CC[NH2+][C@H](C)Cc1cccc(C(F)(F)F)c1	ZINC000000001612
drugbank_6157.pdbqt	-8	DB08979	experimental	Fenspiride	InChI=1S/C15H20N2O2/c18-14-16-12-15(19-14)7-10-17(11-8-15)9-6-13-4-2-1-3-5-13/h1-5H,6-12H2,(H,16,18)	-	-
drugbank_1533.pdbqt	-8	DB02019	experimental	Acetyl Dithranol	InChI=1S/C16H12O5/c17-11-3-1-2-8-6-9-4-5-10(7-12(18)19)15(20)14(9)16(21)13(8)11/h1-5,17,20H,6-7H2,(H,18,19)	-	-
drugbank_8494.pdbqt	-8	DB14849	investigational	Nebicapone	InChI=1S/C14H11NO5/c16-12(6-9-4-2-1-3-5-9)10-7-11(15(19)20)14(18)13(17)8-10/h1-5,7-8,17-18H,6H2	-	-
drugbank_347.pdbqt	-8	DB00523	approved; investigational	Alitretinoin	InChI=1S/C20H28O2/c1-15(8-6-9-16(2)14-19(21)22)11-12-18-17(3)10-7-13-20(18,4)5/h6,8-9,11-12,14H,7,10,13H2,1-5H3,(H,21,22)/b9-6+,12-11+,15-8-,16-14+	-	-
drugbank_5661.pdbqt	-8	DB08369	experimental	1-(biphenyl-4-ylmethyl)-1H-imidazole	InChI=1S/C16H14N2/c1-2-4-15(5-3-1)16-8-6-14(7-9-16)12-18-11-10-17-13-18/h1-11,13H,12H2	-	-
drugbank_4652.pdbqt	-8	DB07212	experimental	N-(7-CARBAMIMIDOYL-NAPHTHALEN-1-YL)-3-HYDROXY-2-METHYL-BENZAMIDE	InChI=1S/C19H17N3O2/c1-11-14(5-3-7-17(11)23)19(24)22-16-6-2-4-12-8-9-13(18(20)21)10-15(12)16/h2-10,23H,1H3,(H3,20,21)(H,22,24)	-	-
drugbank_527.pdbqt	-8	DB00735	approved	Naftifine	InChI=1S/C21H21N/c1-22(16-8-11-18-9-3-2-4-10-18)17-20-14-7-13-19-12-5-6-15-21(19)20/h2-15H,16-17H2,1H3	-	-
drugbank_5159.pdbqt	-8	DB07795	experimental	Fisetin	InChI=1S/C15H10O6/c16-8-2-3-9-12(6-8)21-15(14(20)13(9)19)7-1-4-10(17)11(18)5-7/h1-6,16-18,20H	-	-
drugbank_5127.pdbqt	-8	DB07759	experimental	5-[2-(TRIFLUOROMETHYL)PHENYL]-2-FUROIC ACID	InChI=1S/C12H7F3O3/c13-12(14,15)8-4-2-1-3-7(8)9-5-6-10(18-9)11(16)17/h1-6H,(H,16,17)	-	-
drugbank_7667.pdbqt	-8	DB13175	experimental	Rheinanthrone	InChI=1S/C15H10O5/c16-10-3-1-2-7-4-8-5-9(15(19)20)6-11(17)13(8)14(18)12(7)10/h1-3,5-6,16-17H,4H2,(H,19,20)	-	-
drugbank_3299.pdbqt	-8	DB04293	experimental	7-(2-Amino-2-Phenyl-Acetylamino)-3-Chloro-8-Oxo-1-Aza-Bicyclo[4.2.0]Oct-2-Ene-2-Carboxylic Acid	InChI=1S/C16H16ClN3O4/c17-9-6-7-10-12(15(22)20(10)13(9)16(23)24)19-14(21)11(18)8-4-2-1-3-5-8/h1-5,10-12H,6-7,18H2,(H,19,21)(H,23,24)/t10-,11-,12-/m1/s1	-	-
drugbank_7113.pdbqt	-8	DB12314	investigational	Chlorproguanil	InChI=1S/C11H15Cl2N5/c1-6(2)16-10(14)18-11(15)17-7-3-4-8(12)9(13)5-7/h3-6H,1-2H3,(H5,14,15,16,17,18)	-	-
drugbank_1343.pdbqt	-8	DB01766	experimental	Beta-(2-Naphthyl)-Alanine	InChI=1S/C13H13NO2/c14-12(13(15)16)8-9-5-6-10-3-1-2-4-11(10)7-9/h1-7,12H,8,14H2,(H,15,16)/t12-/m0/s1	-	-
drugbank_349.pdbqt	-8	DB00525	approved; investigational; vet_approved	Tolnaftate	InChI=1S/C19H17NOS/c1-14-6-5-9-17(12-14)20(2)19(22)21-18-11-10-15-7-3-4-8-16(15)13-18/h3-13H,1-2H3	-	-
drugbank_5407.pdbqt	-8	DB08071	experimental	(2S)-1-methyl-2-[(2S,4R)-2-methyl-4-phenylpentyl]piperidine	InChI=1S/C18H29N/c1-15(14-18-11-7-8-12-19(18)3)13-16(2)17-9-5-4-6-10-17/h4-6,9-10,15-16,18H,7-8,11-14H2,1-3H3/t15-,16+,18-/m0/s1	-	-
drugbank_8718.pdbqt	-8	DB15316	investigational	Florasulam	InChI=1S/C12H8F3N5O3S/c1-23-12-16-5-8(15)10-17-11(18-20(10)12)24(21,22)19-9-6(13)3-2-4-7(9)14/h2-5,19H,1H3	-	-
drugbank_921.pdbqt	-8	DB01188	approved; investigational	Ciclopirox	InChI=1S/C12H17NO2/c1-9-7-11(13(15)12(14)8-9)10-5-3-2-4-6-10/h7-8,10,15H,2-6H2,1H3	-	-
drugbank_7356.pdbqt	-8	DB12679	investigational	WP 1066	InChI=1S/C17H14BrN3O/c1-12(13-6-3-2-4-7-13)20-17(22)14(11-19)10-15-8-5-9-16(18)21-15/h2-10,12H,1H3,(H,20,22)/b14-10+/t12-/m0/s1	-	-
drugbank_1326.pdbqt	-8	DB01748	experimental	N-Benzyl-4-Sulfamoyl-Benzamide	InChI=1S/C14H14N2O3S/c15-20(18,19)13-8-6-12(7-9-13)14(17)16-10-11-4-2-1-3-5-11/h1-9H,10H2,(H,16,17)(H2,15,18,19)	-	-
drugbank_4609.pdbqt	-8	DB07164	experimental	N-cyclopropyl-4-pyrazolo[1,5-b]pyridazin-3-ylpyrimidin-2-amine	InChI=1S/C13H12N6/c1-2-12-10(8-16-19(12)15-6-1)11-5-7-14-13(18-11)17-9-3-4-9/h1-2,5-9H,3-4H2,(H,14,17,18)	-	-
drugbank_8973.pdbqt	-8	DB16032	investigational	GW810781	InChI=1S/C16H12FN3O3/c17-11-3-1-10(2-4-11)7-12-5-6-15(23-12)13(21)8-14(22)16-18-9-19-20-16/h1-6,8-9,22H,7H2,(H,18,19,20)/b14-8-	-	-
drugbank_4200.pdbqt	-8	DB06620	investigational	Aplindore	InChI=1S/C18H18N2O3/c21-17-8-14-15(20-17)6-7-16-18(14)23-13(11-22-16)10-19-9-12-4-2-1-3-5-12/h1-7,13,19H,8-11H2,(H,20,21)/t13-/m0/s1	-	-
drugbank_260.pdbqt	-8	DB00414	approved; investigational; withdrawn	Acetohexamide	InChI=1S/C15H20N2O4S/c1-11(18)12-7-9-14(10-8-12)22(20,21)17-15(19)16-13-5-3-2-4-6-13/h7-10,13H,2-6H2,1H3,(H2,16,17,19)	-	-
drugbank_3789.pdbqt	-8	DB04951	approved; investigational	Pirfenidone	InChI=1S/C12H11NO/c1-10-7-8-12(14)13(9-10)11-5-3-2-4-6-11/h2-9H,1H3	-	-
drugbank_6406.pdbqt	-8	DB09477	approved	Enalaprilat	InChI=1S/C18H24N2O5/c1-12(16(21)20-11-5-8-15(20)18(24)25)19-14(17(22)23)10-9-13-6-3-2-4-7-13/h2-4,6-7,12,14-15,19H,5,8-11H2,1H3,(H,22,23)(H,24,25)/t12-,14-,15-/m0/s1	-	-
drugbank_990.pdbqt	-8	DB01283	approved; investigational	Lumiracoxib	InChI=1S/C15H13ClFNO2/c1-9-5-6-13(10(7-9)8-14(19)20)18-15-11(16)3-2-4-12(15)17/h2-7,18H,8H2,1H3,(H,19,20)	-	-
drugbank_2594.pdbqt	-8	DB03369	experimental	9-Aminophenanthrene	InChI=1S/C14H11N/c15-14-9-10-5-1-2-6-11(10)12-7-3-4-8-13(12)14/h1-9H,15H2	-	-
drugbank_2213.pdbqt	-8	DB02880	experimental	N-[(1R)-1-(4-Bromophenyl)ethyl]-5-fluoro-2-hydroxybenzamide	InChI=1S/C15H13BrFNO2/c1-9(10-2-4-11(16)5-3-10)18-15(20)13-8-12(17)6-7-14(13)19/h2-9,19H,1H3,(H,18,20)/t9-/m1/s1	-	-
drugbank_1885.pdbqt	-8	DB02463	experimental	2-(2-Hydroxy-Phenyl)-1h-Indole-5-Carboxamidine	InChI=1S/C15H13N3O/c16-15(17)9-5-6-12-10(7-9)8-13(18-12)11-3-1-2-4-14(11)19/h1-8,18-19H,(H3,16,17)/p+1	-	-
drugbank_2472.pdbqt	-8	DB03220	experimental	FR-234938	InChI=1S/C19H21N3O2/c1-13(23)18(22-11-17(19(20)24)21-12-22)10-9-15-7-4-6-14-5-2-3-8-16(14)15/h2-8,11-13,18,23H,9-10H2,1H3,(H2,20,24)/t13-,18+/m0/s1	-	-
drugbank_4896.pdbqt	-8	DB07489	experimental	4-Amino-2-[(3-chlorophenyl)amino]-5-(4-fluorobenzoyl)-1,3-thiazol-3-ium	InChI=1S/C16H11ClFN3OS/c17-10-2-1-3-12(8-10)20-16-21-15(19)14(23-16)13(22)9-4-6-11(18)7-5-9/h1-8H,19H2,(H,20,21)/p+1	-	-
drugbank_4831.pdbqt	-8	DB07412	experimental	1-biphenyl-2-ylmethanamine	InChI=1S/C13H13N/c14-10-12-8-4-5-9-13(12)11-6-2-1-3-7-11/h1-9H,10,14H2	-	-
drugbank_3692.pdbqt	-8	DB04800	experimental	1-METHYL-3-PHENYL-1H-PYRAZOL-5-YLSULFAMIC ACID	InChI=1S/C10H11N3O3S/c1-13-10(12-17(14,15)16)7-9(11-13)8-5-3-2-4-6-8/h2-7,12H,1H3,(H,14,15,16)	-	-
drugbank_6273.pdbqt	-8	DB09173	illicit	Butyrfentanyl	InChI=1S/C23H30N2O/c1-2-9-23(26)25(21-12-7-4-8-13-21)22-15-18-24(19-16-22)17-14-20-10-5-3-6-11-20/h3-8,10-13,22H,2,9,14-19H2,1H3	-	-
drugbank_3569.pdbqt	-8	DB04639	experimental	Biphenylalanine	InChI=1S/C15H15NO2/c16-14(15(17)18)10-11-6-8-13(9-7-11)12-4-2-1-3-5-12/h1-9,14H,10,16H2,(H,17,18)/t14-/m0/s1	-	-
drugbank_9072.pdbqt	-8	DB16172	investigational	Foslinanib	InChI=1S/C16H13FNO6P/c1-23-14-6-5-11-15(16(14)24-25(20,21)22)13(19)8-12(18-11)9-3-2-4-10(17)7-9/h2-8H,1H3,(H,18,19)(H2,20,21,22)	-	-
drugbank_1153.pdbqt	-8	DB01532	illicit	α-Methylacetylfentanyl	InChI=1S/C22H28N2O/c1-18(17-20-9-5-3-6-10-20)23-15-13-22(14-16-23)24(19(2)25)21-11-7-4-8-12-21/h3-12,18,22H,13-17H2,1-2H3	-	-
drugbank_2176.pdbqt	-8	DB02833	experimental	[4-(2-Amino-4-Methyl-Thiazol-5-Yl)-Pyrimidin-2-Yl]-(3-Nitro-Phenyl)-Amine	InChI=1S/C14H12N6O2S/c1-8-12(23-13(15)17-8)11-5-6-16-14(19-11)18-9-3-2-4-10(7-9)20(21)22/h2-7H,1H3,(H2,15,17)(H,16,18,19)	-	-
drugbank_5685.pdbqt	-8	DB08396	experimental	4-{[(Z)-(5-oxo-2-phenyl-1,3-oxazol-4(5H)-ylidene)methyl]amino}butanoic acid	InChI=1S/C14H14N2O4/c17-12(18)7-4-8-15-9-11-14(19)20-13(16-11)10-5-2-1-3-6-10/h1-3,5-6,9,15H,4,7-8H2,(H,17,18)	-	-
drugbank_4371.pdbqt	-8	DB06890	experimental	(2R)-2-PHENYL-N-PYRIDIN-4-YLBUTANAMIDE	InChI=1S/C15H16N2O/c1-2-14(12-6-4-3-5-7-12)15(18)17-13-8-10-16-11-9-13/h3-11,14H,2H2,1H3,(H,16,17,18)/t14-/m1/s1	-	-
drugbank_3114.pdbqt	-8	DB04060	experimental	(5-methyl-6-oxo-1,6-dihydro-pyridin-3-yl)-1,2-dideoxy-ribofuranose-5-monophosphate	InChI=1S/C11H16NO7P/c1-6-2-7(4-12-11(6)14)9-3-8(13)10(19-9)5-18-20(15,16)17/h2,4,8-10,13H,3,5H2,1H3,(H,12,14)(H2,15,16,17)/t8-,9+,10+/m0/s1	-	-
drugbank_6934.pdbqt	-8	DB12068	investigational	T-900607	InChI=1S/C14H10F5N3O4S/c1-26-7-3-2-5(4-6(7)21-14(20)23)22-27(24,25)13-11(18)9(16)8(15)10(17)12(13)19/h2-4,22H,1H3,(H3,20,21,23)	-	-
drugbank_615.pdbqt	-8	DB00839	approved; investigational	Tolazamide	InChI=1S/C14H21N3O3S/c1-12-6-8-13(9-7-12)21(19,20)16-14(18)15-17-10-4-2-3-5-11-17/h6-9H,2-5,10-11H2,1H3,(H2,15,16,18)	-	-
fda_892.pdbqt	-8	-	-	-	-	C[N@@H+](C/C=C/c1ccccc1)Cc1cccc2c1cccc2	-
fda_1491.pdbqt	-8	-	-	-	-	[C@H](C[NH2+][C@H](C)CCc1ccccc1)(O)c1cc(c(cc1)O)C(=O)N	-
fda_1947.pdbqt	-8	-	-	-	-	c1(ccccc1Cc1ccccc1)OCC[NH+](C)C	-
fda_318.pdbqt	-8	-	-	-	-	[C@@H](C[NH2+][C@H](C)CCc1ccccc1)(O)c1cc(c(cc1)O)C(=O)N	-
fda_458.pdbqt	-8	-	-	-	-	C([C@H]([NH3+])Cc1c(cc(c(c1)F)F)F)C(=O)N1Cc2n(CC1)c(nn2)C(F)(F)F	-
fda_891.pdbqt	-8	-	-	-	-	C[N@H+](C/C=C/c1ccccc1)Cc1cccc2c1cccc2	-
fda_1776.pdbqt	-8	-	-	-	-	[C@H](C[NH2+][C@@H](C)CCc1ccccc1)(O)c1cc(c(cc1)O)C(=O)N	-
fda_1846.pdbqt	-8	-	-	-	-	c1(ccc(c(F)c1)c1ccccc1)[C@H](C)C(=O)O	-
nonfda2892.pdbqt	-8	-	-	-	-	C[C@@H](NC(=O)N)C1=Cc2ccccc2S1	ZINC000029566455
nonfda779.pdbqt	-8	-	-	-	-	[nH2][c]1[nH]-c2ccc(C(=O)c3ccccc3)cc2-[nH]1	ZINC000004068309
nonfda2254.pdbqt	-8	-	-	-	-	C[C@H]([C@@H](O)c1ccc(O)cc1)[N@@H+]1CC[C@@H](Cc2ccccc2)CC1	ZINC000003616630
nonfda3711.pdbqt	-8	-	-	-	-	C[C@@H](C(=O)[O-])c1ccc2cc(O)ccc2c1	ZINC000006037131
nonfda1231.pdbqt	-8	-	-	-	-	Cc1cccc(C)c1NC(=O)[C@H]1CCCCN1	ZINC000095618615
nonfda4035.pdbqt	-8	-	-	-	-	[O-]C(=O)Cc1ccc(c2ccccc2)cc1	ZINC000000002318
nonfda3179.pdbqt	-8	-	-	-	-	NC(=O)c1ccc2NC3=C(C[C@H]([NH3+])CC3)c2c1	ZINC000003789853
nonfda1724.pdbqt	-8	-	-	-	-	O=Cc1c2ccccc2ccc1	ZINC000001693280
nonfda778.pdbqt	-8	-	-	-	-	[nH2][c]1[nH]-c2cc(C(=O)c3ccccc3)ccc2-[nH]1	ZINC000004068309
nonfda1945.pdbqt	-8	-	-	-	-	C1=Cc2cccc(OC[C@@H]3C[NH2+]CCO3)c2C1	ZINC000000009710
nonfda4074.pdbqt	-8	-	-	-	-	C[C@H](Cc1ccccc1)[N@H+](C)Cc1ccccc1	ZINC000000968306
nonfda1230.pdbqt	-8	-	-	-	-	Cc1cccc(C)c1NC(=O)[C@H]1CCCC[NH2+]1	ZINC000095618615
nonfda1946.pdbqt	-8	-	-	-	-	C1=Cc2cccc(OC[C@@H]3CNCCO3)c2C1	ZINC000000009710
nonfda2520.pdbqt	-8	-	-	-	-	Cc1ccc2c(c1)C1=C3[C@H](CCC1)NCCN23	ZINC000000000641
nonfda3225.pdbqt	-8	-	-	-	-	CC[C@@]1(c2ccccc2)CCC(=O)NC1=O	ZINC000001530796
nonfda2637.pdbqt	-8	-	-	-	-	O=C1NCC2(CCN(CCc3ccccc3)CC2)O1	ZINC000000001441
nonfda3468.pdbqt	-8	-	-	-	-	Nc1ccc(S(=O)(=O)[N]C(=O)c2ccccc2)cc1	ZINC000005421253
nonfda2068.pdbqt	-8	-	-	-	-	CN1[C@@H](CC(=O)c2ccccc2)CCC[C@@H]1C[C@H](O)c1ccccc1	ZINC000003831004
nonfda4146.pdbqt	-8	-	-	-	-	CN1C=C(C(=O)[C@@H]2CCC3=C(C2)N=CN3)c2ccccc12	ZINC000005116719
nonfda318.pdbqt	-8	-	-	-	-	NC(=O)NC(=O)Cc1ccccc1	ZINC000000001916
drugbank_4878.pdbqt	-7.9	DB07468	experimental	(3aS)-3a-hydroxy-5-methyl-1-phenyl-1,2,3,3a-tetrahydro-4H-pyrrolo[2,3-b]quinolin-4-one	InChI=1S/C18H16N2O2/c1-12-6-5-9-14-15(12)16(21)18(22)10-11-20(17(18)19-14)13-7-3-2-4-8-13/h2-9,22H,10-11H2,1H3/t18-/m1/s1	-	-
drugbank_6000.pdbqt	-7.9	DB08760	experimental	(2S)-2-(4-chlorophenoxy)-3-phenylpropanoic acid	InChI=1S/C15H13ClO3/c16-12-6-8-13(9-7-12)19-14(15(17)18)10-11-4-2-1-3-5-11/h1-9,14H,10H2,(H,17,18)/t14-/m0/s1	-	-
drugbank_6339.pdbqt	-7.9	DB09246	withdrawn	Benmoxin	InChI=1S/C15H16N2O/c1-12(13-8-4-2-5-9-13)16-17-15(18)14-10-6-3-7-11-14/h2-12,16H,1H3,(H,17,18)	-	-
drugbank_5562.pdbqt	-7.9	DB08247	experimental	6-(CYCLOHEXYLMETHOXY)-8-ISOPROPYL-9H-PURIN-2-AMINE	InChI=1S/C15H23N5O/c1-9(2)12-17-11-13(18-12)19-15(16)20-14(11)21-8-10-6-4-3-5-7-10/h9-10H,3-8H2,1-2H3,(H3,16,17,18,19,20)	-	-
drugbank_3948.pdbqt	-7.9	DB05791	investigational	Perflubron	InChI=1S/C8BrF17/c9-7(22,23)5(18,19)3(14,15)1(10,11)2(12,13)4(16,17)6(20,21)8(24,25)26	-	-
drugbank_4885.pdbqt	-7.9	DB07477	experimental	Felbinac	InChI=1S/C14H12O2/c15-14(16)10-11-6-8-13(9-7-11)12-4-2-1-3-5-12/h1-9H,10H2,(H,15,16)	-	-
drugbank_411.pdbqt	-7.9	DB00598	approved	Labetalol	InChI=1S/C19H24N2O3/c1-13(7-8-14-5-3-2-4-6-14)21-12-18(23)15-9-10-17(22)16(11-15)19(20)24/h2-6,9-11,13,18,21-23H,7-8,12H2,1H3,(H2,20,24)	-	-
drugbank_861.pdbqt	-7.9	DB01121	approved	Phenacemide	InChI=1S/C9H10N2O2/c10-9(13)11-8(12)6-7-4-2-1-3-5-7/h1-5H,6H2,(H3,10,11,12,13)	-	-
drugbank_1474.pdbqt	-7.9	DB01944	experimental	(S)-blebbistatin	InChI=1S/C18H16N2O2/c1-12-7-8-15-14(11-12)16(21)18(22)9-10-20(17(18)19-15)13-5-3-2-4-6-13/h2-8,11,22H,9-10H2,1H3/t18-/m1/s1	-	-
drugbank_5211.pdbqt	-7.9	DB07851	experimental	(3R,4S)-1-(3,4-DIMETHOXYPHENYL)-3-(3-METHYLPHENYL)PIPERIDIN-4-AMINE	InChI=1S/C20H26N2O2/c1-14-5-4-6-15(11-14)17-13-22(10-9-18(17)21)16-7-8-19(23-2)20(12-16)24-3/h4-8,11-12,17-18H,9-10,13,21H2,1-3H3/t17-,18-/m0/s1	-	-
drugbank_508.pdbqt	-7.9	DB00712	approved; investigational	Flurbiprofen	InChI=1S/C15H13FO2/c1-10(15(17)18)12-7-8-13(14(16)9-12)11-5-3-2-4-6-11/h2-10H,1H3,(H,17,18)	-	-
drugbank_7541.pdbqt	-7.9	DB12966	investigational	Falnidamol	InChI=1S/C18H19ClFN7/c1-27-6-4-11(5-7-27)25-18-21-9-15-16(26-18)17(23-10-22-15)24-12-2-3-14(20)13(19)8-12/h2-3,8-11H,4-7H2,1H3,(H,21,25,26)(H,22,23,24)	-	-
drugbank_4805.pdbqt	-7.9	DB07382	experimental	N~2~-1H-benzimidazol-5-yl-N~4~-(3-cyclopropyl-1H-pyrazol-5-yl)pyrimidine-2,4-diamine	InChI=1S/C17H16N8/c1-2-10(1)13-8-16(25-24-13)22-15-5-6-18-17(23-15)21-11-3-4-12-14(7-11)20-9-19-12/h3-10H,1-2H2,(H,19,20)(H3,18,21,22,23,24,25)	-	-
drugbank_3593.pdbqt	-7.9	DB04669	experimental	TRIAZOLOPYRIMIDINE	InChI=1S/C17H13BrN6/c18-14-3-1-2-13(8-14)15-9-16(24-17(23-15)21-11-22-24)20-10-12-4-6-19-7-5-12/h1-9,11H,10H2,(H,20,21,22,23)/p+1	-	-
drugbank_4977.pdbqt	-7.9	DB07583	experimental	(4R,2S)-5'-(4-(4-CHLOROBENZYLOXY)PYRROLIDIN-2-YLMETHANESULFONYL)ISOQUINOLINE	InChI=1S/C21H22ClN3O3S/c22-17-6-4-15(5-7-17)14-28-19-10-18(24-13-19)12-25-29(26,27)21-3-1-2-16-11-23-9-8-20(16)21/h1-9,11,18-19,24-25H,10,12-14H2/t18-,19+/m0/s1	-	-
drugbank_4559.pdbqt	-7.9	DB07110	experimental	4-(4-FLUOROBENZYL)PIPERIDINE	InChI=1S/C12H16FN/c13-12-3-1-10(2-4-12)9-11-5-7-14-8-6-11/h1-4,11,14H,5-9H2	-	-
drugbank_1123.pdbqt	-7.9	DB01496	experimental; illicit	Dihydro-2-thioxo-5-((5-(2-(trifluoromethyl)phenyl)-2-furanyl)methyl)-4,6(1H,5H)-pyrimidinedione	InChI=1S/C16H11F3N2O3S/c17-16(18,19)11-4-2-1-3-9(11)12-6-5-8(24-12)7-10-13(22)20-15(25)21-14(10)23/h1-6,10H,7H2,(H2,20,21,22,23,25)	-	-
drugbank_5669.pdbqt	-7.9	DB08378	experimental	4-[4-(2,5-DIOXO-PYRROLIDIN-1-YL)-PHENYLAMINO]-4-HYDROXY-BUTYRIC ACID	InChI=1S/C14H16N2O5/c17-11(5-8-14(20)21)15-9-1-3-10(4-2-9)16-12(18)6-7-13(16)19/h1-4,11,15,17H,5-8H2,(H,20,21)/t11-/m0/s1	-	-
drugbank_3855.pdbqt	-7.9	DB05289	investigational	Tarenflurbil	InChI=1S/C15H13FO2/c1-10(15(17)18)12-7-8-13(14(16)9-12)11-5-3-2-4-6-11/h2-10H,1H3,(H,17,18)/t10-/m1/s1	-	-
drugbank_5459.pdbqt	-7.9	DB08127	experimental	1,3,3-trimethyl-2-[(1E,3E)-3-methylpenta-1,3-dien-1-yl]cyclohexene	InChI=1S/C15H24/c1-6-12(2)9-10-14-13(3)8-7-11-15(14,4)5/h6,9-10H,7-8,11H2,1-5H3/b10-9+,12-6+	-	-
drugbank_2635.pdbqt	-7.9	DB03428	experimental	SU9516	InChI=1S/C13H11N3O2/c1-18-9-2-3-12-10(5-9)11(13(17)16-12)4-8-6-14-7-15-8/h2-7H,1H3,(H,14,15)(H,16,17)/b11-4-	-	-
drugbank_4907.pdbqt	-7.9	DB07503	experimental	(5E)-5-[(2,2-DIFLUORO-1,3-BENZODIOXOL-5-YL)METHYLENE]-1,3-THIAZOLIDINE-2,4-DIONE	InChI=1S/C11H5F2NO4S/c12-11(13)17-6-2-1-5(3-7(6)18-11)4-8-9(15)14-10(16)19-8/h1-4H,(H,14,15,16)/b8-4-	-	-
drugbank_6911.pdbqt	-7.9	DB12039	investigational	Epicatechin	InChI=1S/C15H14O6/c16-8-4-11(18)9-6-13(20)15(21-14(9)5-8)7-1-2-10(17)12(19)3-7/h1-5,13,15-20H,6H2/t13-,15-/m1/s1	-	-
drugbank_5460.pdbqt	-7.9	DB08128	experimental	(1S,4R,9S)-5-(trifluoromethyl)-1,2,3,4-tetrahydro-1,4-methanonaphthalen-9-amine	InChI=1S/C12H12F3N/c13-12(14,15)9-3-1-2-6-7-4-5-8(10(6)9)11(7)16/h1-3,7-8,11H,4-5,16H2/t7-,8+,11?/m0/s1	-	-
drugbank_8951.pdbqt	-7.9	DB15997	experimental	Perfluorooctane	InChI=1S/C8F18/c9-1(10,3(13,14)5(17,18)7(21,22)23)2(11,12)4(15,16)6(19,20)8(24,25)26	-	-
drugbank_9029.pdbqt	-7.9	DB16103	investigational	Batabulin	InChI=1S/C13H7F6NO3S/c1-23-7-3-2-5(4-6(7)14)20-24(21,22)13-11(18)9(16)8(15)10(17)12(13)19/h2-4,20H,1H3	-	-
drugbank_5102.pdbqt	-7.9	DB07730	experimental	5-(3-HYDROXYPHENYL)ISOTHIAZOL-3(2H)-ONE 1,1-DIOXIDE	InChI=1S/C9H7NO4S/c11-7-3-1-2-6(4-7)8-5-9(12)10-15(8,13)14/h1-5,11H,(H,10,12)	-	-
drugbank_1342.pdbqt	-7.9	DB01765	experimental	(5-hydroxyindolo[1,2-a]quinazolin-7-yl)acetic acid	InChI=1S/C17H12N2O3/c20-15(21)9-12-10-5-1-3-7-13(10)19-14-8-4-2-6-11(14)17(22)18-16(12)19/h1-8H,9H2,(H,18,22)(H,20,21)	-	-
drugbank_1129.pdbqt	-7.9	DB01502	experimental; illicit	Diampromide	InChI=1S/C21H28N2O/c1-4-21(24)23(20-13-9-6-10-14-20)17-18(2)22(3)16-15-19-11-7-5-8-12-19/h5-14,18H,4,15-17H2,1-3H3	-	-
drugbank_5291.pdbqt	-7.9	DB07942	experimental	2-fluoro-4-[4-(4-fluorophenyl)-1H-pyrazol-3-yl]pyridine	InChI=1S/C14H9F2N3/c15-11-3-1-9(2-4-11)12-8-18-19-14(12)10-5-6-17-13(16)7-10/h1-8H,(H,18,19)	-	-
drugbank_8029.pdbqt	-7.9	DB13675	experimental	Metahexamide	InChI=1S/C14H21N3O3S/c1-10-7-8-12(9-13(10)15)21(19,20)17-14(18)16-11-5-3-2-4-6-11/h7-9,11H,2-6,15H2,1H3,(H2,16,17,18)	-	-
drugbank_3916.pdbqt	-7.9	DB05586	investigational	Facinicline	InChI=1S/C15H18N4O/c20-15(14-11-3-1-2-4-12(11)17-18-14)16-13-9-19-7-5-10(13)6-8-19/h1-4,10,13H,5-9H2,(H,16,20)(H,17,18)/t13-/m1/s1	-	-
drugbank_3341.pdbqt	-7.9	DB04345	experimental	Lumichrome	InChI=1S/C12H10N4O2/c1-5-3-7-8(4-6(5)2)14-10-9(13-7)11(17)16-12(18)15-10/h3-4H,1-2H3,(H2,14,15,16,17,18)	-	-
drugbank_6644.pdbqt	-7.9	DB11644	approved; investigational	Tafamidis	InChI=1S/C14H7Cl2NO3/c15-9-3-8(4-10(16)6-9)13-17-11-2-1-7(14(18)19)5-12(11)20-13/h1-6H,(H,18,19)	-	-
drugbank_1859.pdbqt	-7.9	DB02429	experimental	4-(Aminosulfonyl)-N-[(4-Fluorophenyl)Methyl]-Benzamide	InChI=1S/C14H13FN2O3S/c15-12-5-1-10(2-6-12)9-17-14(18)11-3-7-13(8-4-11)21(16,19)20/h1-8H,9H2,(H,17,18)(H2,16,19,20)	-	-
drugbank_5566.pdbqt	-7.9	DB08253	experimental	NAM NAPTHYLAMINOALANINE	InChI=1S/C13H14N2O/c14-12(13(15)16)8-10-6-3-5-9-4-1-2-7-11(9)10/h1-7,12H,8,14H2,(H2,15,16)/t12-/m0/s1	-	-
fda_75.pdbqt	-7.9	-	-	-	-	c1(ccc(cc1)OCc1cc(ccc1)F)C[NH2+][C@@H](C)C(=O)N	-
fda_1739.pdbqt	-7.9	-	-	-	-	O=c1[nH]c(=O)n(cc1C(F)(F)F)[C@@H]1O[C@@H]([C@H](C1)O)CO	-
fda_1157.pdbqt	-7.9	-	-	-	-	c1(c2[nH]c3c(CCO[C@]3(CC)CC(=O)O)c2ccc1)CC	-
fda_1220.pdbqt	-7.9	-	-	-	-	O=C(N1CC(=O)N2CCc3ccccc3[C@@H]2C1)C1CCCCC1	-
fda_1461.pdbqt	-7.9	-	-	-	-	[C@@H](C[NH2+][C@@H](C)CCc1ccccc1)(O)c1cc(c(cc1)O)C(=O)N	-
fda_27.pdbqt	-7.9	-	-	-	-	[C@H]1(CCc2c(C1)c1cc(ccc1[nH]2)C(=O)N)[NH2+]C	-
fda_1069.pdbqt	-7.9	-	-	-	-	C(=S)(N(C)c1cccc(C)c1)Oc1cc2c(cc1)cccc2	-
fda_1017.pdbqt	-7.9	-	-	-	-	N(C(=O)NN1CCCCCC1)S(=O)(=O)c1ccc(C)cc1	-
fda_6.pdbqt	-7.9	-	-	-	-	c1(nc(c2N=C([C@H](N=c2[nH]1)[NH3+])c1ccccc1)N)N	-
fda_564.pdbqt	-7.9	-	-	-	-	c1(cc2c(cc1OC)[C@@H]1CC(=O)[C@@H](C[N@H+]1CC2)CC(C)C)OC	-
fda_641.pdbqt	-7.9	-	-	-	-	C[C@@H]1[C@@H](OCC[N@@H+]1C)c1ccccc1	-
fda_1015.pdbqt	-7.9	-	-	-	-	N(C(=O)NN1CCCCCC1)S(=O)(=O)c1ccc(C)cc1	-
fda_1324.pdbqt	-7.9	-	-	-	-	N([C+](=N)N[C+](=N)Nc1ccc(cc1)Cl)C(C)C	-
fda_76.pdbqt	-7.9	-	-	-	-	c1(ccc(cc1)OCc1cc(ccc1)F)C[NH2+][C@@H](C)C(=O)N	-
fda_500.pdbqt	-7.9	-	-	-	-	C(=O)(N[C@@H]1C[C@@H]2CCC[C@@H]([N@@H+]2C)C1)c1nn(C)c2c1cccc2	-
fda_1942.pdbqt	-7.9	-	-	-	-	C(=O)(N[C@@H]1C[C@@H]2CCC[C@@H]([N@@H+]2C)C1)c1nn(C)c2c1cccc2	-
fda_1775.pdbqt	-7.9	-	-	-	-	[C@H](C[NH2+][C@@H](C)CCc1ccccc1)(O)c1cc(c(cc1)O)C(=O)N	-
nonfda2405.pdbqt	-7.9	-	-	-	-	CC[C@H]1C[N@H+]2CC[C@@H]1C[C@@H]2[C@@H](O)c1c2cc(OC)ccc2ncc1	ZINC000003977898
nonfda2406.pdbqt	-7.9	-	-	-	-	CC[C@H]1C[N@H+]2CC[C@@H]1C[C@@H]2[C@@H](O)c1c2cc(OC)ccc2ncc1	ZINC000003977898
nonfda1359.pdbqt	-7.9	-	-	-	-	C[C@@H](Cc1ccccc1)NCc1ccccc1Cl	ZINC000019890801
nonfda3398.pdbqt	-7.9	-	-	-	-	COc1cc2c(cc1OC)[C@@H]1C[C@H](O)[C@H](CC(C)C)C[N@]1CC2	ZINC000005759845
nonfda4012.pdbqt	-7.9	-	-	-	-	C[N@@H+](C/C=C\C#CC(C)(C)C)Cc1c2ccccc2ccc1	ZINC000004467397
nonfda1218.pdbqt	-7.9	-	-	-	-	N[C@H](C(=O)N[C@H]1C(=O)N2C(=C(Cl)CC[C@H]12)C(=O)[O-])c1ccccc1	ZINC000001851201
nonfda4243.pdbqt	-7.9	-	-	-	-	CCOC(=O)COc1ccc2C(=O)C=C(c3ccccc3)Oc2c1	ZINC000000001342
nonfda2080.pdbqt	-7.9	-	-	-	-	Cc1ccccc1N1CCN(CCC2=NN=C3CCCCN23)CC1	ZINC000000001246
nonfda1782.pdbqt	-7.9	-	-	-	-	O=C1c2c([O-])cccc2Cc2cccc(O)c12	ZINC000000001322
nonfda3066.pdbqt	-7.9	-	-	-	-	CCOC(=O)Cc1ccc(c2ccccc2)cc1	ZINC000002019360
nonfda1660.pdbqt	-7.9	-	-	-	-	CC(C)[NH2+]C[C@H]1CCc2cc(CO)c(N(=O)=O)cc2N1	ZINC000000000570
nonfda1126.pdbqt	-7.9	-	-	-	-	C[C@H](Cc1ccccc1)[NH2+]Cc1ccccc1Cl	ZINC000019890803
nonfda4018.pdbqt	-7.9	-	-	-	-	CCOC(=O)Nc1cc[c](NCc2ccc(F)cc2)[nH]c1N	ZINC000000001473
nonfda2500.pdbqt	-7.9	-	-	-	-	C[C@H]1C[C@@H](OC(=O)[C@@H](O)c2ccccc2)CC(C)(C)C1	ZINC000008551998
nonfda1032.pdbqt	-7.9	-	-	-	-	Cc1ccc(S(=O)(=O)[N]C(=O)NN2C[C@@H]3C[C@@H](O)C[C@@H]3C2)cc1	ZINC000095617667
nonfda2519.pdbqt	-7.9	-	-	-	-	Cc1ccc2c(c1)C1=C3[C@H](CCC1)[NH2+]CCN23	ZINC000000000641
nonfda2066.pdbqt	-7.9	-	-	-	-	C[N@H+]1[C@@H](CC(=O)c2ccccc2)CCC[C@@H]1C[C@H](O)c1ccccc1	ZINC000003831004
nonfda1127.pdbqt	-7.9	-	-	-	-	C[C@H](Cc1ccccc1)NCc1ccccc1Cl	ZINC000019890803
nonfda2035.pdbqt	-7.9	-	-	-	-	Cc1cccc(C)c1NC(=O)c1ccccc1C(=O)[O-]	ZINC000000001490
drugbank_7850.pdbqt	-7.8	DB13432	experimental	Lonazolac	InChI=1S/C17H13ClN2O2/c18-14-8-6-12(7-9-14)17-13(10-16(21)22)11-20(19-17)15-4-2-1-3-5-15/h1-9,11H,10H2,(H,21,22)	-	-
drugbank_1031.pdbqt	-7.8	DB01367	approved	Rasagiline	InChI=1S/C12H13N/c1-2-9-13-12-8-7-10-5-3-4-6-11(10)12/h1,3-6,12-13H,7-9H2/t12-/m1/s1	-	-
drugbank_7437.pdbqt	-7.8	DB12804	investigational	Daniquidone	InChI=1S/C15H11N3O/c16-10-5-6-13-9(7-10)8-18-14(17-13)11-3-1-2-4-12(11)15(18)19/h1-7H,8,16H2	-	-
drugbank_5131.pdbqt	-7.8	DB07763	experimental	(5S)-3-ANILINO-5-(2,4-DIFLUOROPHENYL)-5-METHYL-1,3-OXAZOLIDINE-2,4-DIONE	InChI=1S/C16H12F2N2O3/c1-16(12-8-7-10(17)9-13(12)18)14(21)20(15(22)23-16)19-11-5-3-2-4-6-11/h2-9,19H,1H3/t16-/m0/s1	-	-
drugbank_7773.pdbqt	-7.8	DB13333	experimental	Efloxate	InChI=1S/C19H16O5/c1-2-22-19(21)12-23-14-8-9-15-16(20)11-17(24-18(15)10-14)13-6-4-3-5-7-13/h3-11H,2,12H2,1H3	-	-
drugbank_7598.pdbqt	-7.8	DB13056	investigational	Irsogladine	InChI=1S/C9H7Cl2N5/c10-4-1-2-6(11)5(3-4)7-14-8(12)16-9(13)15-7/h1-3H,(H4,12,13,14,15,16)	-	-
drugbank_4916.pdbqt	-7.8	DB07513	experimental	7-[(3-CHLOROBENZYL)OXY]-4-[(METHYLAMINO)METHYL]-2H-CHROMEN-2-ONE	InChI=1S/C18H16ClNO3/c1-20-10-13-8-18(21)23-17-9-15(5-6-16(13)17)22-11-12-3-2-4-14(19)7-12/h2-9,20H,10-11H2,1H3	-	-
drugbank_5173.pdbqt	-7.8	DB07810	experimental	Phloretin	InChI=1S/C15H14O5/c16-10-4-1-9(2-5-10)3-6-12(18)15-13(19)7-11(17)8-14(15)20/h1-2,4-5,7-8,16-17,19-20H,3,6H2	-	-
drugbank_4599.pdbqt	-7.8	DB07154	experimental	(3R)-4-[(3R)-3-AMINO-4-(2,4,5-TRIFLUOROPHENYL)BUTANOYL]-3-METHYL-1,4-DIAZEPAN-2-ONE	InChI=1S/C16H20F3N3O2/c1-9-16(24)21-3-2-4-22(9)15(23)7-11(20)5-10-6-13(18)14(19)8-12(10)17/h6,8-9,11H,2-5,7,20H2,1H3,(H,21,24)/t9-,11-/m1/s1	-	-
drugbank_7217.pdbqt	-7.8	DB12465	investigational	Ketanserin	InChI=1S/C22H22FN3O3/c23-17-7-5-15(6-8-17)20(27)16-9-11-25(12-10-16)13-14-26-21(28)18-3-1-2-4-19(18)24-22(26)29/h1-8,16H,9-14H2,(H,24,29)	-	-
drugbank_8322.pdbqt	-7.8	DB14196	approved	N-Cyclohexyl-N'-phenyl-1,4-phenylenediamine	InChI=1S/C18H22N2/c1-3-7-15(8-4-1)19-17-11-13-18(14-12-17)20-16-9-5-2-6-10-16/h1,3-4,7-8,11-14,16,19-20H,2,5-6,9-10H2	-	-
drugbank_6292.pdbqt	-7.8	DB09193	experimental	CP-39,332	InChI=1S/C17H19N/c1-18-15-11-14-9-5-6-10-16(14)17(12-15)13-7-3-2-4-8-13/h2-10,15,17-18H,11-12H2,1H3	-	-
drugbank_5376.pdbqt	-7.8	DB08034	experimental	(E)-3,4-DIHYDROXY-N'-[(2-METHOXYNAPHTHALEN-1-YL)METHYLENE]BENZOHYDRAZIDE	InChI=1S/C19H16N2O4/c1-25-18-9-7-12-4-2-3-5-14(12)15(18)11-20-21-19(24)13-6-8-16(22)17(23)10-13/h2-11,22-23H,1H3,(H,21,24)/b20-11+	-	-
drugbank_5268.pdbqt	-7.8	DB07919	experimental	Harmine	InChI=1S/C13H12N2O/c1-8-13-11(5-6-14-8)10-4-3-9(16-2)7-12(10)15-13/h3-7,15H,1-2H3	-	-
drugbank_8250.pdbqt	-7.8	DB14035	experimental	Englitazone	InChI=1S/C20H19NO3S/c22-19-18(25-20(23)21-19)12-14-6-9-17-15(10-14)7-8-16(24-17)11-13-4-2-1-3-5-13/h1-6,9-10,16,18H,7-8,11-12H2,(H,21,22,23)/t16-,18?/m1/s1	-	-
drugbank_4720.pdbqt	-7.8	DB07287	experimental	2-(2,4-DICHLOROPHENOXY)-5-(PYRIDIN-2-YLMETHYL)PHENOL	InChI=1S/C18H13Cl2NO2/c19-13-5-7-17(15(20)11-13)23-18-6-4-12(10-16(18)22)9-14-3-1-2-8-21-14/h1-8,10-11,22H,9H2	-	-
drugbank_4543.pdbqt	-7.8	DB07090	experimental	(3S)-N-(3-CHLORO-2-METHYLPHENYL)-1-CYCLOHEXYL-5-OXOPYRROLIDINE-3-CARBOXAMIDE	InChI=1S/C18H23ClN2O2/c1-12-15(19)8-5-9-16(12)20-18(23)13-10-17(22)21(11-13)14-6-3-2-4-7-14/h5,8-9,13-14H,2-4,6-7,10-11H2,1H3,(H,20,23)/t13-/m0/s1	-	-
drugbank_6133.pdbqt	-7.8	DB08952	withdrawn	Indenolol	InChI=1S/C15H21NO2/c1-11(2)16-9-13(17)10-18-15-8-4-6-12-5-3-7-14(12)15/h3-4,6-8,11,13,16-17H,5,9-10H2,1-2H3	-	-
drugbank_2664.pdbqt	-7.8	DB03468	experimental	1,2,3,4-Tetrahydro-Isoquinoline-7-Sulfonic Acid Amide	InChI=1S/C9H12N2O2S/c10-14(12,13)9-2-1-7-3-4-11-6-8(7)5-9/h1-2,5,11H,3-4,6H2,(H2,10,12,13)	-	-
drugbank_583.pdbqt	-7.8	DB00805	approved	Minaprine	InChI=1S/C17H22N4O/c1-14-13-16(15-5-3-2-4-6-15)19-20-17(14)18-7-8-21-9-11-22-12-10-21/h2-6,13H,7-12H2,1H3,(H,18,20)	-	-
drugbank_1328.pdbqt	-7.8	DB01750	experimental	1-naphthaleneacetic acid	InChI=1S/C12H10O2/c13-12(14)8-10-6-3-5-9-4-1-2-7-11(9)10/h1-7H,8H2,(H,13,14)	-	-
drugbank_5315.pdbqt	-7.8	DB07968	experimental	N-(2-CHLORO-4-FLUOROBENZOYL)-N'-(5-HYDROXY-2-METHOXYPHENYL)UREA	InChI=1S/C15H12ClFN2O4/c1-23-13-5-3-9(20)7-12(13)18-15(22)19-14(21)10-4-2-8(17)6-11(10)16/h2-7,20H,1H3,(H2,18,19,21,22)	-	-
drugbank_535.pdbqt	-7.8	DB00744	approved; investigational; withdrawn	Zileuton	InChI=1S/C11H12N2O2S/c1-7(13(15)11(12)14)10-6-8-4-2-3-5-9(8)16-10/h2-7,15H,1H3,(H2,12,14)	-	-
drugbank_5770.pdbqt	-7.8	DB08497	experimental	(1S)-2-oxo-1-phenyl-2-[(1,3,4-trioxo-1,2,3,4-tetrahydroisoquinolin-5-yl)amino]ethyl acetate	InChI=1S/C19H14N2O6/c1-10(22)27-16(11-6-3-2-4-7-11)19(26)20-13-9-5-8-12-14(13)15(23)18(25)21-17(12)24/h2-9,16H,1H3,(H,20,26)(H,21,24,25)/t16-/m0/s1	-	-
drugbank_4942.pdbqt	-7.8	DB07540	experimental	4-{5-[(1Z)-1-(2-IMINO-4-OXO-1,3-THIAZOLIDIN-5-YLIDENE)ETHYL]-2-FURYL}BENZENESULFONAMIDE	InChI=1S/C15H13N3O4S2/c1-8(13-14(19)18-15(16)23-13)11-6-7-12(22-11)9-2-4-10(5-3-9)24(17,20)21/h2-7H,1H3,(H2,16,18,19)(H2,17,20,21)/b13-8-	-	-
drugbank_3472.pdbqt	-7.8	DB04518	experimental	3-[4-(2,4-Dimethyl-Thiazol-5-Yl)-Pyrimidin-2-Ylamino]-Phenol	InChI=1S/C15H14N4OS/c1-9-14(21-10(2)17-9)13-6-7-16-15(19-13)18-11-4-3-5-12(20)8-11/h3-8,20H,1-2H3,(H,16,18,19)	-	-
drugbank_7686.pdbqt	-7.8	DB13217	experimental	Fentiazac	InChI=1S/C17H12ClNO2S/c18-13-8-6-11(7-9-13)16-14(10-15(20)21)22-17(19-16)12-4-2-1-3-5-12/h1-9H,10H2,(H,20,21)	-	-
drugbank_8034.pdbqt	-7.8	DB13680	approved	Naftazone	InChI=1S/C11H9N3O2/c12-11(16)14-13-9-6-5-7-3-1-2-4-8(7)10(9)15/h1-6H,(H3,12,14,16)/b13-9+	-	-
drugbank_3765.pdbqt	-7.8	DB04889	investigational	Bicifadine	InChI=1S/C12H15N/c1-9-2-4-10(5-3-9)12-6-11(12)7-13-8-12/h2-5,11,13H,6-8H2,1H3	-	-
drugbank_924.pdbqt	-7.8	DB01191	approved; illicit; investigational; withdrawn	Dexfenfluramine	InChI=1S/C12H16F3N/c1-3-16-9(2)7-10-5-4-6-11(8-10)12(13,14)15/h4-6,8-9,16H,3,7H2,1-2H3/t9-/m0/s1	-	-
drugbank_5959.pdbqt	-7.8	DB08718	experimental	4-(3-ethylthiophen-2-yl)benzene-1,2-diol	InChI=1S/C12H12O2S/c1-2-8-5-6-15-12(8)9-3-4-10(13)11(14)7-9/h3-7,13-14H,2H2,1H3	-	-
drugbank_5202.pdbqt	-7.8	DB07842	experimental	(2S)-2-(4-ethylphenoxy)-3-phenylpropanoic acid	InChI=1S/C17H18O3/c1-2-13-8-10-15(11-9-13)20-16(17(18)19)12-14-6-4-3-5-7-14/h3-11,16H,2,12H2,1H3,(H,18,19)/t16-/m0/s1	-	-
drugbank_5904.pdbqt	-7.8	DB08656	experimental	5-amino-2-methyl-N-[(1R)-1-naphthalen-1-ylethyl]benzamide	InChI=1S/C20H20N2O/c1-13-10-11-16(21)12-19(13)20(23)22-14(2)17-9-5-7-15-6-3-4-8-18(15)17/h3-12,14H,21H2,1-2H3,(H,22,23)/t14-/m1/s1	-	-
drugbank_2352.pdbqt	-7.8	DB03065	experimental	7-Nitroindazole-2-Carboxamidine	InChI=1S/C8H7N5O2/c9-8(10)12-4-5-2-1-3-6(13(14)15)7(5)11-12/h1-4H,(H3,9,10)	-	-
drugbank_7799.pdbqt	-7.8	DB13362	experimental	Pheneturide	InChI=1S/C11H14N2O2/c1-2-9(10(14)13-11(12)15)8-6-4-3-5-7-8/h3-7,9H,2H2,1H3,(H3,12,13,14,15)	-	-
drugbank_1964.pdbqt	-7.8	DB02559	experimental	6-(Octahydro-1h-Indol-1-Ylmethyl)Decahydroquinazoline-2,4-Diamine	InChI=1S/C17H33N5/c18-16-13-9-11(5-6-14(13)20-17(19)21-16)10-22-8-7-12-3-1-2-4-15(12)22/h11-17,20-21H,1-10,18-19H2/t11-,12+,13+,14-,15-,16+,17+/m0/s1	-	-
drugbank_4853.pdbqt	-7.8	DB07437	experimental	5-Benzylacyclouridine	InChI=1S/C14H16N2O4/c17-6-7-20-10-16-9-12(13(18)15-14(16)19)8-11-4-2-1-3-5-11/h1-5,9,17H,6-8,10H2,(H,15,18,19)	-	-
drugbank_315.pdbqt	-7.8	DB00480	approved	Lenalidomide	InChI=1S/C13H13N3O3/c14-9-3-1-2-7-8(9)6-16(13(7)19)10-4-5-11(17)15-12(10)18/h1-3,10H,4-6,14H2,(H,15,17,18)	-	-
drugbank_7393.pdbqt	-7.8	DB12733	investigational	Dipraglurant	InChI=1S/C16H12FN3/c17-13-8-9-16-19-15(12-20(16)11-13)7-2-1-5-14-6-3-4-10-18-14/h3-4,6,8-12H,2,7H2	-	-
drugbank_4634.pdbqt	-7.8	DB07192	experimental	(3S)-N-(3-BROMOPHENYL)-1-CYCLOHEXYL-5-OXOPYRROLIDINE-3-CARBOXAMIDE	InChI=1S/C17H21BrN2O2/c18-13-5-4-6-14(10-13)19-17(22)12-9-16(21)20(11-12)15-7-2-1-3-8-15/h4-6,10,12,15H,1-3,7-9,11H2,(H,19,22)/t12-/m0/s1	-	-
drugbank_8087.pdbqt	-7.8	DB13754	experimental	Mephenoxalone	InChI=1S/C11H13NO4/c1-14-9-4-2-3-5-10(9)15-7-8-6-12-11(13)16-8/h2-5,8H,6-7H2,1H3,(H,12,13)	-	-
drugbank_6346.pdbqt	-7.8	DB09253	withdrawn	Safrazine	InChI=1S/C11H16N2O2/c1-8(13-12)2-3-9-4-5-10-11(6-9)15-7-14-10/h4-6,8,13H,2-3,7,12H2,1H3	-	-
drugbank_870.pdbqt	-7.8	DB01131	approved	Proguanil	InChI=1S/C11H16ClN5/c1-7(2)15-10(13)17-11(14)16-9-5-3-8(12)4-6-9/h3-7H,1-2H3,(H5,13,14,15,16,17)	-	-
drugbank_4109.pdbqt	-7.8	DB06397	investigational	Nicaraven	InChI=1S/C15H16N4O2/c1-11(19-15(21)13-5-3-7-17-10-13)8-18-14(20)12-4-2-6-16-9-12/h2-7,9-11H,8H2,1H3,(H,18,20)(H,19,21)	-	-
drugbank_5619.pdbqt	-7.8	DB08317	experimental	5-methyl-6-phenylquinazoline-2,4-diamine	InChI=1S/C15H14N4/c1-9-11(10-5-3-2-4-6-10)7-8-12-13(9)14(16)19-15(17)18-12/h2-8H,1H3,(H4,16,17,18,19)	-	-
drugbank_1178.pdbqt	-7.8	DB01557	illicit	α-Methylfentanyl	InChI=1S/C23H30N2O/c1-3-23(26)25(21-12-8-5-9-13-21)22-14-16-24(17-15-22)19(2)18-20-10-6-4-7-11-20/h4-13,19,22H,3,14-18H2,1-2H3	-	-
drugbank_2555.pdbqt	-7.8	DB03322	experimental	Dexpropranolol	InChI=1S/C16H21NO2/c1-12(2)17-10-14(18)11-19-16-9-5-7-13-6-3-4-8-15(13)16/h3-9,12,14,17-18H,10-11H2,1-2H3/t14-/m1/s1	-	-
drugbank_2371.pdbqt	-7.8	DB03086	experimental	N'-(2s,3r)-3-Amino-4-Cyclohexyl-2-Hydroxy-Butano-N-(4-Methylphenyl)Hydrazide	InChI=1S/C17H27N3O2/c1-12-7-9-14(10-8-12)19-20-17(22)16(21)15(18)11-13-5-3-2-4-6-13/h7-10,13,15-16,19,21H,2-6,11,18H2,1H3,(H,20,22)/t15-,16+/m1/s1	-	-
drugbank_4303.pdbqt	-7.8	DB06803	approved; investigational; vet_approved	Niclosamide	InChI=1S/C13H8Cl2N2O4/c14-7-1-4-12(18)9(5-7)13(19)16-11-3-2-8(17(20)21)6-10(11)15/h1-6,18H,(H,16,19)	-	-
drugbank_3212.pdbqt	-7.8	DB04180	experimental	4-(Aminosulfonyl)-N-[(2,4-Difluorophenyl)Methyl]-Benzamide	InChI=1S/C14H12F2N2O3S/c15-11-4-1-10(13(16)7-11)8-18-14(19)9-2-5-12(6-3-9)22(17,20)21/h1-7H,8H2,(H,18,19)(H2,17,20,21)	-	-
drugbank_3571.pdbqt	-7.8	DB04641	experimental	3,7-DIHYDROXYNAPHTHALENE-2-CARBOXYLIC ACID	InChI=1S/C11H8O4/c12-8-2-1-6-5-10(13)9(11(14)15)4-7(6)3-8/h1-5,12-13H,(H,14,15)	-	-
drugbank_2062.pdbqt	-7.8	DB02685	experimental	3-Methylphenylalanine	InChI=1S/C10H13NO2/c1-7-3-2-4-8(5-7)6-9(11)10(12)13/h2-5,9H,6,11H2,1H3,(H,12,13)/t9-/m0/s1	-	-
drugbank_5351.pdbqt	-7.8	DB08008	experimental	5-methyl-N-[4-(trifluoromethyl)phenyl][1,2,4]triazolo[1,5-a]pyrimidin-7-amine	InChI=1S/C13H10F3N5/c1-8-6-11(21-12(19-8)17-7-18-21)20-10-4-2-9(3-5-10)13(14,15)16/h2-7,20H,1H3	-	-
drugbank_5895.pdbqt	-7.8	DB08646	experimental	TRW3-(2-AMINO-3-HYDROXY-PROPYL)-6-(N'-CYCLOHEXYL-HYDRAZINO)OCTAHYDRO-INDOL-7-OL	InChI=1S/C17H18N4O2/c18-12(10-22)8-11-9-19-16-14(11)6-7-15(17(16)23)21-20-13-4-2-1-3-5-13/h1-7,9-10,12,19-21,23H,8,18H2/t12-/m0/s1	-	-
drugbank_4217.pdbqt	-7.8	DB06654	approved; investigational	Safinamide	InChI=1S/C17H19FN2O2/c1-12(17(19)21)20-10-13-5-7-16(8-6-13)22-11-14-3-2-4-15(18)9-14/h2-9,12,20H,10-11H2,1H3,(H2,19,21)/t12-/m0/s1	-	-
drugbank_8126.pdbqt	-7.8	DB13804	experimental	Benzylthiouracil	InChI=1S/C11H10N2OS/c14-10-7-9(12-11(15)13-10)6-8-4-2-1-3-5-8/h1-5,7H,6H2,(H2,12,13,14,15)	-	-
drugbank_2204.pdbqt	-7.8	DB02869	experimental	3-amino-5-phenylpentane	InChI=1S/C17H19NO2S/c18-16(12-11-15-7-3-1-4-8-15)13-14-21(19,20)17-9-5-2-6-10-17/h1-10,13-14,16H,11-12,18H2/t16-/m0/s1	-	-
drugbank_4058.pdbqt	-7.8	DB06247	investigational	CX516	InChI=1S/C14H15N3O/c18-14(17-8-2-1-3-9-17)11-4-5-12-13(10-11)16-7-6-15-12/h4-7,10H,1-3,8-9H2	-	-
drugbank_8277.pdbqt	-7.8	DB14086	approved; withdrawn	Cianidanol	InChI=1S/C15H14O6/c16-8-4-11(18)9-6-13(20)15(21-14(9)5-8)7-1-2-10(17)12(19)3-7/h1-5,13,15-20H,6H2/t13-,15+/m0/s1	-	-
drugbank_6301.pdbqt	-7.8	DB09202	experimental	Cirazoline	InChI=1S/C13H16N2O/c1-2-4-12(11(3-1)10-5-6-10)16-9-13-14-7-8-15-13/h1-4,10H,5-9H2,(H,14,15)	-	-
drugbank_6446.pdbqt	-7.8	DB11160	approved	Phenyltoloxamine	InChI=1S/C17H21NO/c1-18(2)12-13-19-17-11-7-6-10-16(17)14-15-8-4-3-5-9-15/h3-11H,12-14H2,1-2H3	-	-
drugbank_458.pdbqt	-7.8	DB00655	approved	Estrone	InChI=1S/C18H22O2/c1-18-9-8-14-13-5-3-12(19)10-11(13)2-4-15(14)16(18)6-7-17(18)20/h3,5,10,14-16,19H,2,4,6-9H2,1H3/t14-,15-,16+,18+/m1/s1	-	-
drugbank_7946.pdbqt	-7.8	DB13561	experimental	Clobenzorex	InChI=1S/C16H18ClN/c1-13(11-14-7-3-2-4-8-14)18-12-15-9-5-6-10-16(15)17/h2-10,13,18H,11-12H2,1H3/t13-/m0/s1	-	-
drugbank_6435.pdbqt	-7.8	DB11115	approved	Ensulizole	InChI=1S/C13H10N2O3S/c16-19(17,18)10-6-7-11-12(8-10)15-13(14-11)9-4-2-1-3-5-9/h1-8H,(H,14,15)(H,16,17,18)	-	-
drugbank_8529.pdbqt	-7.8	DB14914	approved; investigational	Flortaucipir F-18	InChI=1S/C16H10FN3/c17-16-4-2-11(8-19-16)10-1-3-12-13-9-18-6-5-14(13)20-15(12)7-10/h1-9,20H/i17-1	-	-
drugbank_5175.pdbqt	-7.8	DB07812	experimental	N-[(1S)-2-amino-1-phenylethyl]-5-(1H-pyrrolo[2,3-b]pyridin-4-yl)thiophene-2-carboxamide	InChI=1S/C20H18N4OS/c21-12-16(13-4-2-1-3-5-13)24-20(25)18-7-6-17(26-18)14-8-10-22-19-15(14)9-11-23-19/h1-11,16H,12,21H2,(H,22,23)(H,24,25)/t16-/m1/s1	-	-
drugbank_8571.pdbqt	-7.8	DB15033	investigational	Flortaucipir	InChI=1S/C16H10FN3/c17-16-4-2-11(8-19-16)10-1-3-12-13-9-18-6-5-14(13)20-15(12)7-10/h1-9,20H	-	-
drugbank_5400.pdbqt	-7.8	DB08061	experimental	4-[3-(4-CHLOROPHENYL)-1H-PYRAZOL-5-YL]PIPERIDINE	InChI=1S/C14H16ClN3/c15-12-3-1-10(2-4-12)13-9-14(18-17-13)11-5-7-16-8-6-11/h1-4,9,11,16H,5-8H2,(H,17,18)	-	-
drugbank_1363.pdbqt	-7.8	DB01793	experimental	SB-409513	InChI=1S/C17H10Cl2N2O4/c18-9-3-1-2-8(6-9)13-14(16(23)21-15(13)22)20-10-4-5-12(19)11(7-10)17(24)25/h1-7H,(H,24,25)(H2,20,21,22,23)	-	-
drugbank_4989.pdbqt	-7.8	DB07595	experimental	(5Z)-5-(3-BROMOCYCLOHEXA-2,5-DIEN-1-YLIDENE)-N-(PYRIDIN-4-YLMETHYL)-1,5-DIHYDROPYRAZOLO[1,5-A]PYRIMIDIN-7-AMINE	InChI=1S/C18H14BrN5/c19-15-3-1-2-14(10-15)16-11-18(24-17(23-16)6-9-22-24)21-12-13-4-7-20-8-5-13/h1-11H,12H2,(H,21,22,23)/p+1	-	-
drugbank_1132.pdbqt	-7.8	DB01506	experimental; illicit	1-Phenylcyclohexylamine	InChI=1S/C12H17N/c13-12(9-5-2-6-10-12)11-7-3-1-4-8-11/h1,3-4,7-8H,2,5-6,9-10,13H2	-	-
fda_1840.pdbqt	-7.8	-	-	-	-	N(C(=O)[C@H]1[N@@H+](CCCC1)C)c1c(C)cccc1C	-
fda_1018.pdbqt	-7.8	-	-	-	-	N(=[C+](\O)/NN1CCCCCC1)\S(=O)(=O)c1ccc(C)cc1	-
fda_266.pdbqt	-7.8	-	-	-	-	[NH2+]([C@@H](C)C(=O)N1[C@@H](CCC1)C(=O)O)[C@@H](CCc1ccccc1)C(=O)O	-
fda_598.pdbqt	-7.8	-	-	-	-	CC1(C)S[C@@H]2[C@@H](C(=O)N2[C@H]1C(=O)O)NC(=O)Cc1ccccc1	-
fda_1816.pdbqt	-7.8	-	-	-	-	c1(cc(ccc1O)c1c(cc(cc1)F)F)C(=O)O	-
fda_1738.pdbqt	-7.8	-	-	-	-	O=c1[nH]c(=O)n(cc1C(F)(F)F)[C@@H]1O[C@@H]([C@H](C1)O)CO	-
fda_267.pdbqt	-7.8	-	-	-	-	[NH2+]([C@@H](C)C(=O)N1[C@@H](CCC1)C(=O)O)[C@@H](CCc1ccccc1)C(=O)O	-
fda_502.pdbqt	-7.8	-	-	-	-	C(=O)(N[C@@H]1C[C@@H]2CCC[C@@H]([N@@H+]2C)C1)c1nn(C)c2c1cccc2	-
fda_565.pdbqt	-7.8	-	-	-	-	c1(cc2c(cc1OC)[C@@H]1CC(=O)[C@@H](C[N@H+]1CC2)CC(C)C)OC	-
fda_1546.pdbqt	-7.8	-	-	-	-	C([C@@H](C[NH2+]C(C)C)O)Oc1cccc2c1cccc2	-
fda_1944.pdbqt	-7.8	-	-	-	-	C(=O)(N[C@@H]1C[C@@H]2CCC[C@@H]([N@@H+]2C)C1)c1nn(C)c2c1cccc2	-
fda_1016.pdbqt	-7.8	-	-	-	-	N(C(=O)NN1CCCCCC1)S(=O)(=O)c1ccc(C)cc1	-
fda_519.pdbqt	-7.8	-	-	-	-	c1(cccc2c1CN(C2=O)[C@H]1C(=O)NC(=O)CC1)N	-
fda_767.pdbqt	-7.8	-	-	-	-	O=C1c2cccc3c2[C@@H](CCC3)CN1[C@H]1[C@@H]2CC[N@H+](C1)CC2	-
fda_889.pdbqt	-7.8	-	-	-	-	C[N@H+](Cc1ccc(cc1)C(C)(C)C)Cc1cccc2c1cccc2	-
fda_437.pdbqt	-7.8	-	-	-	-	c1ccc2c(c1)cccc2C[C@@H]1NC=CN1	-
fda_59.pdbqt	-7.8	-	-	-	-	C(=O)(Nc1sc(cn1)N(=O)=O)c1c(cccc1)OC(=O)C	-
fda_640.pdbqt	-7.8	-	-	-	-	C[C@@H]1[C@@H](OCC[N@@H+]1C)c1ccccc1	-
nonfda1358.pdbqt	-7.8	-	-	-	-	C[C@@H](Cc1ccccc1)[NH2+]Cc1ccccc1Cl	ZINC000019890801
nonfda80.pdbqt	-7.8	-	-	-	-	Nc1nc(c2cc(Cl)ccc2Cl)nc(N)n1	ZINC000000002645
nonfda1864.pdbqt	-7.8	-	-	-	-	Cc1ccc(S(=O)(=O)[N]C(=O)NN2C[C@@H]3CCC[C@H]3C2)cc1	ZINC000000523926
nonfda4248.pdbqt	-7.8	-	-	-	-	C[NH+]1CCN(c2cccc3c2OC(=O)N3)CC1	ZINC000000008736
nonfda3447.pdbqt	-7.8	-	-	-	-	C[C@@H](Oc1ccccc1)C(=O)N[C@@H]1C(=O)N2[C@@H]1SC(C)(C)[C@@H]2C(=O)[O-]	ZINC000003875872
nonfda1021.pdbqt	-7.8	-	-	-	-	Cc1ccc(S(=O)(=O)[N]C(=O)NN2C[C@H]3CC[C@@H](O)[C@@H]3C2)cc1	ZINC000100051620
nonfda4013.pdbqt	-7.8	-	-	-	-	CN(C/C=C\C#CC(C)(C)C)Cc1c2ccccc2ccc1	ZINC000004467397
nonfda3048.pdbqt	-7.8	-	-	-	-	N[c]1ccc(/N=N/c2ccccc2)c(N)[nH]1	ZINC000095483532
nonfda2317.pdbqt	-7.8	-	-	-	-	[O-]C(=O)c1c2ccccc2nc(c2ccccc2)c1	ZINC000000125047
nonfda89.pdbqt	-7.8	-	-	-	-	COc1ccc(C(=O)c2ccc(C)cc2)c(O)c1	ZINC000000000500
nonfda1706.pdbqt	-7.8	-	-	-	-	CC(C)[NH2+]C[C@@H]1CCc2cc(CO)c(N(=O)=O)cc2N1	ZINC000000896836
nonfda3027.pdbqt	-7.8	-	-	-	-	O=C1c2ccccc2C2=NNc3cccc1c23	ZINC000096298875
nonfda4032.pdbqt	-7.8	-	-	-	-	CC[NH2+][C@@H](C)Cc1cccc(C(F)(F)F)c1	ZINC000000000294
nonfda1869.pdbqt	-7.8	-	-	-	-	CN1[C@H]2C[C@H](O)[C@@H]1C[C@@H](OC(=O)[C@H](CO)c1ccccc1)C2	ZINC000002112569
nonfda2679.pdbqt	-7.8	-	-	-	-	[O-]C(=O)c1ccc2N=C(c3cc(Cl)cc(Cl)c3)Oc2c1	ZINC000043206271
nonfda2013.pdbqt	-7.8	-	-	-	-	CN1N=C(C(=O)N[C@@H]2C[C@H]3CCC[C@@H](C2)[N@@H+]3C)c2ccccc12	ZINC000100018852
nonfda4050.pdbqt	-7.8	-	-	-	-	Cc1ccc(S(=O)(=O)/N=C(\[O-])/NN2C[C@H]3CCC[C@@H]3C2)cc1	ZINC000000523925
nonfda73.pdbqt	-7.8	-	-	-	-	c1ccc2O[C@H](C3=NCCN3)COc2c1	ZINC000000900630
nonfda4274.pdbqt	-7.8	-	-	-	-	[O-]C(=O)[C@H](CC(=O)N1C[C@H]2CCCC[C@@H]2C1)Cc1ccccc1	ZINC000011616581
nonfda10.pdbqt	-7.8	-	-	-	-	C[C@@H]1C[C@H](OC(=O)[C@H](O)c2ccccc2)CC(C)(C)C1	ZINC000003830611
nonfda72.pdbqt	-7.8	-	-	-	-	c1ccc2O[C@H]([c]3[nH]CC[nH]3)COc2c1	ZINC000000900630
nonfda3397.pdbqt	-7.8	-	-	-	-	COc1cc2c(cc1OC)[C@@H]1C[C@H](O)[C@H](CC(C)C)C[N@H+]1CC2	ZINC000005759845
nonfda1863.pdbqt	-7.8	-	-	-	-	Cc1ccc([S@](=O)(=NC(=O)NN2C[C@@H]3CCC[C@H]3C2)[O])cc1	ZINC000000523926
nonfda3170.pdbqt	-7.8	-	-	-	-	C[C@H](Cc1ccc2OCOc2c1)[NH2+]C[C@@H](O)c1ccc(O)c(O)c1	ZINC000001704228
nonfda771.pdbqt	-7.8	-	-	-	-	N#Cc1cc(C2=NN=C(c3ccncc3)N2)ccn1	ZINC000013536586
nonfda4247.pdbqt	-7.8	-	-	-	-	CN1CCN(c2cccc3c2OC(=O)N3)CC1	ZINC000000008736
nonfda3434.pdbqt	-7.8	-	-	-	-	[NH3+]CCC1=CNc2ccc(C[C@@H]3COC(=O)N3)cc12	ZINC000022057192
nonfda4088.pdbqt	-7.8	-	-	-	-	Cc1cccc(N2C[C@H](CO)OC2=O)c1	ZINC000002011566
nonfda3303.pdbqt	-7.8	-	-	-	-	O=C1c2ccccc2OC=C1c1ccccc1	ZINC000000895390
drugbank_6087.pdbqt	-7.7	DB08880	approved	Teriflunomide	InChI=1S/C12H9F3N2O2/c1-7(18)10(6-16)11(19)17-9-4-2-8(3-5-9)12(13,14)15/h2-5,18H,1H3,(H,17,19)/b10-7-	-	-
drugbank_5166.pdbqt	-7.7	DB07803	experimental	2-phenyl-1H-imidazole-4-carboxylic acid	InChI=1S/C10H8N2O2/c13-10(14)8-6-11-9(12-8)7-4-2-1-3-5-7/h1-6H,(H,11,12)(H,13,14)	-	-
drugbank_449.pdbqt	-7.7	DB00643	approved; vet_approved	Mebendazole	InChI=1S/C16H13N3O3/c1-22-16(21)19-15-17-12-8-7-11(9-13(12)18-15)14(20)10-5-3-2-4-6-10/h2-9H,1H3,(H2,17,18,19,21)	-	-
drugbank_7066.pdbqt	-7.7	DB12255	investigational	Vadadustat	InChI=1S/C14H11ClN2O4/c15-10-3-1-2-8(4-10)9-5-11(18)13(16-6-9)14(21)17-7-12(19)20/h1-6,18H,7H2,(H,17,21)(H,19,20)	-	-
drugbank_4959.pdbqt	-7.7	DB07561	experimental	(2Z)-2-cyano-N-(3'-ethoxybiphenyl-4-yl)-3-hydroxybut-2-enamide	InChI=1S/C19H18N2O3/c1-3-24-17-6-4-5-15(11-17)14-7-9-16(10-8-14)21-19(23)18(12-20)13(2)22/h4-11,22H,3H2,1-2H3,(H,21,23)/b18-13-	-	-
drugbank_5222.pdbqt	-7.7	DB07863	experimental	2-chloro-5-nitro-N-phenylbenzamide	InChI=1S/C13H9ClN2O3/c14-12-7-6-10(16(18)19)8-11(12)13(17)15-9-4-2-1-3-5-9/h1-8H,(H,15,17)	-	-
drugbank_6743.pdbqt	-7.7	DB11790	investigational	Radafaxine	InChI=1S/C13H18ClNO2/c1-9-13(16,17-8-12(2,3)15-9)10-5-4-6-11(14)7-10/h4-7,9,15-16H,8H2,1-3H3/t9-,13+/m0/s1	-	-
drugbank_9153.pdbqt	-7.7	DB16330	investigational	Simurosertib	InChI=1S/C17H19N5OS/c1-9-11(8-18-21-9)14-7-12-15(24-14)17(23)20-16(19-12)13-6-10-2-4-22(13)5-3-10/h7-8,10,13H,2-6H2,1H3,(H,18,21)(H,19,20,23)/t13-/m0/s1	-	-
drugbank_4248.pdbqt	-7.7	DB06711	approved; investigational	Naphazoline	InChI=1S/C14H14N2/c1-2-7-13-11(4-1)5-3-6-12(13)10-14-15-8-9-16-14/h1-7H,8-10H2,(H,15,16)	-	-
drugbank_2122.pdbqt	-7.7	DB02762	experimental	RU79072	InChI=1S/C10H7N2O4P/c11-6-8-5-4-7-2-1-3-9(10(7)12-8)16-17(13,14)15/h1-5H,(H2,13,14,15)	-	-
drugbank_6271.pdbqt	-7.7	DB09171	illicit	β-Methylfentanyl	InChI=1S/C23H30N2O/c1-3-23(26)25(21-12-8-5-9-13-21)22-14-16-24(17-15-22)18-19(2)20-10-6-4-7-11-20/h4-13,19,22H,3,14-18H2,1-2H3	-	-
drugbank_4791.pdbqt	-7.7	DB07365	experimental	1-Naphthyl-L-alanine	InChI=1S/C13H13NO2/c14-12(13(15)16)8-10-6-3-5-9-4-1-2-7-11(9)10/h1-7,12H,8,14H2,(H,15,16)/t12-/m0/s1	-	-
drugbank_387.pdbqt	-7.7	DB00571	approved; investigational	Propranolol	InChI=1S/C16H21NO2/c1-12(2)17-10-14(18)11-19-16-9-5-7-13-6-3-4-8-15(13)16/h3-9,12,14,17-18H,10-11H2,1-2H3	-	-
drugbank_7680.pdbqt	-7.7	DB13211	approved	Guanoxan	InChI=1S/C10H13N3O2/c11-10(12)13-5-7-6-14-8-3-1-2-4-9(8)15-7/h1-4,7H,5-6H2,(H4,11,12,13)	-	-
drugbank_5701.pdbqt	-7.7	DB08414	experimental	PNU-142721	InChI=1S/C13H11ClN4OS/c1-7(20-13-17-11(14)5-12(15)18-13)9-4-8-2-3-19-10(8)6-16-9/h2-7H,1H3,(H2,15,17,18)/t7-/m0/s1	-	-
drugbank_5714.pdbqt	-7.7	DB08432	experimental	THYMIDINE-5'-THIOPHOSPHATE	InChI=1S/C10H15N2O7PS/c1-5-3-12(10(15)11-9(5)14)8-2-6(13)7(19-8)4-18-20(16,17)21/h3,6-8,13H,2,4H2,1H3,(H,11,14,15)(H2,16,17,21)/t6-,7+,8+/m0/s1	-	-
drugbank_7510.pdbqt	-7.7	DB12921	investigational	Chlorsulfaquinoxaline	InChI=1S/C14H11ClN4O2S/c15-11-2-1-3-12-14(11)17-8-13(18-12)19-22(20,21)10-6-4-9(16)5-7-10/h1-8H,16H2,(H,18,19)	-	-
drugbank_4508.pdbqt	-7.7	DB07050	experimental	5-[(phenylsulfonyl)amino]-1,3,4-thiadiazole-2-sulfonamide	InChI=1S/C8H8N4O4S3/c9-18(13,14)8-11-10-7(17-8)12-19(15,16)6-4-2-1-3-5-6/h1-5H,(H,10,12)(H2,9,13,14)	-	-
drugbank_4933.pdbqt	-7.7	DB07531	experimental	4-{5-[(Z)-(2,4-DIOXO-1,3-THIAZOLIDIN-5-YLIDENE)METHYL]FURAN-2-YL}BENZENESULFONAMIDE	InChI=1S/C14H10N2O5S2/c15-23(19,20)10-4-1-8(2-5-10)11-6-3-9(21-11)7-12-13(17)16-14(18)22-12/h1-7H,(H2,15,19,20)(H,16,17,18)/b12-7-	-	-
drugbank_835.pdbqt	-7.7	DB01091	approved	Butenafine	InChI=1S/C23H27N/c1-23(2,3)21-14-12-18(13-15-21)16-24(4)17-20-10-7-9-19-8-5-6-11-22(19)20/h5-15H,16-17H2,1-4H3	-	-
drugbank_7074.pdbqt	-7.7	DB12268	investigational	Carmegliptin	InChI=1S/C20H28FN3O3/c1-26-18-6-13-3-4-23-11-17(24-10-12(9-21)5-20(24)25)15(22)8-16(23)14(13)7-19(18)27-2/h6-7,12,15-17H,3-5,8-11,22H2,1-2H3/t12-,15+,16+,17+/m1/s1	-	-
drugbank_5554.pdbqt	-7.7	DB08238	experimental	5-aminonaphthalene-2-sulfonic acid	InChI=1S/C10H9NO3S/c11-10-3-1-2-7-6-8(15(12,13)14)4-5-9(7)10/h1-6H,11H2,(H,12,13,14)	-	-
drugbank_3310.pdbqt	-7.7	DB04307	experimental	5-Hydroxy-N-Propargyl-1(R)-Aminoindan	InChI=1S/C12H13NO/c1-2-7-13-12-6-4-9-3-5-10(14)8-11(9)12/h1,3,5,8,12-14H,4,6-7H2/t12-/m1/s1	-	-
drugbank_7519.pdbqt	-7.7	DB12931	investigational	Fenobam	InChI=1S/C11H11ClN4O2/c1-16-6-9(17)14-10(16)15-11(18)13-8-4-2-3-7(12)5-8/h2-5H,6H2,1H3,(H2,13,14,15,17,18)	-	-
drugbank_1250.pdbqt	-7.7	DB01643	experimental	Thymidine monophosphate	InChI=1S/C10H15N2O8P/c1-5-3-12(10(15)11-9(5)14)8-2-6(13)7(20-8)4-19-21(16,17)18/h3,6-8,13H,2,4H2,1H3,(H,11,14,15)(H2,16,17,18)/t6-,7+,8+/m0/s1	-	-
drugbank_261.pdbqt	-7.7	DB00415	approved; vet_approved	Ampicillin	InChI=1S/C16H19N3O4S/c1-16(2)11(15(22)23)19-13(21)10(14(19)24-16)18-12(20)9(17)8-6-4-3-5-7-8/h3-7,9-11,14H,17H2,1-2H3,(H,18,20)(H,22,23)/t9-,10-,11+,14-/m1/s1	-	-
drugbank_8631.pdbqt	-7.7	DB15143	investigational	PF-06650833	InChI=1S/C18H20FN3O4/c1-3-10-13(22-17(24)15(10)19)8-26-18-11-7-14(25-2)12(16(20)23)6-9(11)4-5-21-18/h4-7,10,13,15H,3,8H2,1-2H3,(H2,20,23)(H,22,24)/t10-,13+,15-/m0/s1	-	-
drugbank_236.pdbqt	-7.7	DB00384	approved	Triamterene	InChI=1S/C12H11N7/c13-9-7(6-4-2-1-3-5-6)16-8-10(14)18-12(15)19-11(8)17-9/h1-5H,(H6,13,14,15,17,18,19)	-	-
drugbank_4753.pdbqt	-7.7	DB07322	experimental	2-[(PHENYLSULFONYL)AMINO]-5,6,7,8-TETRAHYDRONAPHTHALENE-1-CARBOXYLIC ACID	InChI=1S/C17H17NO4S/c19-17(20)16-14-9-5-4-6-12(14)10-11-15(16)18-23(21,22)13-7-2-1-3-8-13/h1-3,7-8,10-11,18H,4-6,9H2,(H,19,20)	-	-
drugbank_5338.pdbqt	-7.7	DB07993	experimental	N~3~-[3-(1H-INDOL-6-YL)BENZYL]PYRIDINE-2,3-DIAMINE	InChI=1S/C20H18N4/c21-20-18(5-2-9-23-20)24-13-14-3-1-4-16(11-14)17-7-6-15-8-10-22-19(15)12-17/h1-12,22,24H,13H2,(H2,21,23)	-	-
drugbank_3977.pdbqt	-7.7	DB05964	investigational	Amitifadine	InChI=1S/C11H11Cl2N/c12-9-2-1-7(3-10(9)13)11-4-8(11)5-14-6-11/h1-3,8,14H,4-6H2/t8-,11+/m1/s1	-	-
drugbank_2450.pdbqt	-7.7	DB03195	experimental	3'-Fluoro-3'-deoxythymidine 5'-monophosphate	InChI=1S/C10H14FN2O7P/c1-5-3-13(10(15)12-9(5)14)8-2-6(11)7(20-8)4-19-21(16,17)18/h3,6-8H,2,4H2,1H3,(H,12,14,15)(H2,16,17,18)/t6-,7+,8+/m0/s1	-	-
drugbank_4187.pdbqt	-7.7	DB06594	approved; investigational	Agomelatine	InChI=1S/C15H17NO2/c1-11(17)16-9-8-13-5-3-4-12-6-7-14(18-2)10-15(12)13/h3-7,10H,8-9H2,1-2H3,(H,16,17)	-	-
drugbank_4891.pdbqt	-7.7	DB07484	experimental	(2R)-4,4-dihydroxy-5-nitro-2-(phenylmethyl)pentanoic acid	InChI=1S/C12H15NO6/c14-11(15)10(6-9-4-2-1-3-5-9)7-12(16,17)8-13(18)19/h1-5,10,16-17H,6-8H2,(H,14,15)/t10-/m1/s1	-	-
drugbank_5072.pdbqt	-7.7	DB07695	experimental	N-(3,5-dibromo-4-hydroxyphenyl)-4-hydroxy-3,5-dimethylbenzamide	InChI=1S/C15H13Br2NO3/c1-7-3-9(4-8(2)13(7)19)15(21)18-10-5-11(16)14(20)12(17)6-10/h3-6,19-20H,1-2H3,(H,18,21)	-	-
drugbank_6134.pdbqt	-7.7	DB08953	investigational; withdrawn	Indalpine	InChI=1S/C15H20N2/c1-2-4-15-14(3-1)13(11-17-15)6-5-12-7-9-16-10-8-12/h1-4,11-12,16-17H,5-10H2	-	-
drugbank_3318.pdbqt	-7.7	DB04316	experimental	D-[(N-Hydroxyamino)Carbonyl]Phenylalanine	InChI=1S/C10H12N2O4/c13-9(14)8(11-10(15)12-16)6-7-4-2-1-3-5-7/h1-5,8,16H,6H2,(H,13,14)(H2,11,12,15)/t8-/m1/s1	-	-
drugbank_1345.pdbqt	-7.7	DB01768	experimental	Methylumbelliferyl sialic acid	InChI=1S/C21H25NO11/c1-9-5-16(27)31-15-6-11(3-4-12(9)15)32-21(20(29)30)7-13(25)17(22-10(2)24)19(33-21)18(28)14(26)8-23/h3-6,13-14,17-19,23,25-26,28H,7-8H2,1-2H3,(H,22,24)(H,29,30)/t13-,14+,17+,18+,19+,21+/m0/s1	-	-
drugbank_7274.pdbqt	-7.7	DB12551	investigational	Idazoxan	InChI=1S/C11H12N2O2/c1-2-4-9-8(3-1)14-7-10(15-9)11-12-5-6-13-11/h1-4,10H,5-7H2,(H,12,13)	-	-
drugbank_7875.pdbqt	-7.7	DB13465	experimental	Ciclobendazole	InChI=1S/C13H13N3O3/c1-19-13(18)16-12-14-9-5-4-8(6-10(9)15-12)11(17)7-2-3-7/h4-7H,2-3H2,1H3,(H2,14,15,16,18)	-	-
drugbank_4865.pdbqt	-7.7	DB07452	experimental	2,6-diamino-1,7-dihydro-8H-imidazo[4,5-g]quinazolin-8-one	InChI=1S/C9H8N6O/c10-8-13-5-1-3-4(2-6(5)14-8)12-9(11)15-7(3)16/h1-2H,(H3,10,13,14)(H3,11,12,15,16)	-	-
drugbank_1858.pdbqt	-7.7	DB02428	experimental	Quinaldic Acid	InChI=1S/C10H7NO2/c12-10(13)9-6-5-7-3-1-2-4-8(7)11-9/h1-6H,(H,12,13)	-	-
drugbank_2880.pdbqt	-7.7	DB03761	experimental	5-fluoro-2'-deoxyuridine-5'-monophosphate	InChI=1S/C9H12FN2O8P/c10-4-2-12(9(15)11-8(4)14)7-1-5(13)6(20-7)3-19-21(16,17)18/h2,5-7,13H,1,3H2,(H,11,14,15)(H2,16,17,18)/t5-,6+,7+/m0/s1	-	-
drugbank_4872.pdbqt	-7.7	DB07459	experimental	4-PHENOXY-N-(PYRIDIN-2-YLMETHYL)BENZAMIDE	InChI=1S/C19H16N2O2/c22-19(21-14-16-6-4-5-13-20-16)15-9-11-18(12-10-15)23-17-7-2-1-3-8-17/h1-13H,14H2,(H,21,22)	-	-
drugbank_1945.pdbqt	-7.7	DB02538	experimental	N-[4-(2-Methylimidazo[1,2-a]Pyridin-3-Yl)-2-Pyrimidinyl]Acetamide	InChI=1S/C14H13N5O/c1-9-13(19-8-4-3-5-12(19)16-9)11-6-7-15-14(18-11)17-10(2)20/h3-8H,1-2H3,(H,15,17,18,20)	-	-
drugbank_4837.pdbqt	-7.7	DB07420	experimental	(1R)-4-(3-phenoxyphenyl)-1-phosphonobutane-1-sulfonic acid	InChI=1S/C16H19O7PS/c17-24(18,19)16(25(20,21)22)11-5-7-13-6-4-10-15(12-13)23-14-8-2-1-3-9-14/h1-4,6,8-10,12,16H,5,7,11H2,(H2,17,18,19)(H,20,21,22)/t16-/m1/s1	-	-
drugbank_5838.pdbqt	-7.7	DB08575	experimental	2-[(1S)-1-BENZYL-2-SULFANYLETHYL]-1H-IMIDAZO[4,5-C]PYRIDIN-5-IUM	InChI=1S/C15H15N3S/c19-10-12(8-11-4-2-1-3-5-11)15-17-13-6-7-16-9-14(13)18-15/h1-7,9,12,19H,8,10H2,(H,17,18)/p+1/t12-/m1/s1	-	-
drugbank_6300.pdbqt	-7.7	DB09201	experimental	Ciglitazone	InChI=1S/C18H23NO3S/c1-18(9-3-2-4-10-18)12-22-14-7-5-13(6-8-14)11-15-16(20)19-17(21)23-15/h5-8,15H,2-4,9-12H2,1H3,(H,19,20,21)	-	-
drugbank_753.pdbqt	-7.7	DB00998	approved; investigational	Frovatriptan	InChI=1S/C14H17N3O/c1-16-9-3-5-13-11(7-9)10-6-8(14(15)18)2-4-12(10)17-13/h2,4,6,9,16-17H,3,5,7H2,1H3,(H2,15,18)/t9-/m1/s1	-	-
drugbank_6685.pdbqt	-7.7	DB11702	investigational	Antineoplaston A10	InChI=1S/C13H14N2O3/c16-11-7-6-10(13(18)15-11)14-12(17)8-9-4-2-1-3-5-9/h1-5,10H,6-8H2,(H,14,17)(H,15,16,18)/t10-/m0/s1	-	-
drugbank_5948.pdbqt	-7.7	DB08706	experimental	(2S)-({(5Z)-5-[(5-Ethyl-2-furyl)methylene]-4-oxo-4,5-dihydro-1,3-thiazol-2-yl}amino)(4-fluorophenyl)acetic acid	InChI=1S/C18H15FN2O4S/c1-2-12-7-8-13(25-12)9-14-16(22)21-18(26-14)20-15(17(23)24)10-3-5-11(19)6-4-10/h3-9,15H,2H2,1H3,(H,23,24)(H,20,21,22)/b14-9-/t15-/m0/s1	-	-
drugbank_6739.pdbqt	-7.7	DB11785	investigational	Anisodamine	InChI=1S/C17H23NO4/c1-18-12-7-13(9-15(18)16(20)8-12)22-17(21)14(10-19)11-5-3-2-4-6-11/h2-6,12-16,19-20H,7-10H2,1H3/t12-,13-,14+,15+,16-/m0/s1	-	-
drugbank_8927.pdbqt	-7.7	DB15959	experimental	Tripamide	InChI=1S/C16H20ClN3O3S/c17-14-4-3-11(6-15(14)24(18,22)23)16(21)19-20-7-12-9-1-2-10(5-9)13(12)8-20/h3-4,6,9-10,12-13H,1-2,5,7-8H2,(H,19,21)(H2,18,22,23)/t9-,10+,12-,13+	-	-
drugbank_4782.pdbqt	-7.7	DB07354	experimental	2,3-DIMETHOXY-12H-[1,3]DIOXOLO[5,6]INDENO[1,2-C]ISOQUINOLIN-6-IUM	InChI=1S/C19H15NO4/c1-21-15-5-11-8-20-19-13-7-18-17(23-9-24-18)4-10(13)3-14(19)12(11)6-16(15)22-2/h4-8H,3,9H2,1-2H3/p+1	-	-
drugbank_6833.pdbqt	-7.7	DB11919	investigational	6-O-benzylguanine	InChI=1S/C12H11N5O/c13-12-16-10-9(14-7-15-10)11(17-12)18-6-8-4-2-1-3-5-8/h1-5,7H,6H2,(H3,13,14,15,16,17)	-	-
drugbank_6240.pdbqt	-7.7	DB09096	approved	Benzoyl peroxide	InChI=1S/C14H10O4/c15-13(11-7-3-1-4-8-11)17-18-14(16)12-9-5-2-6-10-12/h1-10H	-	-
drugbank_2199.pdbqt	-7.7	DB02861	experimental	4-(Aminosulfonyl)-N-[(3,4,5-Trifluorophenyl)Methyl]-Benzamide	InChI=1S/C14H11F3N2O3S/c15-11-5-8(6-12(16)13(11)17)7-19-14(20)9-1-3-10(4-2-9)23(18,21)22/h1-6H,7H2,(H,19,20)(H2,18,21,22)	-	-
drugbank_1566.pdbqt	-7.7	DB02058	experimental	3-[4-(1-formylpiperazin-4-yl)-benzylidenyl]-2-indolinone	InChI=1S/C20H21N3O2/c24-14-22-9-11-23(12-10-22)16-7-5-15(6-8-16)13-18-17-3-1-2-4-19(17)21-20(18)25/h1-8,14,18H,9-13H2,(H,21,25)	-	-
drugbank_6962.pdbqt	-7.7	DB12110	investigational	m-Chlorophenylpiperazine	InChI=1S/C10H13ClN2/c11-9-2-1-3-10(8-9)13-6-4-12-5-7-13/h1-3,8,12H,4-7H2	-	-
drugbank_8320.pdbqt	-7.7	DB14191	approved; experimental	Diphenylguanidine	InChI=1S/C13H13N3/c14-13(15-11-7-3-1-4-8-11)16-12-9-5-2-6-10-12/h1-10H,(H3,14,15,16)	-	-
drugbank_1764.pdbqt	-7.7	DB02315	experimental	Cyclic GMP	InChI=1S/C10H12N5O7P/c11-10-13-7-4(8(17)14-10)12-2-15(7)9-5(16)6-3(21-9)1-20-23(18,19)22-6/h2-3,5-6,9,16H,1H2,(H,18,19)(H3,11,13,14,17)/t3-,5-,6-,9-/m1/s1	-	-
drugbank_3241.pdbqt	-7.7	DB04215	experimental	CRA_9076	InChI=1S/C16H14BrN3O/c1-8-4-11(15(21)12(17)5-8)14-7-10-6-9(16(18)19)2-3-13(10)20-14/h2-7,20-21H,1H3,(H3,18,19)	-	-
drugbank_4936.pdbqt	-7.7	DB07534	experimental	4-{5-[(Z)-(2-IMINO-4-OXO-1,3-THIAZOLIDIN-5-YLIDENE)METHYL]FURAN-2-YL}BENZENESULFONAMIDE	InChI=1S/C14H11N3O4S2/c15-14-17-13(18)12(22-14)7-9-3-6-11(21-9)8-1-4-10(5-2-8)23(16,19)20/h1-7H,(H2,15,17,18)(H2,16,19,20)/b12-7-	-	-
drugbank_1064.pdbqt	-7.7	DB01428	approved; investigational	Oxybenzone	InChI=1S/C14H12O3/c1-17-11-7-8-12(13(15)9-11)14(16)10-5-3-2-4-6-10/h2-9,15H,1H3	-	-
drugbank_262.pdbqt	-7.7	DB00417	approved; vet_approved	Phenoxymethylpenicillin	InChI=1S/C16H18N2O5S/c1-16(2)12(15(21)22)18-13(20)11(14(18)24-16)17-10(19)8-23-9-6-4-3-5-7-9/h3-7,11-12,14H,8H2,1-2H3,(H,17,19)(H,21,22)/t11-,12+,14-/m1/s1	-	-
drugbank_4913.pdbqt	-7.7	DB07510	experimental	3-fluoro-6-(4-fluorophenyl)-2-hydroxy-6-oxohexa-2,4-dienoic acid	InChI=1S/C12H8F2O4/c13-8-3-1-7(2-4-8)10(15)6-5-9(14)11(16)12(17)18/h1-6,16H,(H,17,18)/b6-5+,11-9-	-	-
drugbank_9028.pdbqt	-7.7	DB16102	investigational	Bakuchiol	InChI=1S/C18H24O/c1-5-18(4,13-6-7-15(2)3)14-12-16-8-10-17(19)11-9-16/h5,7-12,14,19H,1,6,13H2,2-4H3/b14-12+/t18-/m1/s1	-	-
drugbank_9102.pdbqt	-7.7	DB16231	investigational	Methfuroxam	InChI=1S/C14H15NO2/c1-9-10(2)17-11(3)13(9)14(16)15-12-7-5-4-6-8-12/h4-8H,1-3H3,(H,15,16)	-	-
drugbank_6295.pdbqt	-7.7	DB09196	experimental	Lubazodone	InChI=1S/C14H18FNO2/c15-13-4-5-14(12-3-1-2-11(12)13)18-9-10-8-16-6-7-17-10/h4-5,10,16H,1-3,6-9H2/t10-/m0/s1	-	-
drugbank_4052.pdbqt	-7.7	DB06235	investigational	Vadimezan	InChI=1S/C17H14O4/c1-9-6-7-13-15(20)12-5-3-4-11(8-14(18)19)17(12)21-16(13)10(9)2/h3-7H,8H2,1-2H3,(H,18,19)	-	-
drugbank_3626.pdbqt	-7.7	DB04712	experimental	ANILINOMETHYL GLUCO-PHENYLIMIDAZOLE	InChI=1S/C15H19N3O4/c19-8-11-12(20)13(21)14(22)15-17-10(7-18(11)15)6-16-9-4-2-1-3-5-9/h1-5,7,11-14,16,19-22H,6,8H2/t11-,12-,13+,14-/m1/s1	-	-
drugbank_4623.pdbqt	-7.7	DB07180	experimental	5-[(Z)-(5-Chloro-2-oxo-1,2-dihydro-3H-indol-3-ylidene)methyl]-N,2,4-trimethyl-1H-pyrrole-3-carboxamide	InChI=1S/C17H16ClN3O2/c1-8-14(20-9(2)15(8)17(23)19-3)7-12-11-6-10(18)4-5-13(11)21-16(12)22/h4-7,20H,1-3H3,(H,19,23)(H,21,22)/b12-7-	-	-
fda_1419.pdbqt	-7.7	-	-	-	-	O(C(=O)c1ccccc1)OC(=O)c1ccccc1	-
fda_1356.pdbqt	-7.7	-	-	-	-	C[C@H](c1sc2c(c1)cccc2)N(C(=O)N)O	-
fda_1422.pdbqt	-7.7	-	-	-	-	[C@H]1(CCc2c(cccc2C1)O)[N@@H+](CCC)CCc1sccc1	-
fda_1083.pdbqt	-7.7	-	-	-	-	C(=O)(Nc1c(cccc1C)C)[C@H]1[N@@H+](CCCC1)CCC	-
fda_1726.pdbqt	-7.7	-	-	-	-	C([C@H](C[NH2+]C(C)C)O)Oc1cccc2c1cccc2	-
fda_805.pdbqt	-7.7	-	-	-	-	Cc1cc(=O)n(c(c1)C1CCCCC1)O	-
fda_1088.pdbqt	-7.7	-	-	-	-	[C@@H](C[NH2+]CCOc1c(cccc1)OC)(O)COc1c2c(ccc1)[nH]c1c2cccc1	-
fda_1993.pdbqt	-7.7	-	-	-	-	c1(ccc2[nH][c+]([nH+]c2c1)c1ccccc1)S(O)(O)O	-
fda_152.pdbqt	-7.7	-	-	-	-	c1(ccc(c(c1)O)C(=O)c1ccccc1)OC	-
fda_375.pdbqt	-7.7	-	-	-	-	c1(ccc(cc1)S(=O)(=O)Nc1ncccc1)NNC1=C[C@@H](C(=O)C=C1)C(=O)O	-
nonfda448.pdbqt	-7.7	-	-	-	-	C[NH2+][C@]1(c2ccccc2Cl)CC[C@H](O)CC1=O	ZINC000095617657
nonfda1102.pdbqt	-7.7	-	-	-	-	Cc1cccc(CC2=C[nH][cH][nH]2)c1C	ZINC000005116305
nonfda4241.pdbqt	-7.7	-	-	-	-	C[C@H](Cc1cccc(C(F)(F)F)c1)[NH2+]CCOC(=O)c1ccccc1	ZINC000002015040
nonfda109.pdbqt	-7.7	-	-	-	-	COC(=O)NC1=Nc2cc(C(=O)c3ccc(F)cc3)ccc2N1	ZINC000003830847
nonfda1866.pdbqt	-7.7	-	-	-	-	Cc1ccc(S(=O)(=O)/N=C(\O)/NN2C[C@@H]3CCC[C@H]3C2)cc1	ZINC000000523926
nonfda4067.pdbqt	-7.7	-	-	-	-	C[C@H](CCc1ccccc1)[NH2+][C@@H](C)[C@@H](O)c1ccc(O)cc1	ZINC000000057422
nonfda1101.pdbqt	-7.7	-	-	-	-	Cc1cccc(CC2=CNC=N2)c1C	ZINC000005116305
nonfda1091.pdbqt	-7.7	-	-	-	-	Cc1cccc(C)c1NC(=O)[C@@H]1CCCCN1	ZINC000084316941
nonfda3220.pdbqt	-7.7	-	-	-	-	C[C@@H]1[NH2+]CCO[C@@H]1c1ccccc1	ZINC000000896868
nonfda2495.pdbqt	-7.7	-	-	-	-	C[C@@H]1CCC[C@H](C)N1NC(=O)c1ccc(Cl)c(S(=O)(=O)N)c1	ZINC000018847050
nonfda1781.pdbqt	-7.7	-	-	-	-	O=C1c2c(O)cccc2Cc2cccc(O)c12	ZINC000000001322
nonfda1971.pdbqt	-7.7	-	-	-	-	C[C@@H](C(=O)[O-])c1ccc(/C=C/2\CCCCC2=O)cc1	ZINC000006037092
nonfda3221.pdbqt	-7.7	-	-	-	-	C[C@@H]1NCCO[C@@H]1c1ccccc1	ZINC000000896868
nonfda1354.pdbqt	-7.7	-	-	-	-	C=C[C@H]1C[N@@H+]2CC[C@H]1C[C@H]2[C@H](O)c1c2ccccc2ncc1	ZINC000000155697
nonfda187.pdbqt	-7.7	-	-	-	-	C[C@H](N[C@@H](CCc1ccccc1)C(=O)[O-])C(=O)N1[C@H](C(=O)[O-])C[C@H]2CCCC[C@H]12	ZINC000003784432
nonfda4017.pdbqt	-7.7	-	-	-	-	[O-]C(=O)CCC(=O)c1ccc(c2ccccc2)cc1	ZINC000000001427
nonfda772.pdbqt	-7.7	-	-	-	-	N#Cc1cc(C2=NC(=NN2)c2ccncc2)ccn1	ZINC000013536586
nonfda1500.pdbqt	-7.7	-	-	-	-	C[C@H](C[NH2+]C1CCCCC1)OC(=O)c1ccccc1	ZINC000000000365
nonfda820.pdbqt	-7.7	-	-	-	-	[NH3+]C[C@@H](O)COc1c2ccccc2ccc1	ZINC000003471216
nonfda2525.pdbqt	-7.7	-	-	-	-	COc1ccc2cccc(CCNC(=O)C)c2c1	ZINC000000005608
nonfda2803.pdbqt	-7.7	-	-	-	-	O=C(N=[S@@](=O)([O])c1ccc(CO)cc1)NN1C[C@@H]2CCC[C@H]2C1	ZINC000003651516
nonfda2433.pdbqt	-7.7	-	-	-	-	O=C1C(=O)C(=C([O-])c2ccccc12)[C@H]1CC[C@@H](c2ccc(Cl)cc2)CC1	ZINC000012504271
nonfda1090.pdbqt	-7.7	-	-	-	-	Cc1cccc(C)c1NC(=O)[C@@H]1CCCC[NH2+]1	ZINC000084316941
nonfda1754.pdbqt	-7.7	-	-	-	-	[O-]C(=O)c1ccccc1OC(=O)c1ccccc1O	ZINC000000002062
nonfda2438.pdbqt	-7.7	-	-	-	-	COc1ccc(/C=C/C(=O)Nc2ccccc2C(=O)[O-])cc1OC	ZINC000000000797
nonfda4051.pdbqt	-7.7	-	-	-	-	Cc1ccc(S(=O)(=O)/N=C(\O)/NN2C[C@H]3CCC[C@@H]3C2)cc1	ZINC000000523925
nonfda2335.pdbqt	-7.7	-	-	-	-	c1ccc2O[C@@H](C3=NCCN3)COc2c1	ZINC000000013748
nonfda3641.pdbqt	-7.7	-	-	-	-	O=C1NC2=Nc3ccc(Cl)c(Cl)c3CN2[C@@H]1O	ZINC000022060295
drugbank_4899.pdbqt	-7.6	DB07492	experimental	Bromamphenicol	InChI=1S/C11H12Br2N2O5/c12-10(13)11(18)14-8(5-16)9(17)6-1-3-7(4-2-6)15(19)20/h1-4,8-10,16-17H,5H2,(H,14,18)/t8-,9-/m1/s1	-	-
drugbank_1664.pdbqt	-7.6	DB02187	experimental	Equilin	InChI=1S/C18H20O2/c1-18-9-8-14-13-5-3-12(19)10-11(13)2-4-15(14)16(18)6-7-17(18)20/h3-5,10,14,16,19H,2,6-9H2,1H3/t14-,16+,18+/m1/s1	-	-
drugbank_972.pdbqt	-7.6	DB01247	approved	Isocarboxazid	InChI=1S/C12H13N3O2/c1-9-7-11(15-17-9)12(16)14-13-8-10-5-3-2-4-6-10/h2-7,13H,8H2,1H3,(H,14,16)	-	-
drugbank_5620.pdbqt	-7.6	DB08318	experimental	6-(2-phenoxyethoxy)-1,3,5-triazine-2,4-diamine	InChI=1S/C11H13N5O2/c12-9-14-10(13)16-11(15-9)18-7-6-17-8-4-2-1-3-5-8/h1-5H,6-7H2,(H4,12,13,14,15,16)	-	-
drugbank_7114.pdbqt	-7.6	DB12316	investigational	9CUAB30	InChI=1S/C20H22O2/c1-15(7-5-8-16(2)14-20(21)22)13-18-11-6-10-17-9-3-4-12-19(17)18/h3-5,7-9,12-14H,6,10-11H2,1-2H3,(H,21,22)/b8-5+,15-7-,16-14+,18-13+	-	-
drugbank_7993.pdbqt	-7.6	DB13629	experimental	Mofebutazone	InChI=1S/C13H16N2O2/c1-2-3-9-11-12(16)14-15(13(11)17)10-7-5-4-6-8-10/h4-8,11H,2-3,9H2,1H3,(H,14,16)	-	-
drugbank_5480.pdbqt	-7.6	DB08149	experimental	1-[4-(4-chlorobenzyl)-1-(7H-pyrrolo[2,3-d]pyrimidin-4-yl)piperidin-4-yl]methanamine	InChI=1S/C19H22ClN5/c20-15-3-1-14(2-4-15)11-19(12-21)6-9-25(10-7-19)18-16-5-8-22-17(16)23-13-24-18/h1-5,8,13H,6-7,9-12,21H2,(H,22,23,24)	-	-
drugbank_5333.pdbqt	-7.6	DB07988	experimental	2-[3-(5-Mercapto-[1,3,4]thiadiazol-2yl)-ureido]-N-methyl-3-pentafluorophenyl-propionamide	InChI=1S/C13H10F5N5O2S2/c1-19-10(24)4(20-11(25)21-12-22-23-13(26)27-12)2-3-5(14)7(16)9(18)8(17)6(3)15/h4H,2H2,1H3,(H,19,24)(H,23,26)(H2,20,21,22,25)/t4-/m0/s1	-	-
drugbank_338.pdbqt	-7.6	DB00507	approved; investigational; vet_approved	Nitazoxanide	InChI=1S/C12H9N3O5S/c1-7(16)20-9-5-3-2-4-8(9)11(17)14-12-13-6-10(21-12)15(18)19/h2-6H,1H3,(H,13,14,17)	-	-
drugbank_6810.pdbqt	-7.6	DB11889	investigational	Lanicemine	InChI=1S/C13H14N2/c14-13(11-6-2-1-3-7-11)10-12-8-4-5-9-15-12/h1-9,13H,10,14H2/t13-/m0/s1	-	-
drugbank_7422.pdbqt	-7.6	DB12780	investigational	Quinfamide	InChI=1S/C16H13Cl2NO4/c17-14(18)15(20)19-7-1-3-10-9-11(5-6-12(10)19)23-16(21)13-4-2-8-22-13/h2,4-6,8-9,14H,1,3,7H2	-	-
drugbank_2898.pdbqt	-7.6	DB03782	experimental	N-(1-adamantyl)-N'-(4-guanidinobenzyl)urea	InChI=1S/C19H27N5O/c20-17(21)23-16-3-1-12(2-4-16)11-22-18(25)24-19-8-13-5-14(9-19)7-15(6-13)10-19/h1-4,13-15H,5-11H2,(H4,20,21,23)(H2,22,24,25)	-	-
drugbank_5981.pdbqt	-7.6	DB08740	experimental	CYCLOHEXYLMETHYL-2,3-DIHYDROXY-5-METHYL-HEXYLAMIDE	InChI=1S/C14H29NO2/c1-10(2)8-13(16)14(17)12(15)9-11-6-4-3-5-7-11/h10-14,16-17H,3-9,15H2,1-2H3/t12-,13-,14+/m0/s1	-	-
drugbank_7668.pdbqt	-7.6	DB13177	experimental	4-methylumbelliferyl beta-D-glucoside	InChI=1S/C16H18O8/c1-7-4-12(18)23-10-5-8(2-3-9(7)10)22-16-15(21)14(20)13(19)11(6-17)24-16/h2-5,11,13-17,19-21H,6H2,1H3/t11-,13-,14+,15-,16-/m1/s1	-	-
drugbank_3095.pdbqt	-7.6	DB04033	experimental	Z-Ala Prolinal	InChI=1S/C16H20N2O5/c1-11(14(19)18-9-5-8-13(18)15(20)21)17-16(22)23-10-12-6-3-2-4-7-12/h2-4,6-7,11,13H,5,8-10H2,1H3,(H,17,22)(H,20,21)/t11-,13-/m0/s1	-	-
drugbank_5591.pdbqt	-7.6	DB08286	experimental	1-Naphthoxyacetic acid	InChI=1S/C12H10O3/c13-12(14)8-15-11-7-3-5-9-4-1-2-6-10(9)11/h1-7H,8H2,(H,13,14)	-	-
drugbank_6880.pdbqt	-7.6	DB11989	approved; investigational	Benznidazole	InChI=1S/C12H12N4O3/c17-11(14-8-10-4-2-1-3-5-10)9-15-7-6-13-12(15)16(18)19/h1-7H,8-9H2,(H,14,17)	-	-
drugbank_4425.pdbqt	-7.6	DB06952	experimental	(2S)-2-HYDROXY-2H-CHROMENE-2-CARBOXYLIC ACID	InChI=1S/C10H8O4/c11-9(12)10(13)6-5-7-3-1-2-4-8(7)14-10/h1-6,13H,(H,11,12)/t10-/m0/s1	-	-
drugbank_9007.pdbqt	-7.6	DB16067	investigational	TAK-831	InChI=1S/C13H11F3N2O2/c14-13(15,16)9-4-1-8(2-5-9)3-6-10-7-11(19)12(20)18-17-10/h1-2,4-5,7H,3,6H2,(H,17,19)(H,18,20)	-	-
drugbank_2695.pdbqt	-7.6	DB03509	experimental	2-(4-Chlorophenyl)-5-Quinoxalinecarboxamide	InChI=1S/C15H10ClN3O/c16-10-6-4-9(5-7-10)13-8-18-12-3-1-2-11(15(17)20)14(12)19-13/h1-8H,(H2,17,20)	-	-
drugbank_2759.pdbqt	-7.6	DB03601	experimental	5-deoxyflavanone	InChI=1S/C15H12O4/c16-10-3-1-9(2-4-10)14-8-13(18)12-6-5-11(17)7-15(12)19-14/h1-7,14,16-17H,8H2/t14-/m0/s1	-	-
drugbank_2394.pdbqt	-7.6	DB03114	experimental	PAS219	InChI=1S/C14H19O5P/c15-10-13-8-4-5-9-14(13)19-20(16,17)18-11-12-6-2-1-3-7-12/h4-5,8-10,12H,1-3,6-7,11H2,(H,16,17)	-	-
drugbank_4164.pdbqt	-7.6	DB06529	investigational	Ocinaplon	InChI=1S/C17H11N5O/c23-16(14-3-1-2-7-19-14)13-11-21-22-15(6-10-20-17(13)22)12-4-8-18-9-5-12/h1-11H	-	-
drugbank_4954.pdbqt	-7.6	DB07553	experimental	9,9,9-TRIFLUORO-8-OXO-N-PHENYLNONANAMIDE	InChI=1S/C15H18F3NO2/c16-15(17,18)13(20)10-6-1-2-7-11-14(21)19-12-8-4-3-5-9-12/h3-5,8-9H,1-2,6-7,10-11H2,(H,19,21)	-	-
drugbank_5020.pdbqt	-7.6	DB07632	experimental	5-(2-chlorophenyl)-1,3,4-thiadiazole-2-sulfonamide	InChI=1S/C8H6ClN3O2S2/c9-6-4-2-1-3-5(6)7-11-12-8(15-7)16(10,13)14/h1-4H,(H2,10,13,14)	-	-
drugbank_4365.pdbqt	-7.6	DB06884	experimental	4-HYDROXY-N'-(4-ISOPROPYLBENZYL)BENZOHYDRAZIDE	InChI=1S/C17H20N2O2/c1-12(2)14-5-3-13(4-6-14)11-18-19-17(21)15-7-9-16(20)10-8-15/h3-10,12,18,20H,11H2,1-2H3,(H,19,21)	-	-
drugbank_8562.pdbqt	-7.6	DB15012	investigational	Farampator	InChI=1S/C12H13N3O2/c16-12(15-6-2-1-3-7-15)9-4-5-10-11(8-9)14-17-13-10/h4-5,8H,1-3,6-7H2	-	-
drugbank_7001.pdbqt	-7.6	DB12161	approved; investigational	Deutetrabenazine	InChI=1S/C19H27NO3/c1-12(2)7-14-11-20-6-5-13-8-18(22-3)19(23-4)9-15(13)16(20)10-17(14)21/h8-9,12,14,16H,5-7,10-11H2,1-4H3/t14-,16-/m0/s1/i3D3,4D3	-	-
drugbank_7173.pdbqt	-7.6	DB12402	investigational	Pumosetrag	InChI=1S/C15H17N3O2S/c19-13-10(7-16-11-3-6-21-14(11)13)15(20)17-12-8-18-4-1-9(12)2-5-18/h3,6-7,9,12H,1-2,4-5,8H2,(H,16,19)(H,17,20)/t12-/m0/s1	-	-
drugbank_9124.pdbqt	-7.6	DB16267	investigational	Olutasidenib	InChI=1S/C18H15ClN4O2/c1-10(21-16-6-4-13(9-20)23(2)18(16)25)14-8-11-7-12(19)3-5-15(11)22-17(14)24/h3-8,10,21H,1-2H3,(H,22,24)/t10-/m0/s1	-	-
drugbank_2699.pdbqt	-7.6	DB03515	experimental	Equilenin	InChI=1S/C18H18O2/c1-18-9-8-14-13-5-3-12(19)10-11(13)2-4-15(14)16(18)6-7-17(18)20/h2-5,10,16,19H,6-9H2,1H3/t16-,18-/m0/s1	-	-
drugbank_4549.pdbqt	-7.6	DB07099	experimental	N-[4-(benzyloxy)phenyl]glycinamide	InChI=1S/C15H16N2O2/c16-10-15(18)17-13-6-8-14(9-7-13)19-11-12-4-2-1-3-5-12/h1-9H,10-11,16H2,(H,17,18)	-	-
drugbank_2376.pdbqt	-7.6	DB03093	experimental	8-(2,5-Dimethoxy-Benzyl)-2-Fluoro-9h-Purin-6-Ylamine	InChI=1S/C14H14FN5O2/c1-21-8-3-4-9(22-2)7(5-8)6-10-17-11-12(16)19-14(15)20-13(11)18-10/h3-5H,6H2,1-2H3,(H3,16,17,18,19,20)	-	-
drugbank_8791.pdbqt	-7.6	DB15464	investigational	Urolithin A	InChI=1S/C13H8O4/c14-7-1-3-9-10-4-2-8(15)6-12(10)17-13(16)11(9)5-7/h1-6,14-15H	-	-
drugbank_4745.pdbqt	-7.6	DB07313	experimental	5-METHYL-2-[(PHENYLSULFONYL)AMINO]BENZOIC ACID	InChI=1S/C14H13NO4S/c1-10-7-8-13(12(9-10)14(16)17)15-20(18,19)11-5-3-2-4-6-11/h2-9,15H,1H3,(H,16,17)	-	-
drugbank_1094.pdbqt	-7.6	DB01463	experimental; illicit; withdrawn	Fencamfamin	InChI=1S/C15H21N/c1-2-16-15-13-9-8-12(10-13)14(15)11-6-4-3-5-7-11/h3-7,12-16H,2,8-10H2,1H3	-	-
drugbank_5813.pdbqt	-7.6	DB08544	experimental	(S)-Fluoxetine	InChI=1S/C17H18F3NO/c1-21-12-11-16(13-5-3-2-4-6-13)22-15-9-7-14(8-10-15)17(18,19)20/h2-10,16,21H,11-12H2,1H3/t16-/m0/s1	-	-
drugbank_723.pdbqt	-7.6	DB00961	approved; vet_approved	Mepivacaine	InChI=1S/C15H22N2O/c1-11-7-6-8-12(2)14(11)16-15(18)13-9-4-5-10-17(13)3/h6-8,13H,4-5,9-10H2,1-3H3,(H,16,18)	-	-
drugbank_4477.pdbqt	-7.6	DB07017	experimental	(5S)-2-{[(1S)-1-(4-Fluorophenyl)ethyl]amino}-5-(2-hydroxy-2-propanyl)-5-methyl-1,3-thiazol-4(5H)-one	InChI=1S/C15H19FN2O2S/c1-9(10-5-7-11(16)8-6-10)17-13-18-12(19)15(4,21-13)14(2,3)20/h5-9,20H,1-4H3,(H,17,18,19)/t9-,15+/m0/s1	-	-
drugbank_2593.pdbqt	-7.6	DB03368	experimental	5-Methyl-5-(4-Phenoxy-Phenyl)-Pyrimidine-2,4,6-Trione	InChI=1S/C17H14N2O4/c1-17(14(20)18-16(22)19-15(17)21)11-7-9-13(10-8-11)23-12-5-3-2-4-6-12/h2-10H,1H3,(H2,18,19,20,21,22)	-	-
drugbank_6601.pdbqt	-7.6	DB11541	vet_approved	Ractopamine	InChI=1S/C18H23NO3/c1-13(2-3-14-4-8-16(20)9-5-14)19-12-18(22)15-6-10-17(21)11-7-15/h4-11,13,18-22H,2-3,12H2,1H3	-	-
drugbank_6443.pdbqt	-7.6	DB11155	approved	Triclocarban	InChI=1S/C13H9Cl3N2O/c14-8-1-3-9(4-2-8)17-13(19)18-10-5-6-11(15)12(16)7-10/h1-7H,(H2,17,18,19)	-	-
drugbank_4202.pdbqt	-7.6	DB06623	investigational	Flupirtine	InChI=1S/C15H17FN4O2/c1-2-22-15(21)19-12-7-8-13(20-14(12)17)18-9-10-3-5-11(16)6-4-10/h3-8H,2,9H2,1H3,(H,19,21)(H3,17,18,20)	-	-
drugbank_5469.pdbqt	-7.6	DB08137	experimental	(4E)-N-(4-fluorophenyl)-4-[(phenylcarbonyl)imino]-4H-pyrazole-3-carboxamide	InChI=1S/C17H13FN4O2/c18-12-6-8-13(9-7-12)20-17(24)15-14(10-19-22-15)21-16(23)11-4-2-1-3-5-11/h1-10H,(H,19,22)(H,20,24)(H,21,23)	-	-
drugbank_722.pdbqt	-7.6	DB00960	approved; investigational	Pindolol	InChI=1S/C14H20N2O2/c1-10(2)16-8-11(17)9-18-14-5-3-4-13-12(14)6-7-15-13/h3-7,10-11,15-17H,8-9H2,1-2H3	-	-
drugbank_5909.pdbqt	-7.6	DB08661	experimental	1-(2,5-dideoxy-5-pyrrolidin-1-yl-beta-L-erythro-pentofuranosyl)-5-methylpyrimidine-2,4(1H,3H)-dione	InChI=1S/C14H21N3O4/c1-9-7-17(14(20)15-13(9)19)12-6-10(18)11(21-12)8-16-4-2-3-5-16/h7,10-12,18H,2-6,8H2,1H3,(H,15,19,20)/t10-,11+,12+/m1/s1	-	-
drugbank_2266.pdbqt	-7.6	DB02946	experimental	Carpropamide	InChI=1S/C15H18Cl3NO/c1-4-14(10(3)15(14,17)18)13(20)19-9(2)11-5-7-12(16)8-6-11/h5-10H,4H2,1-3H3,(H,19,20)/t9-,10-,14+/m1/s1	-	-
drugbank_1248.pdbqt	-7.6	DB01641	experimental	{(4Z)-2-[(1R,2R)-1-Amino-2-hydroxypropyl]-4-[(4-amino-1H-indol-3-yl)methylene]-5-oxo-4,5-dihydro-1H-imidazol-1-yl}acetic acid	InChI=1S/C17H19N5O4/c1-8(23)15(19)16-21-12(17(26)22(16)7-13(24)25)5-9-6-20-11-4-2-3-10(18)14(9)11/h2-6,8,15,20,23H,7,18-19H2,1H3,(H,24,25)/b12-5-/t8-,15+/m1/s1	-	-
drugbank_5496.pdbqt	-7.6	DB08165	experimental	indane-5-sulfonamide	InChI=1S/C9H11NO2S/c10-13(11,12)9-5-4-7-2-1-3-8(7)6-9/h4-6H,1-3H2,(H2,10,11,12)	-	-
drugbank_3498.pdbqt	-7.6	DB04552	experimental	Niflumic acid	InChI=1S/C13H9F3N2O2/c14-13(15,16)8-3-1-4-9(7-8)18-11-10(12(19)20)5-2-6-17-11/h1-7H,(H,17,18)(H,19,20)	-	-
drugbank_7605.pdbqt	-7.6	DB13064	investigational	Tramazoline	InChI=1S/C13H17N3/c1-2-6-11-10(4-1)5-3-7-12(11)16-13-14-8-9-15-13/h3,5,7H,1-2,4,6,8-9H2,(H2,14,15,16)	-	-
drugbank_8117.pdbqt	-7.6	DB13792	experimental	Clopamide	InChI=1S/C14H20ClN3O3S/c1-9-4-3-5-10(2)18(9)17-14(19)11-6-7-12(15)13(8-11)22(16,20)21/h6-10H,3-5H2,1-2H3,(H,17,19)(H2,16,20,21)/t9-,10+	-	-
drugbank_6132.pdbqt	-7.6	DB08951	withdrawn	Indoprofen	InChI=1S/C17H15NO3/c1-11(17(20)21)12-6-8-14(9-7-12)18-10-13-4-2-3-5-15(13)16(18)19/h2-9,11H,10H2,1H3,(H,20,21)	-	-
drugbank_5947.pdbqt	-7.6	DB08705	experimental	6-(5-BROMO-2-HYDROXYPHENYL)-2-OXO-4-PHENYL-1,2-DIHYDROPYRIDINE-3-CARBONITRILE	InChI=1S/C18H11BrN2O2/c19-12-6-7-17(22)14(8-12)16-9-13(11-4-2-1-3-5-11)15(10-20)18(23)21-16/h1-9,22H,(H,21,23)	-	-
drugbank_9056.pdbqt	-7.6	DB16142	investigational	Acetyldinaline	InChI=1S/C13H13N3O/c14-10-7-5-9(6-8-10)13(17)16-12-4-2-1-3-11(12)15/h1-8H,14-15H2,(H,16,17)	-	-
drugbank_6528.pdbqt	-7.6	DB11410	vet_approved	Fenbendazole	InChI=1S/C15H13N3O2S/c1-20-15(19)18-14-16-12-8-7-11(9-13(12)17-14)21-10-5-3-2-4-6-10/h2-9H,1H3,(H2,16,17,18,19)	-	-
drugbank_841.pdbqt	-7.6	DB01097	approved; investigational	Leflunomide	InChI=1S/C12H9F3N2O2/c1-7-10(6-16-19-7)11(18)17-9-4-2-8(3-5-9)12(13,14)15/h2-6H,1H3,(H,17,18)	-	-
drugbank_1690.pdbqt	-7.6	DB02221	experimental	4-(Aminosulfonyl)-N-[(2,4,6-Trifluorophenyl)Methyl]-Benzamide	InChI=1S/C14H11F3N2O3S/c15-9-5-12(16)11(13(17)6-9)7-19-14(20)8-1-3-10(4-2-8)23(18,21)22/h1-6H,7H2,(H,19,20)(H2,18,21,22)	-	-
drugbank_1354.pdbqt	-7.6	DB01782	experimental	Pyrazolanthrone	InChI=1S/C14H8N2O/c17-14-9-5-2-1-4-8(9)13-12-10(14)6-3-7-11(12)15-16-13/h1-7H,(H,15,16)	-	-
drugbank_5269.pdbqt	-7.6	DB07920	experimental	N-oxo-2-[(4-phenylphenyl)sulfonylamino]ethanamide	InChI=1S/C14H12N2O4S/c17-14(16-18)10-15-21(19,20)13-8-6-12(7-9-13)11-4-2-1-3-5-11/h1-9,15H,10H2	-	-
drugbank_5651.pdbqt	-7.6	DB08358	experimental	2-(2-QUINOLIN-3-YLPYRIDIN-4-YL)-1,5,6,7-TETRAHYDRO-4H-PYRROLO[3,2-C]PYRIDIN-4-ONE	InChI=1S/C21H16N4O/c26-21-16-11-20(25-18(16)6-8-23-21)14-5-7-22-19(10-14)15-9-13-3-1-2-4-17(13)24-12-15/h1-5,7,9-12,25H,6,8H2,(H,23,26)	-	-
drugbank_2950.pdbqt	-7.6	DB03844	experimental	N-(2,6-Diflouro-Benzyl)-4-Sulfamoyl-Benzamide	InChI=1S/C14H12F2N2O3S/c15-12-2-1-3-13(16)11(12)8-18-14(19)9-4-6-10(7-5-9)22(17,20)21/h1-7H,8H2,(H,18,19)(H2,17,20,21)	-	-
drugbank_4262.pdbqt	-7.6	DB06731	investigational	Seproxetine	InChI=1S/C16H16F3NO/c17-16(18,19)13-6-8-14(9-7-13)21-15(10-11-20)12-4-2-1-3-5-12/h1-9,15H,10-11,20H2/t15-/m0/s1	-	-
drugbank_2364.pdbqt	-7.6	DB03078	experimental	PASBN	InChI=1S/C14H13O5P/c15-10-13-8-4-5-9-14(13)19-20(16,17)18-11-12-6-2-1-3-7-12/h1-10H,11H2,(H,16,17)	-	-
drugbank_2405.pdbqt	-7.6	DB03133	experimental	2-(Beta-D-Glucopyranosyl)-5-Methyl-1,2,3-Benzimidazole	InChI=1S/C14H18N2O5/c1-6-2-3-7-8(4-6)16-14(15-7)13-12(20)11(19)10(18)9(5-17)21-13/h2-4,9-13,17-20H,5H2,1H3,(H,15,16)/t9-,10-,11+,12-,13-/m1/s1	-	-
drugbank_5581.pdbqt	-7.6	DB08272	experimental	(4S)-4-(2-NAPHTHYLMETHYL)-D-GLUTAMIC ACID	InChI=1S/C16H17NO4/c17-14(16(20)21)9-13(15(18)19)8-10-5-6-11-3-1-2-4-12(11)7-10/h1-7,13-14H,8-9,17H2,(H,18,19)(H,20,21)/t13-,14+/m0/s1	-	-
drugbank_7770.pdbqt	-7.6	DB13329	experimental	Guaiazulen	InChI=1S/C15H18/c1-10(2)13-7-5-11(3)14-8-6-12(4)15(14)9-13/h5-10H,1-4H3	-	-
drugbank_3521.pdbqt	-7.6	DB04578	experimental	(S)-2-[(R)-3-amino-4-(2-fluorophenyl)butyryl]-1,2,3,4-tetrahydroisoquinoline-3-carboxamide	InChI=1S/C20H22FN3O2/c21-17-8-4-3-6-14(17)9-16(22)11-19(25)24-12-15-7-2-1-5-13(15)10-18(24)20(23)26/h1-8,16,18H,9-12,22H2,(H2,23,26)/t16-,18+/m1/s1	-	-
drugbank_5616.pdbqt	-7.6	DB08314	experimental	(2-AMINO-1,3-OXAZOL-5-YL)-(3-BROMOPHENYL)METHANONE	InChI=1S/C10H7BrN2O2/c11-7-3-1-2-6(4-7)9(14)8-5-13-10(12)15-8/h1-5H,(H2,12,13)	-	-
drugbank_5826.pdbqt	-7.6	DB08559	experimental	N-[(2S,4S,6R)-2-(dihydroxymethyl)-4-hydroxy-3,3-dimethyl-7-oxo-4lambda~4~-thia-1-azabicyclo[3.2.0]hept-6-yl]-2-phenylacetamide	InChI=1S/C16H20N2O5S/c1-16(2)12(15(21)22)18-13(20)11(14(18)24(16)23)17-10(19)8-9-6-4-3-5-7-9/h3-7,11-12,14,23-24H,8H2,1-2H3,(H,17,19)(H,21,22)/t11-,12+,14-/m1/s1	-	-
drugbank_4987.pdbqt	-7.6	DB07593	experimental	1-(PHENYLMETHYL)CYCLOPENTYL[(1S)-1-FORMYLPENTYL]CARBAMATE	InChI=1S/C19H27NO3/c1-2-3-11-17(15-21)20-18(22)23-19(12-7-8-13-19)14-16-9-5-4-6-10-16/h4-6,9-10,15,17H,2-3,7-8,11-14H2,1H3,(H,20,22)/t17-/m0/s1	-	-
drugbank_5214.pdbqt	-7.6	DB07855	experimental	(S)-1-PHENYL-1-[4-(9H-PURIN-6-YL)PHENYL]METHANAMINE	InChI=1S/C18H15N5/c19-15(12-4-2-1-3-5-12)13-6-8-14(9-7-13)16-17-18(22-10-20-16)23-11-21-17/h1-11,15H,19H2,(H,20,21,22,23)/t15-/m0/s1	-	-
drugbank_3496.pdbqt	-7.6	DB04549	experimental	4-(Aminosulfonyl)-N-[(2,3,4-Trifluorophenyl)Methyl]-Benzamide	InChI=1S/C14H11F3N2O3S/c15-11-6-3-9(12(16)13(11)17)7-19-14(20)8-1-4-10(5-2-8)23(18,21)22/h1-6H,7H2,(H,19,20)(H2,18,21,22)	-	-
drugbank_4350.pdbqt	-7.6	DB06868	experimental	N-(3-chlorobenzyl)-1-(4-methylpentanoyl)-L-prolinamide	InChI=1S/C18H25ClN2O2/c1-13(2)8-9-17(22)21-10-4-7-16(21)18(23)20-12-14-5-3-6-15(19)11-14/h3,5-6,11,13,16H,4,7-10,12H2,1-2H3,(H,20,23)/t16-/m0/s1	-	-
fda_1850.pdbqt	-7.6	-	-	-	-	c1(ccc(c(F)c1)c1ccccc1)[C@@H](C)C(=O)O	-
fda_2112.pdbqt	-7.6	-	-	-	-	C[C@H]1[C@@H](OCC[N@H+]1C)c1ccccc1	-
fda_1243.pdbqt	-7.6	-	-	-	-	C(=O)(O[C@@H]1C[C@H]2[N@H+](C)[C@@H](C1)CC2)[C@@H](CO)c1ccccc1	-
fda_716.pdbqt	-7.6	-	-	-	-	[N@@H+]1(CC=C(CC1)n1c2c([nH]c1=O)cccc2)CCCC(=O)c1ccc(cc1)F	-
fda_1839.pdbqt	-7.6	-	-	-	-	N(C(=O)[C@H]1[N@@H+](CCCC1)C)c1c(C)cccc1C	-
fda_1722.pdbqt	-7.6	-	-	-	-	c1(cc2c(cc1OC)[C@@H]1CC(=O)[C@H](C[N@H+]1CC2)CC(C)C)OC	-
fda_700.pdbqt	-7.6	-	-	-	-	O=C1c2ccccc2C(=O)N1[C@H]1C(=O)NC(=O)CC1	-
fda_749.pdbqt	-7.6	-	-	-	-	N1(CCc2c(c3ccccc3n2C)C1=O)Cc1c(C)[nH+]c[nH]1	-
fda_1421.pdbqt	-7.6	-	-	-	-	[C@H]1(CCc2c(cccc2C1)O)[N@H+](CCC)CCc1sccc1	-
fda_925.pdbqt	-7.6	-	-	-	-	C(=O)(Nc1c(cccc1C)C)[C@H]1[N@@H+](CCCC1)CCCC	-
fda_1224.pdbqt	-7.6	-	-	-	-	c1(ccccc1N1CC[NH2+]CC1)Sc1ccc(C)cc1C	-
fda_832.pdbqt	-7.6	-	-	-	-	N(NC1=C[C@@H](C(=O)C=C1)C(=O)O)c1cc(c(cc1)O)C(=O)O	-
fda_750.pdbqt	-7.6	-	-	-	-	N1(CCc2c(c3ccccc3n2C)C1=O)CC1=C(C)NCN1	-
fda_110.pdbqt	-7.6	-	-	-	-	C/C(=C/C=C\C(=C/C(=O)O)\C)/C=C/C1=C(CCCC1(C)C)C	-
fda_635.pdbqt	-7.6	-	-	-	-	c1(c(C)[nH]c2c1C(=O)[C@H](CC2)C[NH+]1CCOCC1)CC	-
fda_1271.pdbqt	-7.6	-	-	-	-	C([C@H](C[NH2+]C(C)C)O)Oc1cccc2c1cc[nH]2	-
fda_1948.pdbqt	-7.6	-	-	-	-	c1(ccccc1Cc1ccccc1)OCC[NH+](C)C	-
fda_539.pdbqt	-7.6	-	-	-	-	O=C1C(=O)C(=C(O)c2ccccc12)[C@@H]1CC[C@@H](CC1)c1ccc(cc1)Cl	-
fda_804.pdbqt	-7.6	-	-	-	-	Cc1cc(=O)n(O)c(c1)C1CCCCC1	-
fda_1099.pdbqt	-7.6	-	-	-	-	[C@@H](CC[NH2+]C)(Oc1ccc(cc1)C(F)(F)F)c1ccccc1	-
fda_1283.pdbqt	-7.6	-	-	-	-	O([C@@H]1C[C@H]2[N@+](C)([C@@H](C1)CC2)C(C)C)C(=O)[C@@H](CO)c1ccccc1	-
fda_540.pdbqt	-7.6	-	-	-	-	O=C1c2ccccc2C(=O)C(=C1O)[C@@H]1CC[C@@H](CC1)c1ccc(cc1)Cl	-
nonfda1931.pdbqt	-7.6	-	-	-	-	[O-]C(=O)[C@H](CC(=O)N1C[C@@H]2CCCC[C@@H]2C1)Cc1ccccc1	ZINC000001482913
nonfda2114.pdbqt	-7.6	-	-	-	-	NC1=NC(=O)[C@H](c2ccccc2)O1	ZINC000000000591
nonfda3310.pdbqt	-7.6	-	-	-	-	O=N(=O)c1ccc(c2ccccc2)cc1	ZINC000001591846
nonfda2683.pdbqt	-7.6	-	-	-	-	C[NH2+][C@]1(c2ccccc2Cl)CCC[C@H](O)C1=O	ZINC000095618559
nonfda3644.pdbqt	-7.6	-	-	-	-	C[C@H](CCc1ccccc1)[NH2+][C@H](C)[C@@H](O)c1ccc(O)cc1	ZINC000009212278
nonfda1213.pdbqt	-7.6	-	-	-	-	C=C[C@@H]1C[N@@H+]2CC[C@H]1C[C@@H]2[C@@H](O)c1c2cc(OC)ccc2ncc1	ZINC000005141311
nonfda2465.pdbqt	-7.6	-	-	-	-	C[C@@H](C(=O)[O-])c1ccc(C[C@@H]2CCCC2=O)cc1	ZINC000001846130
nonfda4218.pdbqt	-7.6	-	-	-	-	CNc1cc(OC)c(C(=O)N[C@@H]2CCN(Cc3ccccc3)[C@@H]2C)cc1Cl	ZINC000000538069
nonfda2537.pdbqt	-7.6	-	-	-	-	C=C[C@@H]1C[N@@H+]2CC[C@H]1C[C@H]2[C@H](O)c1c2cc(OC)ccc2ncc1	ZINC000002020519
nonfda2802.pdbqt	-7.6	-	-	-	-	O=S(=O)(/N=C(\O)/NN1C[C@@H]2CCC[C@@H]2C1)c1ccc(CO)cc1	ZINC000003651513
nonfda1214.pdbqt	-7.6	-	-	-	-	C=C[C@@H]1C[N@@H+]2CC[C@H]1C[C@@H]2[C@@H](O)c1c2cc(OC)ccc2ncc1	ZINC000005141311
nonfda1942.pdbqt	-7.6	-	-	-	-	Cc1c(Cl)cccc1Nc1ccccc1C(=O)[O-]	ZINC000000002188
nonfda3400.pdbqt	-7.6	-	-	-	-	CCC[N@@H+]1C[C@@H](NS(=O)(=O)NCC)C[C@@H]2Cc3c(O)cccc3C[C@@H]12	ZINC000005834183
nonfda1281.pdbqt	-7.6	-	-	-	-	O=C(NC1=NC=C(N(=O)=O)S1)c1ccccc1[O-]	ZINC000005924265
nonfda1618.pdbqt	-7.6	-	-	-	-	Nc1nc(NC2CC2)c2N=CN([C@H]3C=C[C@H](CO)C3)c2n1	ZINC000003871356
nonfda4271.pdbqt	-7.6	-	-	-	-	COc1cc2c(cc1OC)[C@@H]1C[C@H](O)[C@@H](CC(C)C)C[N@H+]1CC2	ZINC000005760071
nonfda1867.pdbqt	-7.6	-	-	-	-	C[N@@H+]1[C@H]2C[C@H](O)[C@@H]1C[C@@H](OC(=O)[C@H](CO)c1ccccc1)C2	ZINC000002112569
nonfda1957.pdbqt	-7.6	-	-	-	-	CC(=O)Nc1ccc(OC(=O)c2ccccc2OC(=O)C)cc1	ZINC000000001003
nonfda887.pdbqt	-7.6	-	-	-	-	[NH3+][C@]1(c2ccccc2Cl)CCCCC1=O	ZINC000035635999
nonfda4270.pdbqt	-7.6	-	-	-	-	COc1cc2c(cc1OC)[C@@H]1C[C@H](O)[C@@H](CC(C)C)C[N@]1CC2	ZINC000005760071
nonfda1805.pdbqt	-7.6	-	-	-	-	COc1ccc(Cc2c3cc(OC)c(OC)cc3ccn2)cc1OC	ZINC000000056555
nonfda3649.pdbqt	-7.6	-	-	-	-	Oc1ccccc1OCCNC[C@H](O)COc1cccc2c1-c1c(cccc1)N2	ZINC000002528486
nonfda886.pdbqt	-7.6	-	-	-	-	N[C@]1(c2ccccc2Cl)CCCCC1=O	ZINC000035635999
nonfda565.pdbqt	-7.6	-	-	-	-	[NH3+][C@H](CCC(=O)N[C@H](CC1=CNc2ccccc12)C(=O)[O-])C(=O)[O-]	ZINC000004544883
nonfda3142.pdbqt	-7.6	-	-	-	-	CC(C)[N@+]1(C)[C@@H]2CC[C@H]1C[C@@H](OC(=O)[C@@H](CO)c1ccccc1)C2	ZINC000253476026
nonfda1426.pdbqt	-7.6	-	-	-	-	O=C1c2ccccc2C(=O)N1[C@@H]1C[C@@H](O)C(=O)NC1=O	ZINC000022061252
nonfda1740.pdbqt	-7.6	-	-	-	-	CC[C@H](Oc1ccccc1)C(=O)N[C@@H]1C(=O)N2[C@@H]1SC(C)(C)[C@@H]2C(=O)[O-]	ZINC000004214205
nonfda1554.pdbqt	-7.6	-	-	-	-	C[C@H]1C[C@@H](OC(=O)[C@H](O)c2ccccc2)CC(C)(C)C1	ZINC000003830612
nonfda2881.pdbqt	-7.6	-	-	-	-	C[C@H](C1=Cc2ccccc2[S@]1=O)N(O)C(=O)N	ZINC000255984290
nonfda377.pdbqt	-7.6	-	-	-	-	CC1=CC(=O)c2ccccc2C1=O	ZINC000000001677
nonfda2916.pdbqt	-7.6	-	-	-	-	CC1CCN(CCCC(=O)c2ccc(F)cc2)CC1	ZINC000000001672
nonfda2538.pdbqt	-7.6	-	-	-	-	C=C[C@@H]1C[N@@H+]2CC[C@H]1C[C@H]2[C@H](O)c1c2cc(OC)ccc2ncc1	ZINC000002020519
nonfda518.pdbqt	-7.6	-	-	-	-	C[C@H](C(=O)[O-])c1ccc2cc(O)ccc2c1	ZINC000002570852
nonfda1685.pdbqt	-7.6	-	-	-	-	C=C[C@H]1C[N@@H+]2CC[C@H]1C[C@H]2[C@@H](O)c1c2cc(OC)ccc2ncc1	ZINC000003831403
nonfda2799.pdbqt	-7.6	-	-	-	-	O=C(N=[S@@](=O)([O])c1ccc(CO)cc1)NN1C[C@@H]2CCC[C@@H]2C1	ZINC000003651513
nonfda1124.pdbqt	-7.6	-	-	-	-	CC1(C)S[C@H]([C@@H](NC(=O)Cc2ccccc2)C(=O)[O-])[NH2+][C@H]1C(=O)[O-]	ZINC000016951989
nonfda3929.pdbqt	-7.6	-	-	-	-	NC(=O)[C@@]1([NH+]2CCCCC2)CC[N@@H+](CCCC(=O)c2ccc(F)cc2)CC1	ZINC000021297287
nonfda3034.pdbqt	-7.6	-	-	-	-	CC1=C(C(=O)Nc2ccccc2)SCCO1	ZINC000000043478
nonfda4109.pdbqt	-7.6	-	-	-	-	O=C(CN1C=CN=C1N(=O)=O)NCc1ccccc1	ZINC000000056949
nonfda4217.pdbqt	-7.6	-	-	-	-	CNc1cc(OC)c(C(=O)N[C@@H]2CC[N@@H+](Cc3ccccc3)[C@@H]2C)cc1Cl	ZINC000000538069
nonfda3402.pdbqt	-7.6	-	-	-	-	CCCN1C[C@@H](NS(=O)(=O)NCC)C[C@@H]2Cc3c(O)cccc3C[C@@H]12	ZINC000005834183
nonfda1319.pdbqt	-7.6	-	-	-	-	[O-]C(=O)[C@H](c1ccccc1)[C@H]1CCCC[NH2+]1	ZINC000005934432
nonfda1686.pdbqt	-7.6	-	-	-	-	C=C[C@H]1C[N@@H+]2CC[C@H]1C[C@H]2[C@@H](O)c1c2cc(OC)ccc2ncc1	ZINC000003831403
nonfda2504.pdbqt	-7.6	-	-	-	-	C[C@@H]1C[C@@H](OC(=O)[C@@H](O)c2ccccc2)CC(C)(C)C1	ZINC000008551997
nonfda2682.pdbqt	-7.6	-	-	-	-	CN[C@]1(c2ccccc2Cl)CCC[C@H](O)C1=O	ZINC000095618559
nonfda4272.pdbqt	-7.6	-	-	-	-	COc1cc2c(cc1OC)[C@@H]1C[C@H](O)[C@@H](CC(C)C)C[N@]1CC2	ZINC000005760071
nonfda982.pdbqt	-7.6	-	-	-	-	[NH3+]C[C@H](O)COc1c2ccccc2ccc1	ZINC000002583798
nonfda3563.pdbqt	-7.6	-	-	-	-	Oc1ccccc1OCC[NH2+]C[C@@H](O)COc1cccc2c1-c1c(cccc1)N2	ZINC000002509755
nonfda2850.pdbqt	-7.6	-	-	-	-	C[C@H](C1=Cc2ccccc2[S@]1=O)N(O)C(=O)N	ZINC000065749697
nonfda2334.pdbqt	-7.6	-	-	-	-	c1ccc2O[C@@H]([c]3[nH]CC[nH]3)COc2c1	ZINC000000013748
nonfda3401.pdbqt	-7.6	-	-	-	-	CCC[N@H+]1C[C@@H](NS(=O)(=O)NCC)C[C@@H]2Cc3c(O)cccc3C[C@@H]12	ZINC000005834183
drugbank_5663.pdbqt	-7.5	DB08371	experimental	p-Benzoyl-L-phenylalanine	InChI=1S/C16H15NO3/c17-14(16(19)20)10-11-6-8-13(9-7-11)15(18)12-4-2-1-3-5-12/h1-9,14H,10,17H2,(H,19,20)/t14-/m0/s1	-	-
drugbank_4195.pdbqt	-7.5	DB06609	investigational	Odiparcil	InChI=1S/C15H16O6S/c1-7-4-12(17)21-11-5-8(2-3-9(7)11)20-15-14(19)13(18)10(16)6-22-15/h2-5,10,13-16,18-19H,6H2,1H3/t10-,13+,14-,15-/m1/s1	-	-
drugbank_8134.pdbqt	-7.5	DB13815	experimental	Xenysalate	InChI=1S/C19H23NO3/c1-3-20(4-2)13-14-23-19(22)17-12-8-11-16(18(17)21)15-9-6-5-7-10-15/h5-12,21H,3-4,13-14H2,1-2H3	-	-
drugbank_6124.pdbqt	-7.5	DB08941	approved; withdrawn	Isoxsuprine	InChI=1S/C18H23NO3/c1-13(12-22-17-6-4-3-5-7-17)19-14(2)18(21)15-8-10-16(20)11-9-15/h3-11,13-14,18-21H,12H2,1-2H3/t13-,14-,18-/m1/s1	-	-
drugbank_4999.pdbqt	-7.5	DB07610	experimental	1,2-Dihydroxynaphthalene	InChI=1S/C10H8O2/c11-9-6-5-7-3-1-2-4-8(7)10(9)12/h1-6,11-12H	-	-
drugbank_8668.pdbqt	-7.5	DB15214	investigational	BMS-986104	InChI=1S/C22H35NO/c1-2-3-4-5-6-17-7-8-19-14-20(10-9-18(19)13-17)21-11-12-22(23,15-21)16-24/h9-10,14,17,21,24H,2-8,11-13,15-16,23H2,1H3/t17-,21+,22-/m1/s1	-	-
drugbank_4473.pdbqt	-7.5	DB07012	experimental	6-AMINO-3,7-DIHYDRO-IMIDAZO[4,5-G]QUINAZOLIN-8-ONE	InChI=1S/C9H7N5O/c10-9-13-5-2-7-6(11-3-12-7)1-4(5)8(15)14-9/h1-3H,(H,11,12)(H3,10,13,14,15)	-	-
drugbank_309.pdbqt	-7.5	DB00473	approved; withdrawn	Hexylcaine	InChI=1S/C16H23NO2/c1-13(12-17-15-10-6-3-7-11-15)19-16(18)14-8-4-2-5-9-14/h2,4-5,8-9,13,15,17H,3,6-7,10-12H2,1H3	-	-
drugbank_7836.pdbqt	-7.5	DB13414	experimental	Fenyramidol	InChI=1S/C13H14N2O/c16-12(11-6-2-1-3-7-11)10-15-13-8-4-5-9-14-13/h1-9,12,16H,10H2,(H,14,15)	-	-
drugbank_3790.pdbqt	-7.5	DB04953	approved; investigational	Ezogabine	InChI=1S/C16H18FN3O2/c1-2-22-16(21)20-15-8-7-13(9-14(15)18)19-10-11-3-5-12(17)6-4-11/h3-9,19H,2,10,18H2,1H3,(H,20,21)	-	-
drugbank_6189.pdbqt	-7.5	DB09013	experimental	Befunolol	InChI=1S/C16H21NO4/c1-10(2)17-8-13(19)9-20-14-6-4-5-12-7-15(11(3)18)21-16(12)14/h4-7,10,13,17,19H,8-9H2,1-3H3	-	-
drugbank_2296.pdbqt	-7.5	DB02984	experimental	4-[3-Methylsulfanylanilino]-6,7-Dimethoxyquinazoline	InChI=1S/C17H17N3O2S/c1-21-15-8-13-14(9-16(15)22-2)18-10-19-17(13)20-11-5-4-6-12(7-11)23-3/h4-10H,1-3H3,(H,18,19,20)	-	-
drugbank_5112.pdbqt	-7.5	DB07742	experimental	N-(2,3-DIFLUORO-BENZYL)-4-SULFAMOYL-BENZAMIDE	InChI=1S/C14H12F2N2O3S/c15-12-3-1-2-10(13(12)16)8-18-14(19)9-4-6-11(7-5-9)22(17,20)21/h1-7H,8H2,(H,18,19)(H2,17,20,21)	-	-
drugbank_7270.pdbqt	-7.5	DB12545	investigational	Indobufen	InChI=1S/C18H17NO3/c1-2-15(18(21)22)12-7-9-14(10-8-12)19-11-13-5-3-4-6-16(13)17(19)20/h3-10,15H,2,11H2,1H3,(H,21,22)	-	-
drugbank_3410.pdbqt	-7.5	DB04446	experimental	Benzo[B]Thiophene-2-Carboxamidine	InChI=1S/C9H8N2S/c10-9(11)8-5-6-3-1-2-4-7(6)12-8/h1-5H,(H3,10,11)/p+1	-	-
drugbank_532.pdbqt	-7.5	DB00740	approved; investigational	Riluzole	InChI=1S/C8H5F3N2OS/c9-8(10,11)14-4-1-2-5-6(3-4)15-7(12)13-5/h1-3H,(H2,12,13)	-	-
drugbank_3880.pdbqt	-7.5	DB05431	investigational	MLN-977	InChI=1S/C16H19FN2O4/c17-12-4-6-13(7-5-12)22-11-15-9-8-14(23-15)3-1-2-10-19(21)16(18)20/h4-7,14-15,21H,2,8-11H2,(H2,18,20)/t14-,15+/m1/s1	-	-
drugbank_4927.pdbqt	-7.5	DB07525	experimental	3-(3-methoxybenzyl)-1H-pyrrolo[2,3-b]pyridine	InChI=1S/C15H14N2O/c1-18-13-5-2-4-11(9-13)8-12-10-17-15-14(12)6-3-7-16-15/h2-7,9-10H,8H2,1H3,(H,16,17)	-	-
drugbank_7091.pdbqt	-7.5	DB12288	investigational	Piromelatine	InChI=1S/C17H16N2O4/c1-22-13-2-3-15-14(9-13)11(10-19-15)4-6-18-17(21)16-8-12(20)5-7-23-16/h2-3,5,7-10,19H,4,6H2,1H3,(H,18,21)	-	-
drugbank_2048.pdbqt	-7.5	DB02665	experimental	(1R,2S)-2-Phenylcyclopropanaminium	InChI=1S/C9H11N/c10-9-6-8(9)7-4-2-1-3-5-7/h1-5,8-9H,6,10H2/p+1/t8-,9+/m0/s1	-	-
drugbank_5578.pdbqt	-7.5	DB08268	experimental	6-AMINO-4-[2-(4-METHYLPHENYL)ETHYL]-1,7-DIHYDRO-8H-IMIDAZO[4,5-G]QUINAZOLIN-8-ONE	InChI=1S/C18H17N5O/c1-10-2-4-11(5-3-10)6-7-12-15-13(17(24)23-18(19)22-15)8-14-16(12)21-9-20-14/h2-5,8-9H,6-7H2,1H3,(H,20,21)(H3,19,22,23,24)	-	-
drugbank_2740.pdbqt	-7.5	DB03577	experimental	Alpha-Benzyl-Aminobenzyl-Phosphonic Acid	InChI=1S/C14H16NO3P/c16-19(17,18)14(13-9-5-2-6-10-13)15-11-12-7-3-1-4-8-12/h1-10,14-15H,11H2,(H2,16,17,18)/t14-/m1/s1	-	-
drugbank_1555.pdbqt	-7.5	DB02044	experimental	N-[3-(aminomethyl)benzyl]acetamidine	InChI=1S/C10H15N3/c1-8(12)13-7-10-4-2-3-9(5-10)6-11/h2-5H,6-7,11H2,1H3,(H2,12,13)	-	-
drugbank_4317.pdbqt	-7.5	DB06828	experimental	5-[2-(1H-pyrrol-1-yl)ethoxy]-1H-indole	InChI=1S/C14H14N2O/c1-2-8-16(7-1)9-10-17-13-3-4-14-12(11-13)5-6-15-14/h1-8,11,15H,9-10H2	-	-
drugbank_4806.pdbqt	-7.5	DB07383	experimental	N-(1-BENZYL-3,3,3-TRIFLUORO-2,2-DIHYDROXY-PROPYL)-ACETAMIDE	InChI=1S/C12H14F3NO3/c1-8(17)16-10(11(18,19)12(13,14)15)7-9-5-3-2-4-6-9/h2-6,10,18-19H,7H2,1H3,(H,16,17)/t10-/m0/s1	-	-
drugbank_1040.pdbqt	-7.5	DB01399	approved	Salsalate	InChI=1S/C14H10O5/c15-11-7-3-1-5-9(11)14(18)19-12-8-4-2-6-10(12)13(16)17/h1-8,15H,(H,16,17)	-	-
drugbank_4583.pdbqt	-7.5	DB07134	experimental	5-(4-CHLORO-5-PHENYL-3-THIENYL)-1,2,5-THIADIAZOLIDIN-3-ONE 1,1-DIOXIDE	InChI=1S/C12H9ClN2O3S2/c13-11-9(15-6-10(16)14-20(15,17)18)7-19-12(11)8-4-2-1-3-5-8/h1-5,7H,6H2,(H,14,16)	-	-
drugbank_8311.pdbqt	-7.5	DB14176	approved; experimental	Benzylparaben	InChI=1S/C14H12O3/c15-13-8-6-12(7-9-13)14(16)17-10-11-4-2-1-3-5-11/h1-9,15H,10H2	-	-
drugbank_7581.pdbqt	-7.5	DB13027	investigational	Tucaresol	InChI=1S/C15H12O5/c16-8-12-13(17)2-1-3-14(12)20-9-10-4-6-11(7-5-10)15(18)19/h1-8,17H,9H2,(H,18,19)	-	-
drugbank_8444.pdbqt	-7.5	DB14728	experimental	Mebenil	InChI=1S/C14H13NO/c1-11-7-5-6-10-13(11)14(16)15-12-8-3-2-4-9-12/h2-10H,1H3,(H,15,16)	-	-
drugbank_2003.pdbqt	-7.5	DB02608	experimental	N-[(1R,2R)-1,3-Dihydroxy-1-(4-nitrophenyl)-2-propanyl]acetamide	InChI=1S/C11H14N2O5/c1-7(15)12-10(6-14)11(16)8-2-4-9(5-3-8)13(17)18/h2-5,10-11,14,16H,6H2,1H3,(H,12,15)/t10-,11-/m1/s1	-	-
drugbank_5518.pdbqt	-7.5	DB08192	experimental	2-(4-CARCOXY-5-ISOPROPYLTHIAZOLYL)BENZOPIPERIDINE	InChI=1S/C16H18N2O2S/c1-9(2)14-13(16(19)20)18-15(21-14)12-7-10-5-3-4-6-11(10)8-17-12/h3-6,9,12,17H,7-8H2,1-2H3,(H,19,20)/t12-/m0/s1	-	-
drugbank_4046.pdbqt	-7.5	DB06218	approved	Lacosamide	InChI=1S/C13H18N2O3/c1-10(16)15-12(9-18-2)13(17)14-8-11-6-4-3-5-7-11/h3-7,12H,8-9H2,1-2H3,(H,14,17)(H,15,16)/t12-/m1/s1	-	-
drugbank_991.pdbqt	-7.5	DB01288	approved; investigational	Fenoterol	InChI=1S/C17H21NO4/c1-11(6-12-2-4-14(19)5-3-12)18-10-17(22)13-7-15(20)9-16(21)8-13/h2-5,7-9,11,17-22H,6,10H2,1H3	-	-
drugbank_4975.pdbqt	-7.5	DB07581	experimental	5-AMINO-6-CYCLOHEXYL-4-HYDROXY-2-ISOPROPYL-HEXANOIC ACID	InChI=1S/C15H29NO3/c1-10(2)12(15(18)19)9-14(17)13(16)8-11-6-4-3-5-7-11/h10-14,17H,3-9,16H2,1-2H3,(H,18,19)/t12-,13-,14-/m0/s1	-	-
drugbank_3876.pdbqt	-7.5	DB05421	investigational	CP-122721	InChI=1S/C20H23F3N2O2/c1-26-18-10-9-16(27-20(21,22)23)12-15(18)13-25-17-8-5-11-24-19(17)14-6-3-2-4-7-14/h2-4,6-7,9-10,12,17,19,24-25H,5,8,11,13H2,1H3/t17-,19-/m0/s1	-	-
drugbank_3724.pdbqt	-7.5	DB04838	approved	Cyclandelate	InChI=1S/C17H24O3/c1-12-9-14(11-17(2,3)10-12)20-16(19)15(18)13-7-5-4-6-8-13/h4-8,12,14-15,18H,9-11H2,1-3H3	-	-
drugbank_607.pdbqt	-7.5	DB00830	approved; illicit	Phenmetrazine	InChI=1S/C11H15NO/c1-9-11(13-8-7-12-9)10-5-3-2-4-6-10/h2-6,9,11-12H,7-8H2,1H3	-	-
drugbank_724.pdbqt	-7.5	DB00962	approved; illicit; investigational	Zaleplon	InChI=1S/C17H15N5O/c1-3-21(12(2)23)15-6-4-5-13(9-15)16-7-8-19-17-14(10-18)11-20-22(16)17/h4-9,11H,3H2,1-2H3	-	-
drugbank_7911.pdbqt	-7.5	DB13514	experimental; investigational	Pranoprofen	InChI=1S/C15H13NO3/c1-9(15(17)18)10-4-5-13-12(7-10)8-11-3-2-6-16-14(11)19-13/h2-7,9H,8H2,1H3,(H,17,18)	-	-
drugbank_764.pdbqt	-7.5	DB01009	approved; vet_approved	Ketoprofen	InChI=1S/C16H14O3/c1-11(16(18)19)13-8-5-9-14(10-13)15(17)12-6-3-2-4-7-12/h2-11H,1H3,(H,18,19)	-	-
drugbank_5482.pdbqt	-7.5	DB08151	experimental	(5R,7R,8S,9S,10R)-7-(hydroxymethyl)-3-phenyl-1,6-dioxa-2-azaspiro[4.5]dec-2-ene-8,9,10-triol	InChI=1S/C14H17NO6/c16-7-10-11(17)12(18)13(19)14(20-10)6-9(15-21-14)8-4-2-1-3-5-8/h1-5,10-13,16-19H,6-7H2/t10-,11-,12+,13-,14-/m1/s1	-	-
drugbank_1727.pdbqt	-7.5	DB02266	approved	Flufenamic acid	InChI=1S/C14H10F3NO2/c15-14(16,17)9-4-3-5-10(8-9)18-12-7-2-1-6-11(12)13(19)20/h1-8,18H,(H,19,20)	-	-
drugbank_4859.pdbqt	-7.5	DB07446	experimental	N-(biphenyl-4-ylsulfonyl)-D-leucine	InChI=1S/C18H21NO4S/c1-13(2)12-17(18(20)21)19-24(22,23)16-10-8-15(9-11-16)14-6-4-3-5-7-14/h3-11,13,17,19H,12H2,1-2H3,(H,20,21)/t17-/m1/s1	-	-
drugbank_62.pdbqt	-7.5	DB00179	approved; investigational	Masoprocol	InChI=1S/C18H22O4/c1-11(7-13-3-5-15(19)17(21)9-13)12(2)8-14-4-6-16(20)18(22)10-14/h3-6,9-12,19-22H,7-8H2,1-2H3/t11-,12+	-	-
drugbank_3514.pdbqt	-7.5	DB04571	approved	Trioxsalen	InChI=1S/C14H12O3/c1-7-4-12(15)17-14-9(3)13-10(6-11(7)14)5-8(2)16-13/h4-6H,1-3H3	-	-
drugbank_8097.pdbqt	-7.5	DB13767	experimental	Vorozole	InChI=1S/C16H13ClN6/c1-22-15-8-12(4-7-14(15)20-21-22)16(23-10-18-9-19-23)11-2-5-13(17)6-3-11/h2-10,16H,1H3/t16-/m0/s1	-	-
drugbank_5915.pdbqt	-7.5	DB08667	experimental	4-(4-fluoro-phenylazo)-5-imino-5H-pyrazol-3-ylamine	InChI=1S/C9H7FN6/c10-5-1-3-6(4-2-5)13-14-7-8(11)15-16-9(7)12/h1-4,11-13H	-	-
drugbank_2989.pdbqt	-7.5	DB03894	experimental	N-Propargyl-1(S)-Aminoindan	InChI=1S/C12H13N/c1-2-9-13-12-8-7-10-5-3-4-6-11(10)12/h1,3-6,12-13H,7-9H2/t12-/m0/s1	-	-
drugbank_4926.pdbqt	-7.5	DB07524	experimental	N-phenyl-1H-pyrrolo[2,3-b]pyridin-3-amine	InChI=1S/C13H11N3/c1-2-5-10(6-3-1)16-12-9-15-13-11(12)7-4-8-14-13/h1-9,16H,(H,14,15)	-	-
drugbank_6770.pdbqt	-7.5	DB11825	investigational	Mirogabalin	InChI=1S/C12H19NO2/c1-2-8-3-9-5-12(7-13,6-11(14)15)10(9)4-8/h4,9-10H,2-3,5-7,13H2,1H3,(H,14,15)/t9-,10-,12-/m1/s1	-	-
drugbank_4600.pdbqt	-7.5	DB07155	experimental	(3S)-1-CYCLOHEXYL-5-OXO-N-PHENYLPYRROLIDINE-3-CARBOXAMIDE	InChI=1S/C17H22N2O2/c20-16-11-13(12-19(16)15-9-5-2-6-10-15)17(21)18-14-7-3-1-4-8-14/h1,3-4,7-8,13,15H,2,5-6,9-12H2,(H,18,21)/t13-/m0/s1	-	-
drugbank_1077.pdbqt	-7.5	DB01443	experimental; illicit	19-Nor-5-androstenedione	InChI=1S/C18H24O2/c1-18-9-8-14-13-5-3-12(19)10-11(13)2-4-15(14)16(18)6-7-17(18)20/h2,13-16H,3-10H2,1H3/t13-,14+,15+,16-,18-/m0/s1	-	-
drugbank_1279.pdbqt	-7.5	DB01685	experimental	Topiroxostat	InChI=1S/C13H8N6/c14-8-11-7-10(3-6-16-11)13-17-12(18-19-13)9-1-4-15-5-2-9/h1-7H,(H,17,18,19)	-	-
drugbank_4910.pdbqt	-7.5	DB07506	experimental	L-BENZYLSUCCINIC ACID	InChI=1S/C11H12O4/c12-10(13)7-9(11(14)15)6-8-4-2-1-3-5-8/h1-5,9H,6-7H2,(H,12,13)(H,14,15)/t9-/m1/s1	-	-
drugbank_4695.pdbqt	-7.5	DB07260	experimental	N-benzyl-4-[(2R)-pyrrolidin-2-ylmethoxy]aniline	InChI=1S/C18H22N2O/c1-2-5-15(6-3-1)13-20-16-8-10-18(11-9-16)21-14-17-7-4-12-19-17/h1-3,5-6,8-11,17,19-20H,4,7,12-14H2/t17-/m1/s1	-	-
drugbank_5448.pdbqt	-7.5	DB08115	experimental	2-aminoethyl naphthalen-1-ylacetate	InChI=1S/C14H15NO2/c15-8-9-17-14(16)10-12-6-3-5-11-4-1-2-7-13(11)12/h1-7H,8-10,15H2	-	-
drugbank_6556.pdbqt	-7.5	DB11455	experimental; vet_approved	Robenacoxib	InChI=1S/C16H13F4NO2/c1-2-8-3-4-12(9(5-8)6-13(22)23)21-16-14(19)10(17)7-11(18)15(16)20/h3-5,7,21H,2,6H2,1H3,(H,22,23)	-	-
drugbank_1659.pdbqt	-7.5	DB02179	experimental	O-Trifluoromethylphenyl Anthranilic Acid	InChI=1S/C14H10F3NO2/c15-14(16,17)10-6-2-4-8-12(10)18-11-7-3-1-5-9(11)13(19)20/h1-8,18H,(H,19,20)	-	-
drugbank_8865.pdbqt	-7.5	DB15764	experimental	Benzyl nicotinate	InChI=1S/C13H11NO2/c15-13(12-7-4-8-14-9-12)16-10-11-5-2-1-3-6-11/h1-9H,10H2	-	-
drugbank_1081.pdbqt	-7.5	DB01447	experimental; illicit	4-Methylaminorex	InChI=1S/C10H12N2O/c1-7-9(13-10(11)12-7)8-5-3-2-4-6-8/h2-7,9H,1H3,(H2,11,12)	-	-
drugbank_5171.pdbqt	-7.5	DB07808	experimental	(1S,2R)-2-[(2,5-difluorophenyl)carbamoyl]cyclopropanecarboxylic acid	InChI=1S/C11H9F2NO3/c12-5-1-2-8(13)9(3-5)14-10(15)6-4-7(6)11(16)17/h1-3,6-7H,4H2,(H,14,15)(H,16,17)/t6-,7+/m1/s1	-	-
drugbank_2365.pdbqt	-7.5	DB03079	experimental	Alpha-Ribazole-5'-Phosphate Derivative	InChI=1S/C12H15N2O7P/c15-10-9(5-20-22(17,18)19)21-12(11(10)16)14-6-13-7-3-1-2-4-8(7)14/h1-4,6,9-12,15-16H,5H2,(H2,17,18,19)/t9-,10-,11-,12+/m1/s1	-	-
drugbank_3517.pdbqt	-7.5	DB04574	approved	Estrone sulfate	InChI=1S/C18H22O5S/c1-18-9-8-14-13-5-3-12(23-24(20,21)22)10-11(13)2-4-15(14)16(18)6-7-17(18)19/h3,5,10,14-16H,2,4,6-9H2,1H3,(H,20,21,22)/t14-,15-,16+,18+/m1/s1	-	-
drugbank_8149.pdbqt	-7.5	DB13836	experimental	Metampicillin	InChI=1S/C17H19N3O4S/c1-17(2)12(16(23)24)20-14(22)11(15(20)25-17)19-13(21)10(18-3)9-7-5-4-6-8-9/h4-8,10-12,15H,3H2,1-2H3,(H,19,21)(H,23,24)/t10-,11-,12+,15-/m1/s1	-	-
drugbank_5350.pdbqt	-7.5	DB08007	experimental	(2R)-3-{[(BENZYLAMINO)CARBONYL]AMINO}-2-HYDROXYPROPANOIC ACID	InChI=1S/C11H14N2O4/c14-9(10(15)16)7-13-11(17)12-6-8-4-2-1-3-5-8/h1-5,9,14H,6-7H2,(H,15,16)(H2,12,13,17)/t9-/m1/s1	-	-
drugbank_541.pdbqt	-7.5	DB00752	approved; investigational	Tranylcypromine	InChI=1S/C9H11N/c10-9-6-8(9)7-4-2-1-3-5-7/h1-5,8-9H,6,10H2	-	-
drugbank_3730.pdbqt	-7.5	DB04844	approved; investigational	Tetrabenazine	InChI=1S/C19H27NO3/c1-12(2)7-14-11-20-6-5-13-8-18(22-3)19(23-4)9-15(13)16(20)10-17(14)21/h8-9,12,14,16H,5-7,10-11H2,1-4H3	-	-
drugbank_7238.pdbqt	-7.5	DB12494	investigational	SGI-1776	InChI=1S/C20H22F3N5O/c1-27-9-7-14(8-10-27)12-24-18-5-6-19-25-13-17(28(19)26-18)15-3-2-4-16(11-15)29-20(21,22)23/h2-6,11,13-14H,7-10,12H2,1H3,(H,24,26)	-	-
drugbank_4761.pdbqt	-7.5	DB07330	experimental	A-620223	InChI=1S/C16H22N4O/c1-2-8-20-9-6-11(7-10-20)16-18-13-5-3-4-12(15(17)21)14(13)19-16/h3-5,11H,2,6-10H2,1H3,(H2,17,21)(H,18,19)	-	-
drugbank_5380.pdbqt	-7.5	DB08038	experimental	L-alanyl-N-[(1S,2R)-1-benzyl-2-hydroxypropyl]-L-alaninamide	InChI=1S/C16H25N3O3/c1-10(17)15(21)18-11(2)16(22)19-14(12(3)20)9-13-7-5-4-6-8-13/h4-8,10-12,14,20H,9,17H2,1-3H3,(H,18,21)(H,19,22)/t10-,11-,12+,14-/m0/s1	-	-
drugbank_4809.pdbqt	-7.5	DB07388	experimental	ETHYL 4-[(4-METHYLPYRIDIN-2-YL)AMINO]PIPERIDINE-1-CARBOXYLATE	InChI=1S/C14H21N3O2/c1-3-19-14(18)17-8-5-12(6-9-17)16-13-10-11(2)4-7-15-13/h4,7,10,12H,3,5-6,8-9H2,1-2H3,(H,15,16)	-	-
drugbank_5447.pdbqt	-7.5	DB08114	experimental	5-benzyl-1,3-thiazol-2-amine	InChI=1S/C10H10N2S/c11-10-12-7-9(13-10)6-8-4-2-1-3-5-8/h1-5,7H,6H2,(H2,11,12)	-	-
drugbank_4672.pdbqt	-7.5	DB07234	experimental	3-{[(1R)-1-phenylethyl]amino}-4-(pyridin-4-ylamino)cyclobut-3-ene-1,2-dione	InChI=1S/C17H15N3O2/c1-11(12-5-3-2-4-6-12)19-14-15(17(22)16(14)21)20-13-7-9-18-10-8-13/h2-11,19H,1H3,(H,18,20)/t11-/m1/s1	-	-
drugbank_5692.pdbqt	-7.5	DB08403	experimental	METHYLAMINO-PHENYLALANYL-LEUCYL-HYDROXAMIC ACID	InChI=1S/C18H27N3O4/c1-12(2)9-14(11-16(22)21-25)17(23)20-15(18(24)19-3)10-13-7-5-4-6-8-13/h4-8,12,14-15,25H,9-11H2,1-3H3,(H,19,24)(H,20,23)(H,21,22)/t14-,15+/m1/s1	-	-
drugbank_5043.pdbqt	-7.5	DB07661	experimental	1,6-Naphthalenediol	InChI=1S/C10H8O2/c11-8-4-5-9-7(6-8)2-1-3-10(9)12/h1-6,11-12H	-	-
drugbank_7685.pdbqt	-7.5	DB13216	approved	Oxolamine	InChI=1S/C14H19N3O/c1-3-17(4-2)11-10-13-15-14(16-18-13)12-8-6-5-7-9-12/h5-9H,3-4,10-11H2,1-2H3	-	-
drugbank_4969.pdbqt	-7.5	DB07573	experimental	(2S)-1-(2,5-dimethylphenoxy)-3-morpholin-4-ylpropan-2-ol	InChI=1S/C15H23NO3/c1-12-3-4-13(2)15(9-12)19-11-14(17)10-16-5-7-18-8-6-16/h3-4,9,14,17H,5-8,10-11H2,1-2H3/t14-/m0/s1	-	-
drugbank_6563.pdbqt	-7.5	DB11464	vet_approved	Sulfaquinoxaline	InChI=1S/C14H12N4O2S/c15-10-5-7-11(8-6-10)21(19,20)18-14-9-16-12-3-1-2-4-13(12)17-14/h1-9H,15H2,(H,17,18)	-	-
drugbank_4723.pdbqt	-7.5	DB07290	experimental	(2R)-2-{[(4-FLUORO-3-METHYLPHENYL)SULFONYL]AMINO}-N-HYDROXY-2-TETRAHYDRO-2H-PYRAN-4-YLACETAMIDE	InChI=1S/C14H19FN2O5S/c1-9-8-11(2-3-12(9)15)23(20,21)17-13(14(18)16-19)10-4-6-22-7-5-10/h2-3,8,10,13,17,19H,4-7H2,1H3,(H,16,18)/t13-/m1/s1	-	-
drugbank_5467.pdbqt	-7.5	DB08135	experimental	N-phenyl-1H-pyrazole-3-carboxamide	InChI=1S/C10H9N3O/c14-10(9-6-7-11-13-9)12-8-4-2-1-3-5-8/h1-7H,(H,11,13)(H,12,14)	-	-
drugbank_1227.pdbqt	-7.5	DB01618	approved	Molindone	InChI=1S/C16H24N2O2/c1-3-13-11(2)17-14-5-4-12(16(19)15(13)14)10-18-6-8-20-9-7-18/h12,17H,3-10H2,1-2H3	-	-
drugbank_4281.pdbqt	-7.5	DB06764	approved	Tetryzoline	InChI=1S/C13H16N2/c1-2-6-11-10(4-1)5-3-7-12(11)13-14-8-9-15-13/h1-2,4,6,12H,3,5,7-9H2,(H,14,15)	-	-
drugbank_4738.pdbqt	-7.5	DB07306	experimental	ETHYL 4-[(4-CHLOROPYRIDIN-2-YL)AMINO]PIPERIDINE-1-CARBOXYLATE	InChI=1S/C13H18ClN3O2/c1-2-19-13(18)17-7-4-11(5-8-17)16-12-9-10(14)3-6-15-12/h3,6,9,11H,2,4-5,7-8H2,1H3,(H,15,16)	-	-
drugbank_4538.pdbqt	-7.5	DB07085	experimental	2-{[N-(2-ACETYL-5-CHLORO-4-FLUOROPHENYL)GLYCYL]AMINO}BENZOIC ACID	InChI=1S/C17H14ClFN2O4/c1-9(22)11-6-13(19)12(18)7-15(11)20-8-16(23)21-14-5-3-2-4-10(14)17(24)25/h2-7,20H,8H2,1H3,(H,21,23)(H,24,25)	-	-
drugbank_6392.pdbqt	-7.5	DB09355	approved	Sulfabenzamide	InChI=1S/C13H12N2O3S/c14-11-6-8-12(9-7-11)19(17,18)15-13(16)10-4-2-1-3-5-10/h1-9H,14H2,(H,15,16)	-	-
drugbank_4660.pdbqt	-7.5	DB07222	experimental	(3S)-N-(5-CHLORO-2-METHYLPHENYL)-1-CYCLOHEXYL-5-OXOPYRROLIDINE-3-CARBOXAMIDE	InChI=1S/C18H23ClN2O2/c1-12-7-8-14(19)10-16(12)20-18(23)13-9-17(22)21(11-13)15-5-3-2-4-6-15/h7-8,10,13,15H,2-6,9,11H2,1H3,(H,20,23)/t13-/m0/s1	-	-
drugbank_7389.pdbqt	-7.5	DB12728	approved; experimental	Fenpropidin	InChI=1S/C19H31N/c1-16(15-20-12-6-5-7-13-20)14-17-8-10-18(11-9-17)19(2,3)4/h8-11,16H,5-7,12-15H2,1-4H3	-	-
drugbank_2183.pdbqt	-7.5	DB02842	experimental	9-amino-n-[3-(dimethylamino)propyl]acridine-4-carboxamide	InChI=1S/C19H22N4O/c1-23(2)12-6-11-21-19(24)15-9-5-8-14-17(20)13-7-3-4-10-16(13)22-18(14)15/h3-5,7-10H,6,11-12H2,1-2H3,(H2,20,22)(H,21,24)	-	-
drugbank_3772.pdbqt	-7.5	DB04905	investigational	Tesmilifene	InChI=1S/C19H25NO/c1-3-20(4-2)14-15-21-19-12-10-18(11-13-19)16-17-8-6-5-7-9-17/h5-13H,3-4,14-16H2,1-2H3	-	-
drugbank_3077.pdbqt	-7.5	DB04010	experimental	2-(3'-Methoxyphenyl) Benzimidazole-4-Carboxamide	InChI=1S/C15H13N3O2/c1-20-10-5-2-4-9(8-10)15-17-12-7-3-6-11(14(16)19)13(12)18-15/h2-8H,1H3,(H2,16,19)(H,17,18)	-	-
fda_987.pdbqt	-7.5	-	-	-	-	C([C@@H](C[NH2+]C(C)C)O)Oc1cccc2c1cc[nH]2	-
fda_798.pdbqt	-7.5	-	-	-	-	[C@@H](CC[NH2+]C)(Oc1cccc2c1cccc2)c1sccc1	-
fda_1225.pdbqt	-7.5	-	-	-	-	c1(ccccc1N1CC[NH2+]CC1)Sc1ccc(C)cc1C	-
fda_2054.pdbqt	-7.5	-	-	-	-	c1(cccc(c1)Oc1ccccc1)COC(=O)[C@H]1C(C)([C@@H]1C=C(Cl)Cl)C	-
fda_1223.pdbqt	-7.5	-	-	-	-	N(C(=O)[C@@H]1[N@H+](CCCC1)C)c1c(C)cccc1C	-
fda_1242.pdbqt	-7.5	-	-	-	-	C(=O)(O[C@@H]1C[C@H]2[N@@H+](C)[C@@H](C1)CC2)[C@@H](CO)c1ccccc1	-
fda_637.pdbqt	-7.5	-	-	-	-	C[C@H]1[C@H](OCC[N@H+]1C)c1ccccc1	-
fda_434.pdbqt	-7.5	-	-	-	-	c1(ccnc2c(C#N)cnn12)c1cccc(c1)N(C(=O)C)CC	-
fda_379.pdbqt	-7.5	-	-	-	-	c1(nc(=O)n(cc1F)[C@H]1[C@@H]([C@@H]([C@H](O1)C)O)O)NC(=O)OCCCCC	-
fda_151.pdbqt	-7.5	-	-	-	-	c1(ccc(c(O)c1)C(=O)c1ccccc1)OC	-
fda_882.pdbqt	-7.5	-	-	-	-	[c+]1([nH+]c2ccc(cc2[nH]1)OC(F)F)[S@](=O)Cc1nccc(c1OC)OC	-
fda_818.pdbqt	-7.5	-	-	-	-	C(=O)(NCc1ccccc1)[C@@H](COC)NC(=O)C	-
fda_639.pdbqt	-7.5	-	-	-	-	C[C@H]1[C@H](OCC[N@H+]1C)c1ccccc1	-
fda_32.pdbqt	-7.5	-	-	-	-	[C@@H]([C@H]1[N@@H+]2C[C@@H]([C@@H](CC2)C1)C=C)(O)c1ccnc2c1cc(cc2)OC	-
fda_1547.pdbqt	-7.5	-	-	-	-	N(c1cccc(C)c1C)c1c(cccc1)C(=O)O	-
fda_31.pdbqt	-7.5	-	-	-	-	[C@@H]([C@H]1[N@@H+]2C[C@@H]([C@@H](CC2)C1)C=C)(O)c1ccnc2c1cc(cc2)OC	-
fda_1102.pdbqt	-7.5	-	-	-	-	[C@@H]([C@H](NC(=O)C(Cl)Cl)CO)(O)c1ccc(cc1)N(=O)=O	-
fda_457.pdbqt	-7.5	-	-	-	-	[C@H]1(C[C@H]1c1ccccc1)[NH3+]	-
fda_46.pdbqt	-7.5	-	-	-	-	[C@@H]1(C=CNC=C1S(=O)(=O)NC(=O)NC(C)C)Nc1cccc(C)c1	-
fda_1684.pdbqt	-7.5	-	-	-	-	[NH2+]([C@H](C)CCc1ccc(cc1)O)CCc1cc(c(cc1)O)O	-
fda_1620.pdbqt	-7.5	-	-	-	-	[C@@H]1(CCc2c(cccc2C1)O)[N@@H+](CCC)CCc1sccc1	-
fda_296.pdbqt	-7.5	-	-	-	-	c1(ccc(cc1)C(F)(F)F)NC(=O)c1c(C)onc1	-
fda_633.pdbqt	-7.5	-	-	-	-	c1(c(C)[nH]c2c1C(=O)[C@@H](CC2)C[NH+]1CCOCC1)CC	-
fda_1275.pdbqt	-7.5	-	-	-	-	c1(c2[nH]c3c(CCO[C@@]3(CC)CC(=O)O)c2ccc1)CC	-
nonfda3208.pdbqt	-7.5	-	-	-	-	C[C@@H](Cc1ccc2OCOc2c1)[NH2+]C[C@H](O)c1ccc(O)c(O)c1	ZINC000000000677
nonfda3898.pdbqt	-7.5	-	-	-	-	C[C@@H]([NH3+])[C@H]1CC[C@H](C(=O)Nc2ccncc2)CC1	ZINC000252286763
nonfda3025.pdbqt	-7.5	-	-	-	-	C[C@H](COc1ccccc1)[NH2+][C@H](C)[C@@H](O)c1ccc(O)cc1	ZINC000009302317
nonfda3556.pdbqt	-7.5	-	-	-	-	C[C@H](CCc1ccccc1)[NH2+][C@H](C)[C@H](O)c1ccc(O)cc1	ZINC000003831238
nonfda3084.pdbqt	-7.5	-	-	-	-	[O][N@@+]1(Cc2ccccc2Cl)CCC2=C(C=CS2)C1	ZINC000077319516
nonfda3741.pdbqt	-7.5	-	-	-	-	[O-]C(=O)[C@@H]1CCN2C(=CC=C12)C(=O)c1ccc([O-])cc1	ZINC000021981231
nonfda2690.pdbqt	-7.5	-	-	-	-	CC[NH+](CC)CCC1=NC(=NO1)c1ccccc1	ZINC000000001874
nonfda453.pdbqt	-7.5	-	-	-	-	Cc1ccc(S(=O)(=O)[N]C(=O)NN2C[C@@H]3C[C@@H](O)C[C@H]3C2)cc1	ZINC000095617669
nonfda3304.pdbqt	-7.5	-	-	-	-	C[C@H]1[NH2+]CCO[C@H]1c1ccccc1	ZINC000000896873
nonfda1959.pdbqt	-7.5	-	-	-	-	C[C@H](C(=O)[O-])c1cc2c(-c3c(ccc(Cl)c3)N2)cc1	ZINC000000020235
nonfda2723.pdbqt	-7.5	-	-	-	-	O=S(=O)(/N=C(\[O-])/NN1C[C@H]2CCC[C@@H]2C1)c1ccc(CO)cc1	ZINC000003651514
nonfda3521.pdbqt	-7.5	-	-	-	-	CC(=O)N[C@H](CO)C(=O)NCc1ccccc1	ZINC000029558088
nonfda2505.pdbqt	-7.5	-	-	-	-	C[C@@H]1C[C@H](OC(=O)[C@@H](O)c2ccccc2)CC(C)(C)C1	ZINC000008551999
nonfda4064.pdbqt	-7.5	-	-	-	-	CC1=NNC(=C1)CCN1CCN(c2cccc(Cl)c2)CC1	ZINC000000001682
nonfda3305.pdbqt	-7.5	-	-	-	-	C[C@H]1NCCO[C@H]1c1ccccc1	ZINC000000896873
nonfda700.pdbqt	-7.5	-	-	-	-	C[C@H]1O[C@@H](Cc2ccccc2)O[C@@H]1C	ZINC000001622033
nonfda1605.pdbqt	-7.5	-	-	-	-	C[C@@]1(O)CC[C@H]2[C@H]3CC[C@H]4CC5=NNC=C5C[C@]4(C)[C@@H]3CC[C@@]12C	ZINC000003873362
nonfda4063.pdbqt	-7.5	-	-	-	-	CC1=CC(=NN1)CCN1CCN(c2cccc(Cl)c2)CC1	ZINC000000001682
nonfda1139.pdbqt	-7.5	-	-	-	-	Clc1cccc(N2CCNCC2)c1	ZINC000000004285
nonfda3227.pdbqt	-7.5	-	-	-	-	C[C@@H](Cc1ccc2OCOc2c1)[NH2+]C[C@@H](O)c1ccc(O)c(O)c1	ZINC000001704227
nonfda1355.pdbqt	-7.5	-	-	-	-	C=C[C@H]1C[N@@H+]2CC[C@H]1C[C@H]2[C@H](O)c1c2ccccc2ncc1	ZINC000000155697
nonfda3928.pdbqt	-7.5	-	-	-	-	NC(=O)C1(N2CCCCC2)CCN(CCCC(=O)c2ccc(F)cc2)CC1	ZINC000021297287
nonfda1138.pdbqt	-7.5	-	-	-	-	Clc1cccc(N2CCNCC2)c1	ZINC000000004285
nonfda559.pdbqt	-7.5	-	-	-	-	Cc1ccc(S(=O)(=O)[N]C(=O)NN2C[C@@H]3CC[C@@H](O)[C@@H]3C2)cc1	ZINC000040916117
nonfda1806.pdbqt	-7.5	-	-	-	-	COc1ccc(Cc2c3cc(OC)c(OC)c[c]3cc[nH]2)cc1OC	ZINC000000056555
nonfda2102.pdbqt	-7.5	-	-	-	-	CC(C)(C)[C@H](O)/C=C/c1ccc2OCOc2c1	ZINC000002005958
nonfda2877.pdbqt	-7.5	-	-	-	-	C[C@@H](C1=Cc2ccccc2[S@]1=O)N(O)C(=O)N	ZINC000255984288
nonfda3319.pdbqt	-7.5	-	-	-	-	C[C@@H](Cc1ccc(C(C)(C)C)cc1)C[NH+]1CCCCC1	ZINC000002561369
nonfda1444.pdbqt	-7.5	-	-	-	-	C[C@@H]1O[C@@H](Cc2ccccc2)O[C@H]1C	ZINC000001622034
nonfda1099.pdbqt	-7.5	-	-	-	-	C[C@H](N[C@@H](CCc1ccccc1)C(=O)[O-])C(=O)N1[C@H](C(=O)[O-])C[C@@H]2CCC[C@H]12	ZINC000004217399
nonfda2722.pdbqt	-7.5	-	-	-	-	O=C([N]S(=O)(=O)c1ccc(CO)cc1)NN1C[C@H]2CCC[C@@H]2C1	ZINC000003651514
nonfda868.pdbqt	-7.5	-	-	-	-	C[C@@H](C(=O)[O-])c1ccc(N2CC=CC2)c(Cl)c1	ZINC000002010790
nonfda4176.pdbqt	-7.5	-	-	-	-	C[N@H+]1CCc2cc3c(cc2[C@H]1O)OCO3	ZINC000000000371
nonfda1960.pdbqt	-7.5	-	-	-	-	C[C@H](Cc1ccc(O)cc1)[NH2+]C[C@@H](O)c1cc(O)cc(O)c1	ZINC000000020252
nonfda3041.pdbqt	-7.5	-	-	-	-	O=C1N[C@@H](O)[C@H](c2ccccc2)CO1	ZINC000030731193
nonfda1280.pdbqt	-7.5	-	-	-	-	O=C(NC1=NC=C(N(=O)=O)S1)c1ccccc1O	ZINC000005924265
nonfda503.pdbqt	-7.5	-	-	-	-	Cc1ccc(S(=O)(=O)[N]C(=O)NN2C[C@H]3C[C@@H](O)C[C@@H]3C2)cc1	ZINC000095617668
nonfda3193.pdbqt	-7.5	-	-	-	-	[O][N@@+]1(Cc2ccccc2Cl)CCC2=C(C=CS2)C1	ZINC000247444471
nonfda2339.pdbqt	-7.5	-	-	-	-	C[C@H](C(=O)[O-])c1ccc2Oc3ncccc3Cc2c1	ZINC000000000654
nonfda2123.pdbqt	-7.5	-	-	-	-	Cc1ccc(C(=O)[C@H](C)C[NH+]2CCCCC2)cc1	ZINC000000057520
nonfda143.pdbqt	-7.5	-	-	-	-	C[C@@H](O)c1ccc(S(=O)(=O)/N=C(\O)/NC2CCCCC2)cc1	ZINC000000000374
nonfda258.pdbqt	-7.5	-	-	-	-	CCC[NH2+]CCc1cccc2c1CC(=O)N2	ZINC000022056510
nonfda4214.pdbqt	-7.5	-	-	-	-	Cc1ccc(S(=O)(=O)[N]C(=O)NN2C[C@@H]3CCC[C@@H]3C2)cc1	ZINC000012461841
nonfda1219.pdbqt	-7.5	-	-	-	-	[NH3+][C@H](C(=O)N[C@H]1C(=O)N2C(=C(Cl)CC[C@H]12)C(=O)[O-])c1ccccc1	ZINC000001851201
nonfda3109.pdbqt	-7.5	-	-	-	-	CC(C)C[C@@H]1Nc2cc(Cl)c(S(=O)(=O)N)cc2S(=O)(=O)N1	ZINC000000607750
nonfda2171.pdbqt	-7.5	-	-	-	-	C[C@@H](Cc1ccc(O)cc1)[NH2+]C[C@@H](O)c1cc(O)cc(O)c1	ZINC000000057321
nonfda3011.pdbqt	-7.5	-	-	-	-	CC(=O)c1ccc(S(=O)(=O)/N=C(\[O-])/NC2CCCCC2)cc1	ZINC000018067894
drugbank_6296.pdbqt	-7.4	DB09197	experimental	Mepiprazole	InChI=1S/C16H21ClN4/c1-13-11-15(19-18-13)5-6-20-7-9-21(10-8-20)16-4-2-3-14(17)12-16/h2-4,11-12H,5-10H2,1H3,(H,18,19)	-	-
drugbank_1682.pdbqt	-7.4	DB02213	experimental	Metanitrophenyl-Alpha-D-Galactoside	InChI=1S/C12H15NO8/c14-5-8-9(15)10(16)11(17)12(21-8)20-7-3-1-2-6(4-7)13(18)19/h1-4,8-12,14-17H,5H2/t8-,9+,10+,11-,12+/m1/s1	-	-
drugbank_9101.pdbqt	-7.4	DB16230	investigational	NSI-189	InChI=1S/C22H30N4O/c1-18(2)10-12-24-21-20(9-6-11-23-21)22(27)26-15-13-25(14-16-26)17-19-7-4-3-5-8-19/h3-9,11,18H,10,12-17H2,1-2H3,(H,23,24)	-	-
drugbank_6026.pdbqt	-7.4	DB08790	experimental	1-PHENYL-1H-PYRAZOLE-4-CARBOXYLIC ACID	InChI=1S/C10H8N2O2/c13-10(14)8-6-11-12(7-8)9-4-2-1-3-5-9/h1-7H,(H,13,14)	-	-
drugbank_4095.pdbqt	-7.4	DB06345	investigational	AR-9281	InChI=1S/C18H29N3O2/c1-12(22)21-4-2-16(3-5-21)19-17(23)20-18-9-13-6-14(10-18)8-15(7-13)11-18/h13-16H,2-11H2,1H3,(H2,19,20,23)	-	-
drugbank_4215.pdbqt	-7.4	DB06649	investigational	Priralfinamide	InChI=1S/C17H19FN2O2/c1-12(17(19)21)20-10-13-6-8-15(9-7-13)22-11-14-4-2-3-5-16(14)18/h2-9,12,20H,10-11H2,1H3,(H2,19,21)/t12-/m0/s1	-	-
drugbank_8145.pdbqt	-7.4	DB13827	experimental	Indanazoline	InChI=1S/C12H15N3/c1-3-9-4-2-6-11(10(9)5-1)15-12-13-7-8-14-12/h2,4,6H,1,3,5,7-8H2,(H2,13,14,15)	-	-
drugbank_863.pdbqt	-7.4	DB01124	approved; investigational	Tolbutamide	InChI=1S/C12H18N2O3S/c1-3-4-9-13-12(15)14-18(16,17)11-7-5-10(2)6-8-11/h5-8H,3-4,9H2,1-2H3,(H2,13,14,15)	-	-
drugbank_7986.pdbqt	-7.4	DB13618	experimental	Ipriflavone	InChI=1S/C18H16O3/c1-12(2)21-14-8-9-15-17(10-14)20-11-16(18(15)19)13-6-4-3-5-7-13/h3-12H,1-2H3	-	-
drugbank_5461.pdbqt	-7.4	DB08129	experimental	(1R)-2-amino-1-[3-(trifluoromethyl)phenyl]ethanol	InChI=1S/C9H10F3NO/c10-9(11,12)7-3-1-2-6(4-7)8(14)5-13/h1-4,8,14H,5,13H2/t8-/m0/s1	-	-
drugbank_8912.pdbqt	-7.4	DB15931	experimental	Chamazulene	InChI=1S/C14H16/c1-4-12-7-5-10(2)13-8-6-11(3)14(13)9-12/h5-9H,4H2,1-3H3	-	-
drugbank_5551.pdbqt	-7.4	DB08235	experimental	N-[2-(2-methyl-1H-indol-3-yl)ethyl]thiophene-2-carboxamide	InChI=1S/C16H16N2OS/c1-11-12(13-5-2-3-6-14(13)18-11)8-9-17-16(19)15-7-4-10-20-15/h2-7,10,18H,8-9H2,1H3,(H,17,19)	-	-
drugbank_7104.pdbqt	-7.4	DB12305	investigational	Dasotraline	InChI=1S/C16H15Cl2N/c17-14-7-5-10(9-15(14)18)11-6-8-16(19)13-4-2-1-3-12(11)13/h1-5,7,9,11,16H,6,8,19H2/t11-,16+/m0/s1	-	-
drugbank_1793.pdbqt	-7.4	DB02352	experimental	3-(Benzyloxy)Pyridin-2-Amine	InChI=1S/C12H12N2O/c13-12-11(7-4-8-14-12)15-9-10-5-2-1-3-6-10/h1-8H,9H2,(H2,13,14)	-	-
drugbank_616.pdbqt	-7.4	DB00841	approved	Dobutamine	InChI=1S/C18H23NO3/c1-13(2-3-14-4-7-16(20)8-5-14)19-11-10-15-6-9-17(21)18(22)12-15/h4-9,12-13,19-22H,2-3,10-11H2,1H3	-	-
drugbank_4827.pdbqt	-7.4	DB07407	experimental	5-(2-METHOXYPHENYL)-2-FUROIC ACID	InChI=1S/C12H10O4/c1-15-9-5-3-2-4-8(9)10-6-7-11(16-10)12(13)14/h2-7H,1H3,(H,13,14)	-	-
drugbank_3474.pdbqt	-7.4	DB04520	experimental	(3s,8ar)-3-(4-Hydroxybenzyl)Hexahydropyrrolo[1,2-a]Pyrazine-1,4-Dione	InChI=1S/C14H16N2O3/c17-10-5-3-9(4-6-10)8-11-14(19)16-7-1-2-12(16)13(18)15-11/h3-6,11-12,17H,1-2,7-8H2,(H,15,18)/t11-,12-/m0/s1	-	-
drugbank_5577.pdbqt	-7.4	DB08267	experimental	6-amino-4-(2-phenylethyl)-1,7-dihydro-8H-imidazo[4,5-g]quinazolin-8-one	InChI=1S/C17H15N5O/c18-17-21-14-11(7-6-10-4-2-1-3-5-10)15-13(19-9-20-15)8-12(14)16(23)22-17/h1-5,8-9H,6-7H2,(H,19,20)(H3,18,21,22,23)	-	-
drugbank_7345.pdbqt	-7.4	DB12664	investigational	Indantadol	InChI=1S/C11H14N2O/c12-11(14)7-13-10-5-8-3-1-2-4-9(8)6-10/h1-4,10,13H,5-7H2,(H2,12,14)	-	-
drugbank_3409.pdbqt	-7.4	DB04442	experimental	Imino[2-(2-oxo-1,2-dihydro-3-pyridinyl)-1H-benzimidazol-5-yl]methanaminium	InChI=1S/C13H11N5O/c14-11(15)7-3-4-9-10(6-7)18-12(17-9)8-2-1-5-16-13(8)19/h1-6H,(H3,14,15)(H,16,19)(H,17,18)/p+1	-	-
drugbank_5614.pdbqt	-7.4	DB08312	experimental	6-CYCLOHEXYLMETHYLOXY-5-NITROSO-PYRIMIDINE-2,4-DIAMINE	InChI=1S/C11H17N5O2/c12-9-8(16-17)10(15-11(13)14-9)18-6-7-4-2-1-3-5-7/h7H,1-6H2,(H4,12,13,14,15)	-	-
drugbank_5383.pdbqt	-7.4	DB08041	experimental	3-BENZYLOXYCARBONYLAMINO-2-HYDROXY-4-PHENYL-BUTYRIC ACID	InChI=1S/C18H19NO5/c20-16(17(21)22)15(11-13-7-3-1-4-8-13)19-18(23)24-12-14-9-5-2-6-10-14/h1-10,15-16,20H,11-12H2,(H,19,23)(H,21,22)/t15-,16+/m0/s1	-	-
drugbank_5732.pdbqt	-7.4	DB08451	experimental	N-(QUINOLIN-8-YL)METHANESULFONAMIDE	InChI=1S/C10H10N2O2S/c1-15(13,14)12-9-6-2-4-8-5-3-7-11-10(8)9/h2-7,12H,1H3	-	-
drugbank_311.pdbqt	-7.4	DB00476	approved	Duloxetine	InChI=1S/C18H19NOS/c1-19-12-11-17(18-10-5-13-21-18)20-16-9-4-7-14-6-2-3-8-15(14)16/h2-10,13,17,19H,11-12H2,1H3/t17-/m0/s1	-	-
drugbank_1434.pdbqt	-7.4	DB01880	experimental; investigational	3,4-Dihydroxycinnamic Acid	InChI=1S/C9H8O4/c10-7-3-1-6(5-8(7)11)2-4-9(12)13/h1-5,10-11H,(H,12,13)/b4-2+	-	-
drugbank_854.pdbqt	-7.4	DB01113	approved; investigational	Papaverine	InChI=1S/C20H21NO4/c1-22-17-6-5-13(10-18(17)23-2)9-16-15-12-20(25-4)19(24-3)11-14(15)7-8-21-16/h5-8,10-12H,9H2,1-4H3	-	-
drugbank_133.pdbqt	-7.4	DB00263	approved; vet_approved	Sulfisoxazole	InChI=1S/C11H13N3O3S/c1-7-8(2)13-17-11(7)14-18(15,16)10-5-3-9(12)4-6-10/h3-6,14H,12H2,1-2H3	-	-
drugbank_7832.pdbqt	-7.4	DB13410	experimental	Guanoxabenz	InChI=1S/C8H8Cl2N4O/c9-6-2-1-3-7(10)5(6)4-12-13-8(11)14-15/h1-4,15H,(H3,11,13,14)/b12-4+	-	-
drugbank_6604.pdbqt	-7.4	DB11547	vet_approved	Sulfabromomethazine	InChI=1S/C12H13BrN4O2S/c1-7-11(13)8(2)16-12(15-7)17-20(18,19)10-5-3-9(14)4-6-10/h3-6H,14H2,1-2H3,(H,15,16,17)	-	-
drugbank_5731.pdbqt	-7.4	DB08450	experimental	N-1H-indazol-5-yl-2-(6-methylpyridin-2-yl)quinazolin-4-amine	InChI=1S/C21H16N6/c1-13-5-4-8-19(23-13)21-25-18-7-3-2-6-16(18)20(26-21)24-15-9-10-17-14(11-15)12-22-27-17/h2-12H,1H3,(H,22,27)(H,24,25,26)	-	-
drugbank_4407.pdbqt	-7.4	DB06929	experimental	1-butanoyl-N-(4-carbamimidoylbenzyl)-L-prolinamide	InChI=1S/C17H24N4O2/c1-2-4-15(22)21-10-3-5-14(21)17(23)20-11-12-6-8-13(9-7-12)16(18)19/h6-9,14H,2-5,10-11H2,1H3,(H3,18,19)(H,20,23)/t14-/m0/s1	-	-
drugbank_2499.pdbqt	-7.4	DB03250	experimental	2-(Beta-D-Glucopyranosyl)-5-Methyl-1,3,4-Benzothiazole	InChI=1S/C14H17NO5S/c1-6-2-3-9-7(4-6)15-14(21-9)13-12(19)11(18)10(17)8(5-16)20-13/h2-4,8,10-13,16-19H,5H2,1H3/t8-,10-,11+,12-,13-/m1/s1	-	-
drugbank_1138.pdbqt	-7.4	DB01515	experimental; illicit	Benzoylecgonine	InChI=1S/C16H19NO4/c1-17-11-7-8-12(17)14(15(18)19)13(9-11)21-16(20)10-5-3-2-4-6-10/h2-6,11-14H,7-9H2,1H3,(H,18,19)/t11-,12+,13-,14+/m0/s1	-	-
drugbank_5879.pdbqt	-7.4	DB08626	experimental	Thiorphan	InChI=1S/C12H15NO3S/c14-11(15)7-13-12(16)10(8-17)6-9-4-2-1-3-5-9/h1-5,10,17H,6-8H2,(H,13,16)(H,14,15)/t10-/m1/s1	-	-
drugbank_4903.pdbqt	-7.4	DB07498	experimental	4-[3-(3-NITROPHENYL)-1,2,4-OXADIAZOL-5-YL]BUTANOIC ACID	InChI=1S/C12H11N3O5/c16-11(17)6-2-5-10-13-12(14-20-10)8-3-1-4-9(7-8)15(18)19/h1,3-4,7H,2,5-6H2,(H,16,17)	-	-
drugbank_8325.pdbqt	-7.4	DB14200	approved; experimental	Thiohexam	InChI=1S/C13H16N2S2/c1-2-6-10(7-3-1)15-17-13-14-11-8-4-5-9-12(11)16-13/h4-5,8-10,15H,1-3,6-7H2	-	-
drugbank_4240.pdbqt	-7.4	DB06701	approved; investigational	Dexmethylphenidate	InChI=1S/C14H19NO2/c1-17-14(16)13(11-7-3-2-4-8-11)12-9-5-6-10-15-12/h2-4,7-8,12-13,15H,5-6,9-10H2,1H3/t12-,13-/m1/s1	-	-
drugbank_9128.pdbqt	-7.4	DB16274	investigational	Osoresnontrine	InChI=1S/C16H17N5O2/c22-16-13-10-18-21(12-4-7-23-8-5-12)15(13)19-14(20-16)9-11-3-1-2-6-17-11/h1-3,6,10,12H,4-5,7-9H2,(H,19,20,22)	-	-
drugbank_2039.pdbqt	-7.4	DB02652	experimental	L-[(N-Hydroxyamino)Carbonyl]Phenylalanine	InChI=1S/C10H12N2O4/c13-9(14)8(11-10(15)12-16)6-7-4-2-1-3-5-7/h1-5,8,16H,6H2,(H,13,14)(H2,11,12,15)/t8-/m0/s1	-	-
drugbank_3399.pdbqt	-7.4	DB04429	experimental	4'-Hydroxyflavanone	InChI=1S/C15H12O3/c16-11-7-5-10(6-8-11)15-9-13(17)12-3-1-2-4-14(12)18-15/h1-8,15-16H,9H2/t15-/m0/s1	-	-
drugbank_8538.pdbqt	-7.4	DB14933	investigational	Nicotinamide riboside	InChI=1S/C11H14N2O5/c12-10(17)6-2-1-3-13(4-6)11-9(16)8(15)7(5-14)18-11/h1-4,7-9,11,14-16H,5H2,(H-,12,17)/p+1/t7-,8-,9-,11-/m1/s1	-	-
drugbank_9201.pdbqt	-7.4	DB16688	investigational	Reproxalap	InChI=1S/C12H13ClN2O/c1-12(2,16)11-9(14)6-7-5-8(13)3-4-10(7)15-11/h3-6,16H,14H2,1-2H3	-	-
drugbank_5367.pdbqt	-7.4	DB08024	experimental	1-[2-(S)-AMINO-3-BIPHENYL-4-YL-PROPIONYL]-PYRROLIDINE-2-(S)-CARBONITRILE	InChI=1S/C20H25N3O/c21-14-18-7-4-12-23(18)20(24)19(22)13-15-8-10-17(11-9-15)16-5-2-1-3-6-16/h1-3,5-6,8-11,18-19H,4,7,12-14,21-22H2/t18-,19-/m0/s1	-	-
drugbank_3071.pdbqt	-7.4	DB04001	experimental	6-(Oxalyl-Amino)-1h-Indole-5-Carboxylic Acid	InChI=1S/C11H8N2O5/c14-9(11(17)18)13-8-4-7-5(1-2-12-7)3-6(8)10(15)16/h1-4,12H,(H,13,14)(H,15,16)(H,17,18)	-	-
drugbank_642.pdbqt	-7.4	DB00870	approved; withdrawn	Suprofen	InChI=1S/C14H12O3S/c1-9(14(16)17)10-4-6-11(7-5-10)13(15)12-3-2-8-18-12/h2-9H,1H3,(H,16,17)	-	-
drugbank_5446.pdbqt	-7.4	DB08113	experimental	3-pyridin-4-yl-1H-indazole	InChI=1S/C12H9N3/c1-2-4-11-10(3-1)12(15-14-11)9-5-7-13-8-6-9/h1-8H,(H,14,15)	-	-
drugbank_4499.pdbqt	-7.4	DB07040	experimental	2-amino-7-fluoro-5-oxo-5H-chromeno[2,3-b]pyridine-3-carboxamide	InChI=1S/C13H8FN3O3/c14-5-1-2-9-6(3-5)10(18)7-4-8(12(16)19)11(15)17-13(7)20-9/h1-4H,(H2,15,17)(H2,16,19)	-	-
drugbank_6241.pdbqt	-7.4	DB09097	approved; investigational	Quinagolide	InChI=1S/C20H33N3O3S/c1-4-10-22-14-17(21-27(25,26)23(5-2)6-3)11-16-12-18-15(13-19(16)22)8-7-9-20(18)24/h7-9,16-17,19,21,24H,4-6,10-14H2,1-3H3/t16-,17+,19-/m1/s1	-	-
drugbank_6033.pdbqt	-7.4	DB08798	experimental	Sulfamoxole	InChI=1S/C11H13N3O3S/c1-7-8(2)17-11(13-7)14-18(15,16)10-5-3-9(12)4-6-10/h3-6H,12H2,1-2H3,(H,13,14)	-	-
drugbank_5646.pdbqt	-7.4	DB08352	experimental	6-[4-(2-fluorophenyl)-1,3-oxazol-5-yl]-N-(1-methylethyl)-1,3-benzothiazol-2-amine	InChI=1S/C19H16FN3OS/c1-11(2)22-19-23-15-8-7-12(9-16(15)25-19)18-17(21-10-24-18)13-5-3-4-6-14(13)20/h3-11H,1-2H3,(H,22,23)	-	-
drugbank_1120.pdbqt	-7.4	DB01490	experimental; illicit	Aminorex	InChI=1S/C9H10N2O/c10-9-11-6-8(12-9)7-4-2-1-3-5-7/h1-5,8H,6H2,(H2,10,11)	-	-
drugbank_3485.pdbqt	-7.4	DB04537	experimental	Tryptophanamide	InChI=1S/C11H13N3O/c12-9(11(13)15)5-7-6-14-10-4-2-1-3-8(7)10/h1-4,6,9,14H,5,12H2,(H2,13,15)/t9-/m0/s1	-	-
drugbank_6361.pdbqt	-7.4	DB09285	experimental	Morniflumate	InChI=1S/C19H20F3N3O3/c20-19(21,22)14-3-1-4-15(13-14)24-17-16(5-2-6-23-17)18(26)28-12-9-25-7-10-27-11-8-25/h1-6,13H,7-12H2,(H,23,24)	-	-
drugbank_5776.pdbqt	-7.4	DB08503	experimental	(3S,5R,7R,8S,9S,10R)-7-(hydroxymethyl)-3-(4-methylphenyl)-1,6-dioxa-2-azaspiro[4.5]decane-8,9,10-triol	InChI=1S/C15H21NO6/c1-8-2-4-9(5-3-8)10-6-15(22-16-10)14(20)13(19)12(18)11(7-17)21-15/h2-5,10-14,16-20H,6-7H2,1H3/t10-,11+,12+,13-,14+,15+/m0/s1	-	-
drugbank_7313.pdbqt	-7.4	DB12614	investigational	Reparixin	InChI=1S/C14H21NO3S/c1-10(2)9-12-5-7-13(8-6-12)11(3)14(16)15-19(4,17)18/h5-8,10-11H,9H2,1-4H3,(H,15,16)/t11-/m1/s1	-	-
drugbank_5115.pdbqt	-7.4	DB07746	experimental	3-ETHYL-6-{[(4-FLUOROPHENYL)SULFONYL]AMINO}-2-METHYLBENZOIC ACID	InChI=1S/C16H16FNO4S/c1-3-11-4-9-14(15(10(11)2)16(19)20)18-23(21,22)13-7-5-12(17)6-8-13/h4-9,18H,3H2,1-2H3,(H,19,20)	-	-
drugbank_5837.pdbqt	-7.4	DB08574	experimental	(5R)-2-sulfanyl-5-[4-(trifluoromethyl)benzyl]-1,3-thiazol-4(5H)-one	InChI=1S/C11H8F3NOS2/c12-11(13,14)7-3-1-6(2-4-7)5-8-9(16)15-10(17)18-8/h1-4,8H,5H2,(H,15,16,17)/t8-/m1/s1	-	-
drugbank_6320.pdbqt	-7.4	DB09224	investigational	Melperone	InChI=1S/C16H22FNO/c1-13-8-11-18(12-9-13)10-2-3-16(19)14-4-6-15(17)7-5-14/h4-7,13H,2-3,8-12H2,1H3	-	-
drugbank_1543.pdbqt	-7.4	DB02030	experimental	Alpha-Ribazole-5'-Phosphate	InChI=1S/C14H19N2O7P/c1-7-3-9-10(4-8(7)2)16(6-15-9)14-13(18)12(17)11(23-14)5-22-24(19,20)21/h3-4,6,11-14,17-18H,5H2,1-2H3,(H2,19,20,21)/t11-,12-,13-,14+/m1/s1	-	-
drugbank_373.pdbqt	-7.4	DB00553	approved	Methoxsalen	InChI=1S/C12H8O4/c1-14-12-10-8(4-5-15-10)6-7-2-3-9(13)16-11(7)12/h2-6H,1H3	-	-
drugbank_4943.pdbqt	-7.4	DB07542	experimental	5-Amino-6-cyclohexyl-4-hydroxy-2-isobutyl-hexanoic acid	InChI=1S/C16H31NO3/c1-11(2)8-13(16(19)20)10-15(18)14(17)9-12-6-4-3-5-7-12/h11-15,18H,3-10,17H2,1-2H3,(H,19,20)/t13-,14+,15+/m1/s1	-	-
drugbank_9127.pdbqt	-7.4	DB16273	investigational	Osalmid	InChI=1S/C13H11NO3/c15-10-7-5-9(6-8-10)14-13(17)11-3-1-2-4-12(11)16/h1-8,15-16H,(H,14,17)	-	-
drugbank_1839.pdbqt	-7.4	DB02407	experimental	6-O-Cyclohexylmethyl Guanine	InChI=1S/C12H17N5O/c13-12-16-10-9(14-7-15-10)11(17-12)18-6-8-4-2-1-3-5-8/h7-8H,1-6H2,(H3,13,14,15,16,17)	-	-
drugbank_5603.pdbqt	-7.4	DB08300	experimental	1-methyl-3-naphthalen-2-yl-1H-pyrazolo[3,4-d]pyrimidin-4-amine	InChI=1S/C16H13N5/c1-21-16-13(15(17)18-9-19-16)14(20-21)12-7-6-10-4-2-3-5-11(10)8-12/h2-9H,1H3,(H2,17,18,19)	-	-
drugbank_5053.pdbqt	-7.4	DB07673	experimental	(2S)-2-Methyl-3-phenylpropanoic acid	InChI=1S/C10H12O2/c1-8(10(11)12)7-9-5-3-2-4-6-9/h2-6,8H,7H2,1H3,(H,11,12)/t8-/m0/s1	-	-
drugbank_3112.pdbqt	-7.4	DB04058	experimental	N-Carbamoylphenylalanine	InChI=1S/C10H12N2O3/c11-10(15)12-8(9(13)14)6-7-4-2-1-3-5-7/h1-5,8H,6H2,(H,13,14)(H3,11,12,15)/t8-/m0/s1	-	-
drugbank_4940.pdbqt	-7.4	DB07538	experimental	4-{5-[(Z)-(2-IMINO-4-OXO-1,3-THIAZOLIDIN-5-YLIDENE)METHYL]FURAN-2-YL}-2-(TRIFLUOROMETHYL)BENZENESULFONAMIDE	InChI=1S/C15H10F3N3O4S2/c16-15(17,18)9-5-7(1-4-12(9)27(20,23)24)10-3-2-8(25-10)6-11-13(22)21-14(19)26-11/h1-6H,(H2,19,21,22)(H2,20,23,24)/b11-6-	-	-
drugbank_5808.pdbqt	-7.4	DB08538	experimental	N-((2-aminopyrimidin-5-yl)methyl)-5-(2,6-difluorophenyl)-3-ethylpyrazolo[1,5-a]pyrimidin-7-amine	InChI=1S/C19H17F2N7/c1-2-12-10-26-28-16(23-7-11-8-24-19(22)25-9-11)6-15(27-18(12)28)17-13(20)4-3-5-14(17)21/h3-6,8-10,23H,2,7H2,1H3,(H2,22,24,25)	-	-
drugbank_1212.pdbqt	-7.4	DB01600	approved	Tiaprofenic acid	InChI=1S/C14H12O3S/c1-9(14(16)17)11-7-8-12(18-11)13(15)10-5-3-2-4-6-10/h2-9H,1H3,(H,16,17)	-	-
drugbank_2590.pdbqt	-7.4	DB03365	experimental	4-[3-Hydroxyanilino]-6,7-Dimethoxyquinazoline	InChI=1S/C16H15N3O3/c1-21-14-7-12-13(8-15(14)22-2)17-9-18-16(12)19-10-4-3-5-11(20)6-10/h3-9,20H,1-2H3,(H,17,18,19)	-	-
drugbank_4304.pdbqt	-7.4	DB06807	approved	Phenyl aminosalicylate	InChI=1S/C13H11NO3/c14-9-6-7-11(12(15)8-9)13(16)17-10-4-2-1-3-5-10/h1-8,15H,14H2	-	-
drugbank_71.pdbqt	-7.4	DB00190	approved	Carbidopa	InChI=1S/C10H14N2O4/c1-10(12-11,9(15)16)5-6-2-3-7(13)8(14)4-6/h2-4,12-14H,5,11H2,1H3,(H,15,16)/t10-/m0/s1	-	-
drugbank_3614.pdbqt	-7.4	DB04698	experimental	N-(1,4-dihydro-5H-tetrazol-5-ylidene)-9-oxo-9H-xanthene-2-sulfonamide	InChI=1S/C14H9N5O4S/c20-13-9-3-1-2-4-11(9)23-12-6-5-8(7-10(12)13)24(21,22)17-14-15-18-19-16-14/h1-7H,(H2,15,16,17,18,19)	-	-
drugbank_5867.pdbqt	-7.4	DB08611	experimental	2-[(2',3',4'-TRIFLUOROBIPHENYL-2-YL)OXY]ETHANOL	InChI=1S/C14H11F3O2/c15-11-6-5-10(13(16)14(11)17)9-3-1-2-4-12(9)19-8-7-18/h1-6,18H,7-8H2	-	-
drugbank_7760.pdbqt	-7.4	DB13317	experimental	Flunoxaprofen	InChI=1S/C16H12FNO3/c1-9(16(19)20)11-4-7-14-13(8-11)18-15(21-14)10-2-5-12(17)6-3-10/h2-9H,1H3,(H,19,20)/t9-/m0/s1	-	-
drugbank_7296.pdbqt	-7.4	DB12582	investigational	Piperine	InChI=1S/C17H19NO3/c19-17(18-10-4-1-5-11-18)7-3-2-6-14-8-9-15-16(12-14)21-13-20-15/h2-3,6-9,12H,1,4-5,10-11,13H2/b6-2+,7-3+	-	-
drugbank_8024.pdbqt	-7.4	DB13670	experimental	Oxantel	InChI=1S/C13H16N2O/c1-15-9-3-8-14-13(15)7-6-11-4-2-5-12(16)10-11/h2,4-7,10,16H,3,8-9H2,1H3/b7-6+	-	-
drugbank_393.pdbqt	-7.4	DB00578	approved; investigational	Carbenicillin	InChI=1S/C17H18N2O6S/c1-17(2)11(16(24)25)19-13(21)10(14(19)26-17)18-12(20)9(15(22)23)8-6-4-3-5-7-8/h3-7,9-11,14H,1-2H3,(H,18,20)(H,22,23)(H,24,25)/t9?,10-,11+,14-/m1/s1	-	-
drugbank_5574.pdbqt	-7.4	DB08262	experimental	2,6-dicarboxynaphthalene	InChI=1S/C12H8O4/c13-11(14)9-3-1-7-5-10(12(15)16)4-2-8(7)6-9/h1-6H,(H,13,14)(H,15,16)	-	-
drugbank_1931.pdbqt	-7.4	DB02519	experimental	Indirubin-5-sulphonate	InChI=1S/C16H10N2O5S/c19-15-9-3-1-2-4-11(9)17-14(15)13-10-7-8(24(21,22)23)5-6-12(10)18-16(13)20/h1-7,17H,(H,18,20)(H,21,22,23)/b14-13-	-	-
drugbank_5458.pdbqt	-7.4	DB08126	experimental	3-{[4-([amino(imino)methyl]aminosulfonyl)anilino]methylene}-2-oxo-2,3-dihydro-1H-indole	InChI=1S/C16H15N5O3S/c17-16(18)21-25(23,24)11-7-5-10(6-8-11)19-9-13-12-3-1-2-4-14(12)20-15(13)22/h1-9,19H,(H,20,22)(H4,17,18,21)/b13-9-	-	-
drugbank_2632.pdbqt	-7.4	DB03424	investigational	Ubenimex	InChI=1S/C16H24N2O4/c1-10(2)8-13(16(21)22)18-15(20)14(19)12(17)9-11-6-4-3-5-7-11/h3-7,10,12-14,19H,8-9,17H2,1-2H3,(H,18,20)(H,21,22)/t12-,13+,14+/m1/s1	-	-
drugbank_6766.pdbqt	-7.4	DB11821	investigational	Danegaptide	InChI=1S/C14H17N3O4/c15-7-12(18)17-8-10(6-11(17)14(20)21)16-13(19)9-4-2-1-3-5-9/h1-5,10-11H,6-8,15H2,(H,16,19)(H,20,21)/t10-,11+/m1/s1	-	-
drugbank_3674.pdbqt	-7.4	DB04778	experimental	SC45647	InChI=1S/C18H26N4O2/c1-13(15-5-3-2-4-6-15)21-18(20-12-17(23)24)22-16-9-7-14(11-19)8-10-16/h2-10,13,17-18,20-24H,11-12,19H2,1H3/t13-,18-/m1/s1	-	-
drugbank_6247.pdbqt	-7.4	DB09118	approved	Stiripentol	InChI=1S/C14H18O3/c1-14(2,3)13(15)7-5-10-4-6-11-12(8-10)17-9-16-11/h4-8,13,15H,9H2,1-3H3/b7-5+	-	-
drugbank_1460.pdbqt	-7.4	DB01925	experimental	2'-Chloro-Biphenyl-2,3-Diol	InChI=1S/C12H9ClO2/c13-10-6-2-1-4-8(10)9-5-3-7-11(14)12(9)15/h1-7,14-15H	-	-
drugbank_4628.pdbqt	-7.4	DB07185	experimental	2-{[(4-CHLOROPHENOXY)ACETYL]AMINO}BENZOIC ACID	InChI=1S/C15H12ClNO4/c16-10-5-7-11(8-6-10)21-9-14(18)17-13-4-2-1-3-12(13)15(19)20/h1-8H,9H2,(H,17,18)(H,19,20)	-	-
drugbank_638.pdbqt	-7.4	DB00865	approved; illicit	Benzphetamine	InChI=1S/C17H21N/c1-15(13-16-9-5-3-6-10-16)18(2)14-17-11-7-4-8-12-17/h3-12,15H,13-14H2,1-2H3/t15-/m0/s1	-	-
drugbank_2951.pdbqt	-7.4	DB03846	experimental	2'-deoxy-5-(hydroxymethyl)uridine 5'-(dihydrogen phosphate)	InChI=1S/C10H15N2O9P/c13-3-5-2-12(10(16)11-9(5)15)8-1-6(14)7(21-8)4-20-22(17,18)19/h2,6-8,13-14H,1,3-4H2,(H,11,15,16)(H2,17,18,19)/t6-,7+,8+/m0/s1	-	-
drugbank_5575.pdbqt	-7.4	DB08263	experimental	N-(carboxycarbonyl)-D-phenylalanine	InChI=1S/C11H11NO5/c13-9(11(16)17)12-8(10(14)15)6-7-4-2-1-3-5-7/h1-5,8H,6H2,(H,12,13)(H,14,15)(H,16,17)/t8-/m1/s1	-	-
drugbank_2748.pdbqt	-7.4	DB03588	experimental	Diphenylacetic acid	InChI=1S/C14H12O2/c15-14(16)13(11-7-3-1-4-8-11)12-9-5-2-6-10-12/h1-10,13H,(H,15,16)	-	-
drugbank_4423.pdbqt	-7.4	DB06948	experimental	2-ANILINO-6-CYCLOHEXYLMETHOXYPURINE	InChI=1S/C18H21N5O/c1-3-7-13(8-4-1)11-24-17-15-16(20-12-19-15)22-18(23-17)21-14-9-5-2-6-10-14/h2,5-6,9-10,12-13H,1,3-4,7-8,11H2,(H2,19,20,21,22,23)	-	-
drugbank_3285.pdbqt	-7.4	DB04275	experimental	N-acetylserotonin	InChI=1S/C12H14N2O2/c1-8(15)13-5-4-9-7-14-12-3-2-10(16)6-11(9)12/h2-3,6-7,14,16H,4-5H2,1H3,(H,13,15)	-	-
drugbank_1480.pdbqt	-7.4	DB01950	experimental	AR-AO-14418	InChI=1S/C12H12N4O4S/c1-20-9-4-2-8(3-5-9)6-13-11(17)15-12-14-7-10(21-12)16(18)19/h2-5,7H,6H2,1H3,(H2,13,14,15,17)	-	-
drugbank_6016.pdbqt	-7.4	DB08778	experimental	[4-amino-2-(tert-butylamino)-1,3-thiazol-5-yl](phenyl)methanone	InChI=1S/C14H17N3OS/c1-14(2,3)17-13-16-12(15)11(19-13)10(18)9-7-5-4-6-8-9/h4-8H,15H2,1-3H3,(H,16,17)	-	-
drugbank_109.pdbqt	-7.4	DB00235	approved	Milrinone	InChI=1S/C12H9N3O/c1-8-11(9-2-4-14-5-3-9)6-10(7-13)12(16)15-8/h2-6H,1H3,(H,15,16)	-	-
drugbank_4714.pdbqt	-7.4	DB07281	experimental	N~3~-BENZYLPYRIDINE-2,3-DIAMINE	InChI=1S/C12H13N3/c13-12-11(7-4-8-14-12)15-9-10-5-2-1-3-6-10/h1-8,15H,9H2,(H2,13,14)	-	-
drugbank_5360.pdbqt	-7.4	DB08017	experimental	3-METHOXY-6-[4-(3-METHYLPHENYL)-1-PIPERAZINYL]PYRIDAZINE	InChI=1S/C16H20N4O/c1-13-4-3-5-14(12-13)19-8-10-20(11-9-19)15-6-7-16(21-2)18-17-15/h3-7,12H,8-11H2,1-2H3	-	-
drugbank_1001.pdbqt	-7.4	DB01322	approved; investigational; nutraceutical	Kava	InChI=1S/C14H16O3/c1-16-13-9-12(17-14(15)10-13)8-7-11-5-3-2-4-6-11/h3,5-8,10,12H,2,4,9H2,1H3/b8-7+	-	-
drugbank_1198.pdbqt	-7.4	DB01579	approved; illicit	Phendimetrazine	InChI=1S/C12H17NO/c1-10-12(14-9-8-13(10)2)11-6-4-3-5-7-11/h3-7,10,12H,8-9H2,1-2H3/t10-,12+/m0/s1	-	-
drugbank_8241.pdbqt	-7.4	DB14020	approved; experimental	Benzoin	InChI=1S/C14H12O2/c15-13(11-7-3-1-4-8-11)14(16)12-9-5-2-6-10-12/h1-10,13,15H	-	-
drugbank_6312.pdbqt	-7.4	DB09214	approved; investigational	Dexketoprofen	InChI=1S/C16H14O3/c1-11(16(18)19)13-8-5-9-14(10-13)15(17)12-6-3-2-4-7-12/h2-11H,1H3,(H,18,19)/t11-/m0/s1	-	-
drugbank_476.pdbqt	-7.4	DB00676	approved	Benzyl benzoate	InChI=1S/C14H12O2/c15-14(13-9-5-2-6-10-13)16-11-12-7-3-1-4-8-12/h1-10H,11H2	-	-
drugbank_738.pdbqt	-7.4	DB00980	approved; investigational	Ramelteon	InChI=1S/C16H21NO2/c1-2-15(18)17-9-7-12-4-3-11-5-6-14-13(16(11)12)8-10-19-14/h5-6,12H,2-4,7-10H2,1H3,(H,17,18)/t12-/m0/s1	-	-
drugbank_4901.pdbqt	-7.4	DB07496	experimental	1,3-diphenylurea	InChI=1S/C13H12N2O/c16-13(14-11-7-3-1-4-8-11)15-12-9-5-2-6-10-12/h1-10H,(H2,14,15,16)	-	-
drugbank_4621.pdbqt	-7.4	DB07178	experimental	5-PENTYL-2-PHENOXYPHENOL	InChI=1S/C17H20O2/c1-2-3-5-8-14-11-12-17(16(18)13-14)19-15-9-6-4-7-10-15/h4,6-7,9-13,18H,2-3,5,8H2,1H3	-	-
drugbank_6279.pdbqt	-7.4	DB09180	illicit	Thienylfentanyl	InChI=1S/C20H26N2OS/c1-2-20(23)22(17-7-4-3-5-8-17)18-10-13-21(14-11-18)15-12-19-9-6-16-24-19/h3-9,16,18H,2,10-15H2,1H3	-	-
drugbank_5850.pdbqt	-7.4	DB08591	experimental	5-(4-METHOXYBIPHENYL-3-YL)-1,2,5-THIADIAZOLIDIN-3-ONE 1,1-DIOXIDE	InChI=1S/C15H14N2O4S/c1-21-14-8-7-12(11-5-3-2-4-6-11)9-13(14)17-10-15(18)16-22(17,19)20/h2-9H,10H2,1H3,(H,16,18)	-	-
drugbank_4302.pdbqt	-7.4	DB06802	approved; investigational	Nepafenac	InChI=1S/C15H14N2O2/c16-13(18)9-11-7-4-8-12(14(11)17)15(19)10-5-2-1-3-6-10/h1-8H,9,17H2,(H2,16,18)	-	-
drugbank_5750.pdbqt	-7.4	DB08473	experimental	Dichlororibofuranosylbenzimidazole	InChI=1S/C12H12Cl2N2O4/c13-5-1-7-8(2-6(5)14)16(4-15-7)12-11(19)10(18)9(3-17)20-12/h1-2,4,9-12,17-19H,3H2/t9-,10-,11-,12-/m1/s1	-	-
fda_577.pdbqt	-7.4	-	-	-	-	C(=C\C[NH+]1CCCC1)(\c1ccc(C)cc1)/c1ncccc1	-
fda_207.pdbqt	-7.4	-	-	-	-	C[N@@H+](C/C=C/C#CC(C)(C)C)Cc1cccc2c1cccc2	-
fda_1436.pdbqt	-7.4	-	-	-	-	[N@@H+](C)([C@@H](C)Cc1ccccc1)Cc1ccccc1	-
fda_125.pdbqt	-7.4	-	-	-	-	Cc1c(cc(C#N)c(=O)[nH]1)c1ccncc1	-
fda_183.pdbqt	-7.4	-	-	-	-	C(CCCCCC(=O)NO)C(=O)Nc1ccccc1	-
fda_1414.pdbqt	-7.4	-	-	-	-	C(=O)(NNCc1ccccc1)c1cc(C)on1	-
fda_990.pdbqt	-7.4	-	-	-	-	[NH2+]([C@@H](C)CCc1ccc(cc1)O)CCc1cc(c(cc1)O)O	-
fda_498.pdbqt	-7.4	-	-	-	-	O([C@@H]1C[C@H]2[N@+](C)([C@@H](C1)CC2)C(C)C)C(=O)[C@@H](CO)c1ccccc1	-
fda_1487.pdbqt	-7.4	-	-	-	-	O(c1cc(C)cc(c1)C)C[C@@H]1OC(=O)NC1	-
fda_2110.pdbqt	-7.4	-	-	-	-	C[C@H]1[C@@H](OCC[N@@H+]1C)c1ccccc1	-
fda_1435.pdbqt	-7.4	-	-	-	-	[N@H+](C)([C@@H](C)Cc1ccccc1)Cc1ccccc1	-
fda_632.pdbqt	-7.4	-	-	-	-	c1(c(C)[nH]c2c1C(=O)[C@@H](CC2)C[NH+]1CCOCC1)CC	-
fda_367.pdbqt	-7.4	-	-	-	-	O([C@@H]1C[C@H]2[N@+](C)([C@@H](C1)CC2)C(C)C)C(=O)[C@H](CO)c1ccccc1	-
fda_42.pdbqt	-7.4	-	-	-	-	c1(cccc(c1)C(=O)c1ccccc1)[C@H](C)C(=O)O	-
fda_1432.pdbqt	-7.4	-	-	-	-	[C@H](CC[NH2+]C)(Oc1c(cccc1)C)c1ccccc1	-
fda_404.pdbqt	-7.4	-	-	-	-	c1(ccc(cc1)C[C@H]1C(=O)NC(=O)S1)OCCN(C)C1=CCC=CN1	-
fda_612.pdbqt	-7.4	-	-	-	-	O=C(c1ccccc1)c1ccccc1	-
fda_28.pdbqt	-7.4	-	-	-	-	c1(c2occc2cc2c1oc(=O)cc2)OC	-
fda_1221.pdbqt	-7.4	-	-	-	-	N(C(=O)[C@@H]1[N@H+](CCCC1)C)c1c(C)cccc1C	-
fda_1006.pdbqt	-7.4	-	-	-	-	c1(cccc(c1)Oc1ccccc1)[C@@H](C)C(=O)O	-
fda_378.pdbqt	-7.4	-	-	-	-	c1(nc(=O)n(cc1F)[C@H]1[C@@H]([C@@H]([C@H](O1)C)O)O)NC(=O)OCCCCC	-
fda_746.pdbqt	-7.4	-	-	-	-	[C@@]1(CCCCC1=O)([NH2+]C)c1c(cccc1)Cl	-
fda_468.pdbqt	-7.4	-	-	-	-	c1(nc2ccc(cc2s1)OC(F)(F)F)N	-
fda_1619.pdbqt	-7.4	-	-	-	-	[C@@H]1(CCc2c(cccc2C1)O)[N@H+](CCC)CCc1sccc1	-
fda_1740.pdbqt	-7.4	-	-	-	-	O=C1CN2Cc3c(Cl)c(Cl)ccc3N[C+]2=N1	-
fda_747.pdbqt	-7.4	-	-	-	-	[C@@]1(CCCCC1=O)([NH2+]C)c1c(cccc1)Cl	-
fda_2111.pdbqt	-7.4	-	-	-	-	C[C@H]1[C@@H](OCC[N@@H+]1C)c1ccccc1	-
fda_453.pdbqt	-7.4	-	-	-	-	c1(ccc(cc1N)NCc1ccc(cc1)F)NC(=O)OCC	-
nonfda2883.pdbqt	-7.4	-	-	-	-	C[C@@H](C1=Cc2ccccc2[S@@]1=O)N(O)C(=O)N	ZINC000255984291
nonfda3588.pdbqt	-7.4	-	-	-	-	O=C1c2ccccc2C(=O)N1[C@@H]1C[C@H](O)C(=O)NC1=O	ZINC000022061255
nonfda3809.pdbqt	-7.4	-	-	-	-	COC(=O)[C@H]1[C@@H](O)CC[C@H]2C[N@H+]3CCC4=C(Nc5ccccc45)[C@@H]3C[C@H]12	ZINC000003860825
nonfda2778.pdbqt	-7.4	-	-	-	-	O=C1C=C2CN(Cc3ccccc3Cl)CC[C@H]2S1	ZINC000065748340
nonfda3115.pdbqt	-7.4	-	-	-	-	C[C@H](Cc1ccc2OCOc2c1)[NH2+]C[C@H](O)c1ccc(O)c(O)c1	ZINC000001704226
nonfda3342.pdbqt	-7.4	-	-	-	-	C[C@@H](/N=N/c1c2ccccc2cnn1)C(=O)[O-]	ZINC000038810990
nonfda3654.pdbqt	-7.4	-	-	-	-	C[C@H]1O[C@H](Cc2ccccc2)O[C@H]1C	ZINC000256007008
nonfda2014.pdbqt	-7.4	-	-	-	-	CN1N=C(C(=O)N[C@@H]2C[C@H]3CCC[C@@H](C2)N3C)c2ccccc12	ZINC000100018852
nonfda2016.pdbqt	-7.4	-	-	-	-	CN1C=Cc2cc3c(cc12)CCN3C(=O)Nc1cccnc1	ZINC000000005994
nonfda3298.pdbqt	-7.4	-	-	-	-	Nc1ccc(C(=O)Oc2ccccc2)c(O)c1	ZINC000000119905
nonfda2997.pdbqt	-7.4	-	-	-	-	CC(C)(C)C#C/C=C/CNCc1c2ccccc2ccc1	ZINC000005350905
nonfda2662.pdbqt	-7.4	-	-	-	-	[NH3+]C[C@H]1CC[C@@H](C(=O)Oc2ccc(CCC(=O)[O-])cc2)CC1	ZINC000146708406
nonfda1370.pdbqt	-7.4	-	-	-	-	Cc1c(OCC(F)(F)F)ccnc1CS(=O)(=O)C1=Nc2ccccc2N1	ZINC000021981235
nonfda2434.pdbqt	-7.4	-	-	-	-	O=C1C(=C([C@H]2CC[C@@H](c3ccc(Cl)cc3)CC2)C(=O)c2ccccc12)[O-]	ZINC000012504271
nonfda4260.pdbqt	-7.4	-	-	-	-	C[nH][c]([nH]Cc1ccccc1)[nH]C	ZINC000002041046
nonfda3794.pdbqt	-7.4	-	-	-	-	CC(C)[C@H]1CC[C@@H](C(=O)N[C@@H](Cc2ccccc2)C(=O)[O-])CC1	ZINC000101723567
nonfda1798.pdbqt	-7.4	-	-	-	-	C[N@H+]1[C@@H](CC(=O)c2ccccc2)CCC[C@H]1C[C@H](O)c1ccccc1	ZINC000000001624
nonfda3811.pdbqt	-7.4	-	-	-	-	COC(=O)[C@H]1[C@@H](O)CC[C@H]2C[N@H+]3CCC4=C(Nc5ccccc45)[C@@H]3C[C@H]12	ZINC000003860825
nonfda2101.pdbqt	-7.4	-	-	-	-	CC(=C[C@H]1[C@@H](C(=O)OCc2cccc(Oc3ccccc3)c2)C1(C)C)C	ZINC000002005534
nonfda1825.pdbqt	-7.4	-	-	-	-	[nH2][c]([nH2])[nH]Cc1cccc(I)c1	ZINC000001538318
nonfda3869.pdbqt	-7.4	-	-	-	-	O=C1O[C@H](C[NH+]2CCOCC2)CN1/N=C/C1=CC=C(N(=O)=O)O1	ZINC000019203855
nonfda1156.pdbqt	-7.4	-	-	-	-	N[C@H](C(=O)N[C@H]1C(=O)N2C(=C(Cl)CC[C@@H]12)C(=O)[O-])c1ccccc1	ZINC000001851195
nonfda1748.pdbqt	-7.4	-	-	-	-	c1cncc([C@@H]2CCCCN2)c1	ZINC000000031165
nonfda2773.pdbqt	-7.4	-	-	-	-	O=C1C=C2CN(Cc3ccccc3Cl)CC[C@H]2S1	ZINC000065748339
nonfda1994.pdbqt	-7.4	-	-	-	-	CN1C(=O)C[C@@H](c2ccccc2)C1=O	ZINC000100030631
nonfda2350.pdbqt	-7.4	-	-	-	-	C[NH+](C)CCC1=CNc2ccc(C[C@@H]3COC(=O)N3)cc12	ZINC000000005298
nonfda2062.pdbqt	-7.4	-	-	-	-	C[C@H]1O[C@@H](Cc2ccccc2)O[C@H]1C	ZINC000012402948
nonfda4157.pdbqt	-7.4	-	-	-	-	CC(=O)C1=Cc2cccc(OC[C@@H](O)C[NH2+]C(C)C)c2O1	ZINC000002007481
nonfda257.pdbqt	-7.4	-	-	-	-	O=C1NC(=O)[C@H](Cc2ccc(OCCN[c]3cccc[nH]3)cc2)S1	ZINC000022056375
nonfda2122.pdbqt	-7.4	-	-	-	-	C[C@@H](C(=O)[O-])c1ccc(C(=O)C2=CC=CS2)cc1	ZINC000000057504
nonfda3683.pdbqt	-7.4	-	-	-	-	CC[NH2+][C@H]1[C@@H]2CC[C@@H](C2)[C@@H]1c1ccccc1	ZINC000005065160
nonfda3788.pdbqt	-7.4	-	-	-	-	[NH3+]C[C@H]1CCCC[C@]1(O)c1cccc(O)c1	ZINC000002525881
nonfda1400.pdbqt	-7.4	-	-	-	-	Oc1cc(O)c2C[C@H](O)[C@@H](c3ccc(O)c(O)c3)Oc2c1	ZINC000000119983
nonfda1747.pdbqt	-7.4	-	-	-	-	c1cncc([C@@H]2CCCC[NH2+]2)c1	ZINC000000031165
nonfda2724.pdbqt	-7.4	-	-	-	-	O=S(=O)(/N=C(\O)/NN1C[C@H]2CCC[C@@H]2C1)c1ccc(CO)cc1	ZINC000003651514
nonfda3042.pdbqt	-7.4	-	-	-	-	O=C1N[C@H](O)[C@H](c2ccccc2)CO1	ZINC000030731196
nonfda2893.pdbqt	-7.4	-	-	-	-	C[C@H](NC(=O)N)C1=Cc2ccccc2S1	ZINC000029566459
nonfda3012.pdbqt	-7.4	-	-	-	-	CC(=O)c1ccc(S(=O)(=O)/N=C(\O)/NC2CCCCC2)cc1	ZINC000018067894
nonfda933.pdbqt	-7.4	-	-	-	-	CC(C)[NH2+]C[C@@H](O)COc1c2ccccc2c(O)cc1	ZINC000005760515
nonfda2278.pdbqt	-7.4	-	-	-	-	CC[NH+](CCCc1ccccc1)CCCc1ccccc1	ZINC000001481966
nonfda3980.pdbqt	-7.4	-	-	-	-	CC[C@@]1(c2ccc(N)cc2)CCC(=O)NC1=O	ZINC000001530855
nonfda79.pdbqt	-7.4	-	-	-	-	CC(=O)Nc1ccc(OC(=O)c2ccccc2O)cc1	ZINC000000000865
nonfda4019.pdbqt	-7.4	-	-	-	-	CCOC(=O)Nc1ccc(NCc2ccc(F)cc2)nc1N	ZINC000000001473
nonfda2457.pdbqt	-7.4	-	-	-	-	C[C@@H](C(=O)[O-])c1ccc(C[C@H]2CCCC2=O)cc1	ZINC000001846128
nonfda2174.pdbqt	-7.4	-	-	-	-	Cc1cc(C)nc(NS(=O)(=O)c2ccc(N)cc2)n1	ZINC000000057494
nonfda1123.pdbqt	-7.4	-	-	-	-	CC1(C)S[C@H]([C@@H](NC(=O)Cc2ccccc2)C(=O)[O-])N[C@H]1C(=O)[O-]	ZINC000016951989
nonfda2800.pdbqt	-7.4	-	-	-	-	O=C([N]S(=O)(=O)c1ccc(CO)cc1)NN1C[C@@H]2CCC[C@@H]2C1	ZINC000003651513
nonfda2775.pdbqt	-7.4	-	-	-	-	O=C1C=C2C[N@H+](Cc3ccccc3Cl)CC[C@H]2S1	ZINC000065748339
nonfda268.pdbqt	-7.4	-	-	-	-	C[N@@H+](C/C=C/C#CC(C)(C)CO)Cc1c2ccccc2ccc1	ZINC000022061237
nonfda3916.pdbqt	-7.4	-	-	-	-	C[C@H](C(=O)[O-])c1ccc(C[C@H]2CCCC2=O)cc1	ZINC000000000435
nonfda2801.pdbqt	-7.4	-	-	-	-	O=S(=O)(/N=C(\[O-])/NN1C[C@@H]2CCC[C@@H]2C1)c1ccc(CO)cc1	ZINC000003651513
nonfda3163.pdbqt	-7.4	-	-	-	-	C[C@@H]1NCCO[C@H]1c1ccccc1	ZINC000000896870
nonfda1170.pdbqt	-7.4	-	-	-	-	CCN1C=CC(=NC1=O)NS(=O)(=O)c1ccc(N)cc1	ZINC000000002092
nonfda2848.pdbqt	-7.4	-	-	-	-	C[C@@H](C1=Cc2ccccc2[S@]1=O)N(O)C(=O)N	ZINC000065749696
nonfda4038.pdbqt	-7.4	-	-	-	-	O=C(OCc1ccccc1)c1ccccc1	ZINC000000001021
nonfda813.pdbqt	-7.4	-	-	-	-	CC1(C)S[C@H]([C@H](NC(=O)Cc2ccccc2)C(=O)[O-])N[C@@H]1C(=O)[O-]	ZINC000004576931
nonfda1967.pdbqt	-7.4	-	-	-	-	C[C@H](C(=O)[O-])c1ccc(/C=C/2\CCCCC2=O)cc1	ZINC000000000589
nonfda2329.pdbqt	-7.4	-	-	-	-	C[C@H]1C[C@H](OC(=O)[C@@H](O)c2ccccc2)CC(C)(C)C1	ZINC000000405331
nonfda3162.pdbqt	-7.4	-	-	-	-	C[C@@H]1[NH2+]CCO[C@H]1c1ccccc1	ZINC000000896870
nonfda4075.pdbqt	-7.4	-	-	-	-	C[C@H](Cc1ccccc1)[N@@H+](C)Cc1ccccc1	ZINC000000968306
nonfda757.pdbqt	-7.4	-	-	-	-	CC[C@@]1(c2ccccc2)NC(=O)NC1=O	ZINC000011536302
nonfda4048.pdbqt	-7.4	-	-	-	-	Cc1ccc([S@](=O)(=NC(=O)NN2C[C@H]3CCC[C@@H]3C2)[O])cc1	ZINC000000523925
nonfda272.pdbqt	-7.4	-	-	-	-	OC1=CC=C2NC3=CC=CC=C3C=CC2=C1	ZINC000030731219
nonfda2079.pdbqt	-7.4	-	-	-	-	Cc1ccccc1N1CC[NH+](CCC2=NN=C3CCCCN23)CC1	ZINC000000001246
nonfda495.pdbqt	-7.4	-	-	-	-	Clc1ccccc1C[NH+]1C=CC2=C(C=CS2)C1	ZINC000095617648
drugbank_3312.pdbqt	-7.3	DB04310	experimental	2-[(Formyl-Hydroxy-Amino)-Methyl]-Heptanoic Acid [1-(2-Hydroxymethyl-Pyrrolidine-1-Carbonyl)-2-Methyl-Propyl]-Amide	InChI=1S/C19H35N3O5/c1-4-5-6-8-14(11-16(24)21-27)18(25)20-17(13(2)3)19(26)22-10-7-9-15(22)12-23/h13-15,17,23,27H,4-12H2,1-3H3,(H,20,25)(H,21,24)/t14-,15+,17+/m1/s1	-	-
drugbank_4137.pdbqt	-7.3	DB06465	investigational	FK-960	InChI=1S/C13H16FN3O2/c1-10(18)16-6-8-17(9-7-16)15-13(19)11-2-4-12(14)5-3-11/h2-5H,6-9H2,1H3,(H,15,19)	-	-
drugbank_7587.pdbqt	-7.3	DB13039	investigational	Aminaphthone	InChI=1S/C18H15NO4/c1-10-15(20)13-4-2-3-5-14(13)16(21)17(10)23-18(22)11-6-8-12(19)9-7-11/h2-9,20-21H,19H2,1H3	-	-
drugbank_1187.pdbqt	-7.3	DB01566	experimental; illicit	Methylenedioxyethamphetamine	InChI=1S/C12H17NO2/c1-3-13-9(2)6-10-4-5-11-12(7-10)15-8-14-11/h4-5,7,9,13H,3,6,8H2,1-2H3	-	-
drugbank_3649.pdbqt	-7.3	DB04745	experimental	2-Hydroxyquinoline	InChI=1S/C9H7NO/c11-9-6-5-7-3-1-2-4-8(7)10-9/h1-6H,(H,10,11)	-	-
drugbank_3608.pdbqt	-7.3	DB04690	experimental	Camptothecin	InChI=1S/C20H16N2O4/c1-2-20(25)14-8-16-17-12(7-11-5-3-4-6-15(11)21-17)9-22(16)18(23)13(14)10-26-19(20)24/h3-8,25H,2,9-10H2,1H3/t20-/m0/s1	-	-
drugbank_5118.pdbqt	-7.3	DB07749	experimental	2-ACETYLAMINO-4-METHYL-PENTANOIC ACID (1-FORMYL-2-PHENYL-ETHYL)-AMIDE	InChI=1S/C17H24N2O3/c1-12(2)9-16(18-13(3)21)17(22)19-15(11-20)10-14-7-5-4-6-8-14/h4-8,11-12,15-16H,9-10H2,1-3H3,(H,18,21)(H,19,22)/t15-,16-/m0/s1	-	-
drugbank_5263.pdbqt	-7.3	DB07911	experimental	(3E)-2,6-DIOXO-6-PHENYLHEX-3-ENOATE	InChI=1S/C12H10O4/c13-10(9-5-2-1-3-6-9)7-4-8-11(14)12(15)16/h1-6,8H,7H2,(H,15,16)/p-1/b8-4+	-	-
drugbank_4894.pdbqt	-7.3	DB07487	experimental	(6-METHYL-3,4-DIHYDRO-2H-CHROMEN-2-YL)METHYLPHOSPHINATE	InChI=1S/C11H15O3P/c1-8-2-5-11-9(6-8)3-4-10(14-11)7-15(12)13/h2,5-6,10,15H,3-4,7H2,1H3,(H,12,13)/p-1/t10-/m0/s1	-	-
drugbank_3699.pdbqt	-7.3	DB04812	approved; withdrawn	Benoxaprofen	InChI=1S/C16H12ClNO3/c1-9(16(19)20)11-4-7-14-13(8-11)18-15(21-14)10-2-5-12(17)6-3-10/h2-9H,1H3,(H,19,20)	-	-
drugbank_388.pdbqt	-7.3	DB00573	approved	Fenoprofen	InChI=1S/C15H14O3/c1-11(15(16)17)12-6-5-9-14(10-12)18-13-7-3-2-4-8-13/h2-11H,1H3,(H,16,17)	-	-
drugbank_5105.pdbqt	-7.3	DB07734	experimental	N-(1-benzylpiperidin-4-yl)-4-sulfanylbutanamide	InChI=1S/C16H24N2OS/c19-16(7-4-12-20)17-15-8-10-18(11-9-15)13-14-5-2-1-3-6-14/h1-3,5-6,15,20H,4,7-13H2,(H,17,19)	-	-
drugbank_5301.pdbqt	-7.3	DB07953	experimental	N-[1H-INDOL-3-YL-ACETYL]VALINE ACID	InChI=1S/C15H18N2O3/c1-9(2)14(15(19)20)17-13(18)7-10-8-16-12-6-4-3-5-11(10)12/h3-6,8-9,14,16H,7H2,1-2H3,(H,17,18)(H,19,20)/t14-/m0/s1	-	-
drugbank_3637.pdbqt	-7.3	DB04726	experimental	Lumiflavin	InChI=1S/C13H12N4O2/c1-6-4-8-9(5-7(6)2)17(3)11-10(14-8)12(18)16-13(19)15-11/h4-5H,1-3H3,(H,16,18,19)	-	-
drugbank_5265.pdbqt	-7.3	DB07913	experimental	HOMOPHENYLALANINYLMETHANE	InChI=1S/C11H15NO/c1-9(13)11(12)8-7-10-5-3-2-4-6-10/h2-6,11H,7-8,12H2,1H3/t11-/m0/s1	-	-
drugbank_158.pdbqt	-7.3	DB00289	approved	Atomoxetine	InChI=1S/C17H21NO/c1-14-8-6-7-11-16(14)19-17(12-13-18-2)15-9-4-3-5-10-15/h3-11,17-18H,12-13H2,1-2H3/t17-/m1/s1	-	-
drugbank_3858.pdbqt	-7.3	DB05298	investigational	Tetomilast	InChI=1S/C19H18N2O4S/c1-3-24-16-9-8-12(10-17(16)25-4-2)18-21-15(11-26-18)13-6-5-7-14(20-13)19(22)23/h5-11H,3-4H2,1-2H3,(H,22,23)	-	-
drugbank_6285.pdbqt	-7.3	DB09186	experimental	Nisoxetine	InChI=1S/C17H21NO2/c1-18-13-12-15(14-8-4-3-5-9-14)20-17-11-7-6-10-16(17)19-2/h3-11,15,18H,12-13H2,1-2H3	-	-
drugbank_631.pdbqt	-7.3	DB00857	approved; investigational; vet_approved	Terbinafine	InChI=1S/C21H25N/c1-21(2,3)15-8-5-9-16-22(4)17-19-13-10-12-18-11-6-7-14-20(18)19/h5-7,9-14H,16-17H2,1-4H3/b9-5+	-	-
drugbank_1681.pdbqt	-7.3	DB02211	experimental	(R)-N-methyl-N-2-propynyl-1-indanamine	InChI=1S/C13H15N/c1-3-10-14(2)13-9-8-11-6-4-5-7-12(11)13/h1,4-7,13H,8-10H2,2H3/t13-/m1/s1	-	-
drugbank_462.pdbqt	-7.3	DB00660	approved	Metaxalone	InChI=1S/C12H15NO3/c1-8-3-9(2)5-10(4-8)15-7-11-6-13-12(14)16-11/h3-5,11H,6-7H2,1-2H3,(H,13,14)	-	-
drugbank_7985.pdbqt	-7.3	DB13617	experimental	Clorexolone	InChI=1S/C14H17ClN2O3S/c15-12-6-9-8-17(10-4-2-1-3-5-10)14(18)11(9)7-13(12)21(16,19)20/h6-7,10H,1-5,8H2,(H2,16,19,20)	-	-
drugbank_7421.pdbqt	-7.3	DB12779	investigational	Higenamine	InChI=1S/C16H17NO3/c18-12-3-1-10(2-4-12)7-14-13-9-16(20)15(19)8-11(13)5-6-17-14/h1-4,8-9,14,17-20H,5-7H2	-	-
drugbank_960.pdbqt	-7.3	DB01235	approved	Levodopa	InChI=1S/C9H11NO4/c10-6(9(13)14)3-5-1-2-7(11)8(12)4-5/h1-2,4,6,11-12H,3,10H2,(H,13,14)/t6-/m0/s1	-	-
drugbank_1226.pdbqt	-7.3	DB01616	approved; investigational	Alverine	InChI=1S/C20H27N/c1-2-21(17-9-15-19-11-5-3-6-12-19)18-10-16-20-13-7-4-8-14-20/h3-8,11-14H,2,9-10,15-18H2,1H3	-	-
drugbank_2451.pdbqt	-7.3	DB03196	experimental	4-Nitrophenyl-Ara	InChI=1S/C11H13NO7/c13-5-8-9(14)10(15)11(19-8)18-7-3-1-6(2-4-7)12(16)17/h1-4,8-11,13-15H,5H2/t8-,9-,10+,11+/m0/s1	-	-
drugbank_7265.pdbqt	-7.3	DB12537	approved; investigational	1,2-Benzodiazepine	InChI=1S/C9H8N2/c1-2-6-9-8(4-1)5-3-7-10-11-9/h1-7,11H	-	-
drugbank_2706.pdbqt	-7.3	DB03525	experimental	RU79073	InChI=1S/C9H12NO4P/c11-15(12,13)14-8-5-1-3-7-4-2-6-10-9(7)8/h1,3,5,10H,2,4,6H2,(H2,11,12,13)	-	-
drugbank_6933.pdbqt	-7.3	DB12066	investigational	Orteronel	InChI=1S/C18H17N3O2/c1-19-17(22)14-3-2-13-9-15(5-4-12(13)8-14)18(23)6-7-21-11-20-10-16(18)21/h2-5,8-11,23H,6-7H2,1H3,(H,19,22)/t18-/m0/s1	-	-
drugbank_7239.pdbqt	-7.3	DB12497	investigational	Alagebrium	InChI=1S/C13H14NOS/c1-10-11(2)16-9-14(10)8-13(15)12-6-4-3-5-7-12/h3-7,9H,8H2,1-2H3/q+1	-	-
drugbank_4800.pdbqt	-7.3	DB07377	experimental	N'-((2S,3R)-3-AMINO-2-HYDROXY-5-(ISOPROPYLSULFANYL)PENTANOYL)-N-3-CHLOROBENZOYL HYDRAZIDE	InChI=1S/C15H22ClN3O3S/c1-9(2)23-7-6-12(17)13(20)15(22)19-18-14(21)10-4-3-5-11(16)8-10/h3-5,8-9,12-13,20H,6-7,17H2,1-2H3,(H,18,21)(H,19,22)/t12-,13+/m1/s1	-	-
drugbank_5674.pdbqt	-7.3	DB08385	experimental	4-(quinolin-3-ylmethyl)piperidine-1-carboxylic acid	InChI=1S/C16H18N2O2/c19-16(20)18-7-5-12(6-8-18)9-13-10-14-3-1-2-4-15(14)17-11-13/h1-4,10-12H,5-9H2,(H,19,20)	-	-
drugbank_6347.pdbqt	-7.3	DB09254	withdrawn	Caroxazone	InChI=1S/C10H10N2O3/c11-9(13)6-12-5-7-3-1-2-4-8(7)15-10(12)14/h1-4H,5-6H2,(H2,11,13)	-	-
drugbank_2293.pdbqt	-7.3	DB02980	experimental	Thymidine-5'-(dithio)phosphate	InChI=1S/C10H15N2O6PS2/c1-5-3-12(10(15)11-9(5)14)8-2-6(13)7(18-8)4-17-19(16,20)21/h3,6-8,13H,2,4H2,1H3,(H,11,14,15)(H2,16,20,21)/t6-,7+,8+/m0/s1	-	-
drugbank_4568.pdbqt	-7.3	DB07119	experimental	1-CHLORO-6-(4-HYDROXYPHENYL)-2-NAPHTHOL	InChI=1S/C16H11ClO2/c17-16-14-7-3-11(9-12(14)4-8-15(16)19)10-1-5-13(18)6-2-10/h1-9,18-19H	-	-
drugbank_1183.pdbqt	-7.3	DB01562	experimental; illicit	1-(2-Phenylethyl)-4-phenyl-4-acetoxypiperidine	InChI=1S/C21H25NO2/c1-18(23)24-21(20-10-6-3-7-11-20)13-16-22(17-14-21)15-12-19-8-4-2-5-9-19/h2-11H,12-17H2,1H3	-	-
drugbank_7472.pdbqt	-7.3	DB12867	approved; investigational	Benperidol	InChI=1S/C22H24FN3O2/c23-17-9-7-16(8-10-17)21(27)6-3-13-25-14-11-18(12-15-25)26-20-5-2-1-4-19(20)24-22(26)28/h1-2,4-5,7-10,18H,3,6,11-15H2,(H,24,28)	-	-
drugbank_5851.pdbqt	-7.3	DB08593	experimental	1,2,5-THIADIAZOLIDIN-3-ONE-1,1-DIOXIDE	InChI=1S/C8H8N2O3S/c11-8-6-10(14(12,13)9-8)7-4-2-1-3-5-7/h1-5H,6H2,(H,9,11)	-	-
drugbank_5006.pdbqt	-7.3	DB07617	experimental	N-METHYL(5-(PYRIDIN-3-YL)FURAN-2-YL)METHANAMINE	InChI=1S/C11H12N2O/c1-12-8-10-4-5-11(14-10)9-3-2-6-13-7-9/h2-7,12H,8H2,1H3	-	-
drugbank_2417.pdbqt	-7.3	DB03150	experimental	2',3'-Dideoxythymidine-5'-Monophosphate	InChI=1S/C10H15N2O7P/c1-6-4-12(10(14)11-9(6)13)8-3-2-7(19-8)5-18-20(15,16)17/h4,7-8H,2-3,5H2,1H3,(H,11,13,14)(H2,15,16,17)/t7-,8+/m0/s1	-	-
drugbank_6426.pdbqt	-7.3	DB11071	approved	Phenyl salicylate	InChI=1S/C13H10O3/c14-12-9-5-4-8-11(12)13(15)16-10-6-2-1-3-7-10/h1-9,14H	-	-
drugbank_4310.pdbqt	-7.3	DB06819	approved; investigational	Phenylbutyric acid	InChI=1S/C10H12O2/c11-10(12)8-4-7-9-5-2-1-3-6-9/h1-3,5-6H,4,7-8H2,(H,11,12)	-	-
drugbank_7920.pdbqt	-7.3	DB13530	experimental	Mepindolol	InChI=1S/C15H22N2O2/c1-10(2)16-8-12(18)9-19-15-6-4-5-14-13(15)7-11(3)17-14/h4-7,10,12,16-18H,8-9H2,1-3H3	-	-
drugbank_2478.pdbqt	-7.3	DB03227	experimental	Nicotinamide Mononucleotide	InChI=1S/C11H15N2O8P/c12-10(16)6-2-1-3-13(4-6)11-9(15)8(14)7(21-11)5-20-22(17,18)19/h1-4,7-9,11,14-15H,5H2,(H3-,12,16,17,18,19)/p+1/t7-,8-,9+,11+/m0/s1	-	-
drugbank_2029.pdbqt	-7.3	DB02642	experimental	[[N-(Benzyloxycarbonyl)Amino]Methyl]Phosphate	InChI=1S/C9H12NO5P/c11-9(10-7-16(12,13)14)15-6-8-4-2-1-3-5-8/h1-5H,6-7H2,(H,10,11)(H2,12,13,14)	-	-
drugbank_5252.pdbqt	-7.3	DB07899	experimental	(2S) N-acetyl-L-alanyl-αL-phenylalanyl-chloroethylketone	InChI=1S/C16H21ClN2O3/c1-11(18-12(2)20)16(22)19-14(15(21)8-9-17)10-13-6-4-3-5-7-13/h3-7,11,14H,8-10H2,1-2H3,(H,18,20)(H,19,22)/t11-,14-/m0/s1	-	-
drugbank_6027.pdbqt	-7.3	DB08791	experimental	1-[(2-NITROPHENYL)SULFONYL]-1H-PYRROLO[3,2-B]PYRIDINE-6-CARBOXAMIDE	InChI=1S/C14H10N4O5S/c15-14(19)9-7-12-10(16-8-9)5-6-17(12)24(22,23)13-4-2-1-3-11(13)18(20)21/h1-8H,(H2,15,19)	-	-
drugbank_289.pdbqt	-7.3	DB00448	approved; investigational	Lansoprazole	InChI=1S/C16H14F3N3O2S/c1-10-13(20-7-6-14(10)24-9-16(17,18)19)8-25(23)15-21-11-4-2-3-5-12(11)22-15/h2-7H,8-9H2,1H3,(H,21,22)	-	-
drugbank_2327.pdbqt	-7.3	DB03030	experimental	4-(2-Thienyl)-1-(4-Methylbenzyl)-1h-Imidazole	InChI=1S/C15H14N2S/c1-12-4-6-13(7-5-12)9-17-10-14(16-11-17)15-3-2-8-18-15/h2-8,10-11H,9H2,1H3	-	-
drugbank_6199.pdbqt	-7.3	DB09028	experimental	Cytisine	InChI=1S/C11H14N2O/c14-11-3-1-2-10-9-4-8(5-12-6-9)7-13(10)11/h1-3,8-9,12H,4-7H2/t8-,9+/m0/s1	-	-
drugbank_1970.pdbqt	-7.3	DB02568	investigational	Peldesine	InChI=1S/C12H11N5O/c13-12-16-9-8(4-7-2-1-3-14-5-7)6-15-10(9)11(18)17-12/h1-3,5-6,15H,4H2,(H3,13,16,17,18)	-	-
drugbank_6154.pdbqt	-7.3	DB08974	experimental; withdrawn	Flubendazole	InChI=1S/C16H12FN3O3/c1-23-16(22)20-15-18-12-7-4-10(8-13(12)19-15)14(21)9-2-5-11(17)6-3-9/h2-8H,1H3,(H2,18,19,20,22)	-	-
drugbank_7062.pdbqt	-7.3	DB12251	investigational	Moxaverine	InChI=1S/C20H21NO2/c1-4-16-11-15-12-19(22-2)20(23-3)13-17(15)18(21-16)10-14-8-6-5-7-9-14/h5-9,11-13H,4,10H2,1-3H3	-	-
drugbank_640.pdbqt	-7.3	DB00867	approved; investigational	Ritodrine	InChI=1S/C17H21NO3/c1-12(17(21)14-4-8-16(20)9-5-14)18-11-10-13-2-6-15(19)7-3-13/h2-9,12,17-21H,10-11H2,1H3/t12-,17-/m1/s1	-	-
drugbank_5822.pdbqt	-7.3	DB08555	experimental	1-(3-bromophenyl)-7-chloro-6-methoxy-3,4-dihydroisoquinoline	InChI=1S/C16H13BrClNO/c1-20-15-8-10-5-6-19-16(13(10)9-14(15)18)11-3-2-4-12(17)7-11/h2-4,7-9H,5-6H2,1H3	-	-
drugbank_4958.pdbqt	-7.3	DB07560	experimental	N-[(1S)-2-methyl-1-(pyridin-4-ylcarbamoyl)propyl]cyclohexanecarboxamide	InChI=1S/C17H25N3O2/c1-12(2)15(17(22)19-14-8-10-18-11-9-14)20-16(21)13-6-4-3-5-7-13/h8-13,15H,3-7H2,1-2H3,(H,20,21)(H,18,19,22)/t15-/m0/s1	-	-
drugbank_2914.pdbqt	-7.3	DB03800	experimental	Deoxyuridine monophosphate	InChI=1S/C9H13N2O8P/c12-5-3-8(11-2-1-7(13)10-9(11)14)19-6(5)4-18-20(15,16)17/h1-2,5-6,8,12H,3-4H2,(H,10,13,14)(H2,15,16,17)/t5-,6+,8+/m0/s1	-	-
drugbank_7294.pdbqt	-7.3	DB12579	investigational	JNJ-37822681	InChI=1S/C17H17F5N4/c18-13-2-1-11(9-14(13)19)10-26-7-5-12(6-8-26)23-16-4-3-15(24-25-16)17(20,21)22/h1-4,9,12H,5-8,10H2,(H,23,25)	-	-
drugbank_5004.pdbqt	-7.3	DB07615	investigational	Tranilast	InChI=1S/C18H17NO5/c1-23-15-9-7-12(11-16(15)24-2)8-10-17(20)19-14-6-4-3-5-13(14)18(21)22/h3-11H,1-2H3,(H,19,20)(H,21,22)/b10-8+	-	-
drugbank_5140.pdbqt	-7.3	DB07773	experimental	5-FLUOROINDOLE PROPANOL PHOSPHATE	InChI=1S/C11H13FNO4P/c12-9-3-4-11-10(6-9)8(7-13-11)2-1-5-17-18(14,15)16/h3-4,6-7,13H,1-2,5H2,(H2,14,15,16)	-	-
drugbank_942.pdbqt	-7.3	DB01210	approved	Levobunolol	InChI=1S/C17H25NO3/c1-17(2,3)18-10-12(19)11-21-16-9-5-6-13-14(16)7-4-8-15(13)20/h5-6,9,12,18-19H,4,7-8,10-11H2,1-3H3/t12-/m0/s1	-	-
drugbank_5299.pdbqt	-7.3	DB07951	experimental	N-(indole-3-acetyl)-L-aspartic acid	InChI=1S/C14H14N2O5/c17-12(16-11(14(20)21)6-13(18)19)5-8-7-15-10-4-2-1-3-9(8)10/h1-4,7,11,15H,5-6H2,(H,16,17)(H,18,19)(H,20,21)/t11-/m0/s1	-	-
drugbank_7591.pdbqt	-7.3	DB13046	investigational	Tocladesine	InChI=1S/C10H11ClN5O6P/c11-10-15-4-7(12)13-2-14-8(4)16(10)9-5(17)6-3(21-9)1-20-23(18,19)22-6/h2-3,5-6,9,17H,1H2,(H,18,19)(H2,12,13,14)/t3-,5-,6-,9-/m1/s1	-	-
drugbank_5116.pdbqt	-7.3	DB07747	experimental	(3R)-N-(4-CHLOROPHENYL)-3-(HYDROXYMETHYL)-1,2,3,4-TETRAHYDROISOQUINOLINE-7-SULFONAMIDE	InChI=1S/C16H17ClN2O3S/c17-13-2-4-14(5-3-13)19-23(21,22)16-6-1-11-7-15(10-20)18-9-12(11)8-16/h1-6,8,15,18-20H,7,9-10H2/t15-/m1/s1	-	-
drugbank_4481.pdbqt	-7.3	DB07021	experimental	(7R,8R)-8-(2,4,5-trifluorophenyl)-6,7,8,9-tetrahydroimidazo[1,2-a:4,5-c']dipyridin-7-amine	InChI=1S/C16H13F3N4/c17-10-5-12(19)11(18)3-8(10)9-4-16-22-14-6-21-2-1-15(14)23(16)7-13(9)20/h1-3,5-6,9,13H,4,7,20H2/t9-,13+/m1/s1	-	-
drugbank_3016.pdbqt	-7.3	DB03928	experimental	Carboxymethylthio-3-(3-Chlorophenyl)-1,2,4-Oxadiazol	InChI=1S/C10H7ClN2O3S/c11-7-3-1-2-6(4-7)9-12-10(16-13-9)17-5-8(14)15/h1-4H,5H2,(H,14,15)	-	-
drugbank_472.pdbqt	-7.3	DB00672	approved; investigational	Chlorpropamide	InChI=1S/C10H13ClN2O3S/c1-2-7-12-10(14)13-17(15,16)9-5-3-8(11)4-6-9/h3-6H,2,7H2,1H3,(H2,12,13,14)	-	-
drugbank_2315.pdbqt	-7.3	DB03012	experimental	Phenylalanine-N-Sulfonamide	InChI=1S/C9H12N2O4S/c10-16(14,15)11-8(9(12)13)6-7-4-2-1-3-5-7/h1-5,8,11H,6H2,(H,12,13)(H2,10,14,15)/t8-/m0/s1	-	-
drugbank_3585.pdbqt	-7.3	DB04657	approved; experimental	Carboxin	InChI=1S/C12H13NO2S/c1-9-11(16-8-7-15-9)12(14)13-10-5-3-2-4-6-10/h2-6H,7-8H2,1H3,(H,13,14)	-	-
drugbank_4557.pdbqt	-7.3	DB07108	experimental	4'-FLUORO-1,1'-BIPHENYL-4-CARBOXYLIC ACID	InChI=1S/C13H9FO2/c14-12-7-5-10(6-8-12)9-1-3-11(4-2-9)13(15)16/h1-8H,(H,15,16)	-	-
drugbank_5615.pdbqt	-7.3	DB08313	experimental	Nocodazole	InChI=1S/C14H11N3O3S/c1-20-14(19)17-13-15-9-5-4-8(7-10(9)16-13)12(18)11-3-2-6-21-11/h2-7H,1H3,(H2,15,16,17,19)	-	-
drugbank_7734.pdbqt	-7.3	DB13283	experimental	Sulfaisodimidine	InChI=1S/C12H14N4O2S/c1-8-7-12(15-9(2)14-8)16-19(17,18)11-5-3-10(13)4-6-11/h3-7H,13H2,1-2H3,(H,14,15,16)	-	-
drugbank_1036.pdbqt	-7.3	DB01392	approved; investigational; vet_approved	Yohimbine	InChI=1S/C21H26N2O3/c1-26-21(25)19-15-10-17-20-14(13-4-2-3-5-16(13)22-20)8-9-23(17)11-12(15)6-7-18(19)24/h2-5,12,15,17-19,22,24H,6-11H2,1H3/t12-,15-,17-,18-,19+/m0/s1	-	-
drugbank_1192.pdbqt	-7.3	DB01571	illicit	3-Methylfentanyl	InChI=1S/C23H30N2O/c1-3-23(26)25(21-12-8-5-9-13-21)22-15-17-24(18-19(22)2)16-14-20-10-6-4-7-11-20/h4-13,19,22H,3,14-18H2,1-2H3	-	-
drugbank_5784.pdbqt	-7.3	DB08511	experimental	6-amino-2-methyl-1,7-dihydro-8H-imidazo[4,5-g]quinazolin-8-one	InChI=1S/C10H9N5O/c1-4-12-7-2-5-6(3-8(7)13-4)14-10(11)15-9(5)16/h2-3H,1H3,(H,12,13)(H3,11,14,15,16)	-	-
drugbank_5389.pdbqt	-7.3	DB08050	experimental	5-phenyl-2-keto-valeric acid	InChI=1S/C11H12O3/c12-10(11(13)14)8-4-7-9-5-2-1-3-6-9/h1-3,5-6H,4,7-8H2,(H,13,14)	-	-
drugbank_2600.pdbqt	-7.3	DB03380	experimental	L-tyrosinamide	InChI=1S/C9H12N2O2/c10-8(9(11)13)5-6-1-3-7(12)4-2-6/h1-4,8,12H,5,10H2,(H2,11,13)/t8-/m0/s1	-	-
drugbank_5254.pdbqt	-7.3	DB07901	experimental	5-CHLORO-6-METHYL-N-(2-PHENYLETHYL)-2-PYRIDIN-2-YLPYRIMIDIN-4-AMINE	InChI=1S/C18H17ClN4/c1-13-16(19)18(21-12-10-14-7-3-2-4-8-14)23-17(22-13)15-9-5-6-11-20-15/h2-9,11H,10,12H2,1H3,(H,21,22,23)	-	-
drugbank_7922.pdbqt	-7.3	DB13532	approved	Cyclopenthiazide	InChI=1S/C13H18ClN3O4S2/c14-9-6-10-12(7-11(9)22(15,18)19)23(20,21)17-13(16-10)5-8-3-1-2-4-8/h6-8,13,16-17H,1-5H2,(H2,15,18,19)	-	-
drugbank_5479.pdbqt	-7.3	DB08148	experimental	1-[4-(4-chlorophenyl)-1-(7H-pyrrolo[2,3-d]pyrimidin-4-yl)piperidin-4-yl]methanamine	InChI=1S/C18H20ClN5/c19-14-3-1-13(2-4-14)18(11-20)6-9-24(10-7-18)17-15-5-8-21-16(15)22-12-23-17/h1-5,8,12H,6-7,9-11,20H2,(H,21,22,23)	-	-
drugbank_1432.pdbqt	-7.3	DB01878	experimental	Benzophenone	InChI=1S/C13H10O/c14-13(11-7-3-1-4-8-11)12-9-5-2-6-10-12/h1-10H	-	-
drugbank_4370.pdbqt	-7.3	DB06889	experimental	3-(1H-tetrazol-5-ylmethyl)-5,6,7,8-tetrahydro[1]benzothieno[2,3-d]pyrimidin-4(3H)-one	InChI=1S/C12H12N6OS/c19-12-10-7-3-1-2-4-8(7)20-11(10)13-6-18(12)5-9-14-16-17-15-9/h6H,1-5H2,(H,14,15,16,17)	-	-
drugbank_8061.pdbqt	-7.3	DB13718	experimental	Hydroquinine	InChI=1S/C20H26N2O2/c1-3-13-12-22-9-7-14(13)10-19(22)20(23)16-6-8-21-18-5-4-15(24-2)11-17(16)18/h4-6,8,11,13-14,19-20,23H,3,7,9-10,12H2,1-2H3/t13-,14-,19-,20+/m0/s1	-	-
drugbank_6893.pdbqt	-7.3	DB12007	experimental	Isoflavone	InChI=1S/C15H10O2/c16-15-12-8-4-5-9-14(12)17-10-13(15)11-6-2-1-3-7-11/h1-10H	-	-
drugbank_1133.pdbqt	-7.3	DB01509	experimental; illicit	Tenamfetamine	InChI=1S/C10H13NO2/c1-7(11)4-8-2-3-9-10(5-8)13-6-12-9/h2-3,5,7H,4,6,11H2,1H3	-	-
drugbank_5300.pdbqt	-7.3	DB07952	experimental	N-[1H-INDOL-3-YL-ACETYL]GLYCINE ACID	InChI=1S/C12H12N2O3/c15-11(14-7-12(16)17)5-8-6-13-10-4-2-1-3-9(8)10/h1-4,6,13H,5,7H2,(H,14,15)(H,16,17)	-	-
drugbank_4740.pdbqt	-7.3	DB07308	experimental	5-(2-CHLOROBENZYL)-2-FUROIC ACID	InChI=1S/C12H9ClO3/c13-10-4-2-1-3-8(10)7-9-5-6-11(16-9)12(14)15/h1-6H,7H2,(H,14,15)	-	-
drugbank_2785.pdbqt	-7.3	DB03641	experimental	2'-deoxyuridine 5'-alpha,beta-imido-diphosphate	InChI=1S/C9H15N3O10P2/c13-5-3-8(12-2-1-7(14)10-9(12)15)22-6(5)4-21-24(19,20)11-23(16,17)18/h1-2,5-6,8,13H,3-4H2,(H,10,14,15)(H4,11,16,17,18,19,20)/t5-,6+,8+/m0/s1	-	-
drugbank_1086.pdbqt	-7.3	DB01454	experimental; illicit; investigational	Midomafetamine	InChI=1S/C11H15NO2/c1-8(12-2)5-9-3-4-10-11(6-9)14-7-13-10/h3-4,6,8,12H,5,7H2,1-2H3	-	-
drugbank_7379.pdbqt	-7.3	DB12714	investigational	Nerispirdine	InChI=1S/C17H18FN3/c1-3-10-20(17-8-9-19-11-15(17)18)21-12-13(2)14-6-4-5-7-16(14)21/h4-9,11-12H,3,10H2,1-2H3	-	-
drugbank_5995.pdbqt	-7.3	DB08754	experimental	N-Caffeoyltyramine	InChI=1S/C17H17NO4/c19-14-5-1-12(2-6-14)9-10-18-17(22)8-4-13-3-7-15(20)16(21)11-13/h1-8,11,19-21H,9-10H2,(H,18,22)/b8-4+	-	-
drugbank_3093.pdbqt	-7.3	DB04029	experimental	Phenylalanylamide	InChI=1S/C9H12N2O/c10-8(9(11)12)6-7-4-2-1-3-5-7/h1-5,8H,6,10H2,(H2,11,12)/t8-/m0/s1	-	-
drugbank_4475.pdbqt	-7.3	DB07014	experimental	2-(1,3-benzodioxol-5-yl)-5-[(3-fluoro-4-methoxybenzyl)sulfanyl]-1,3,4-oxadiazole	InChI=1S/C17H13FN2O4S/c1-21-13-4-2-10(6-12(13)18)8-25-17-20-19-16(24-17)11-3-5-14-15(7-11)23-9-22-14/h2-7H,8-9H2,1H3	-	-
drugbank_7797.pdbqt	-7.3	DB13360	experimental	Tolciclate	InChI=1S/C20H21NOS/c1-13-4-3-5-16(10-13)21(2)20(23)22-17-8-9-18-14-6-7-15(11-14)19(18)12-17/h3-5,8-10,12,14-15H,6-7,11H2,1-2H3/t14-,15+/m0/s1	-	-
drugbank_3107.pdbqt	-7.3	DB04051	experimental	5-phenylpentanoic acid	InChI=1S/C11H14O2/c12-11(13)9-5-4-8-10-6-2-1-3-7-10/h1-3,6-7H,4-5,8-9H2,(H,12,13)	-	-
drugbank_6047.pdbqt	-7.3	DB08814	approved; investigational	Triflusal	InChI=1S/C10H7F3O4/c1-5(14)17-8-4-6(10(11,12)13)2-3-7(8)9(15)16/h2-4H,1H3,(H,15,16)	-	-
drugbank_4749.pdbqt	-7.3	DB07317	experimental	(3E)-3-[(phenylamino)methylidene]dihydrofuran-2(3H)-one	InChI=1S/C11H11NO2/c13-11-9(6-7-14-11)8-12-10-4-2-1-3-5-10/h1-5,8,12H,6-7H2/b9-8+	-	-
drugbank_5481.pdbqt	-7.3	DB08150	experimental	4-(4-chlorobenzyl)-1-(7H-pyrrolo[2,3-d]pyrimidin-4-yl)piperidin-4-aminium	InChI=1S/C18H20ClN5/c19-14-3-1-13(2-4-14)11-18(20)6-9-24(10-7-18)17-15-5-8-21-16(15)22-12-23-17/h1-5,8,12H,6-7,9-11,20H2,(H,21,22,23)/p+1	-	-
drugbank_2791.pdbqt	-7.3	DB03650	experimental	(3e)-3-[(4-Hydroxyphenyl)Imino]-1h-Indol-2(3h)-One	InChI=1S/C14H10N2O2/c17-10-7-5-9(6-8-10)15-13-11-3-1-2-4-12(11)16-14(13)18/h1-8,17H,(H,15,16,18)	-	-
drugbank_7683.pdbqt	-7.3	DB13214	experimental	Sulfadicramide	InChI=1S/C11H14N2O3S/c1-8(2)7-11(14)13-17(15,16)10-5-3-9(12)4-6-10/h3-7H,12H2,1-2H3,(H,13,14)	-	-
fda_1416.pdbqt	-7.3	-	-	-	-	c1(cc2c(cc1OC)[C@H]1CC(=O)[C@@H](C[N@@H+]1CC2)CC(C)C)OC	-
fda_642.pdbqt	-7.3	-	-	-	-	C[C@@H]1[C@@H](OCC[N@H+]1C)c1ccccc1	-
fda_1437.pdbqt	-7.3	-	-	-	-	O(c1cc(C)cc(c1)C)C[C@H]1OC(=O)NC1	-
fda_115.pdbqt	-7.3	-	-	-	-	c1(ccc(cc1)C[C@H]1C(=O)NC(=O)S1)OCCc1ccc(cn1)CC	-
fda_109.pdbqt	-7.3	-	-	-	-	[C@@H]1(CCc2c(c3ccccc3n2C)C1=O)CN1[C@@H](C)NC=C1	-
fda_634.pdbqt	-7.3	-	-	-	-	c1(c(C)[nH]c2c1C(=O)[C@H](CC2)C[NH+]1CCOCC1)CC	-
fda_620.pdbqt	-7.3	-	-	-	-	C(=C\C=C\C(=C\C(=O)O)\C)(/C)\C=C\C1=C(CCCC1(C)C)C	-
fda_212.pdbqt	-7.3	-	-	-	-	c1(cccc2c1CC(=O)N2)CC[NH+](CCC)CCC	-
fda_319.pdbqt	-7.3	-	-	-	-	[C@@H](C[NH2+][C@H](C)CCc1ccccc1)(O)c1cc(c(cc1)O)C(=O)N	-
fda_182.pdbqt	-7.3	-	-	-	-	C(CCCCC(=O)NO)CC(=O)Nc1ccccc1	-
fda_282.pdbqt	-7.3	-	-	-	-	N(C(=O)[C@H]([NH3+])c1ccccc1)[C@H]1[C@H]2SC(C)([C@@H](N2C1=O)C(=O)O)C	-
fda_844.pdbqt	-7.3	-	-	-	-	c1(ccc2cc(ccc2c1)CCC(=O)C)OC	-
fda_55.pdbqt	-7.3	-	-	-	-	c1(ccc(o1)c1ccc(cc1)N(=O)=O)/C=N/N1CC(=O)NC1=O	-
fda_1490.pdbqt	-7.3	-	-	-	-	[C@H](C[NH2+][C@H](C)CCc1ccccc1)(O)c1cc(c(cc1)O)C(=O)N	-
fda_7.pdbqt	-7.3	-	-	-	-	c1(c2ncccc2ccc1)O	-
fda_478.pdbqt	-7.3	-	-	-	-	[C@H]1(CCn2c(ccc12)C(=O)c1ccccc1)C(=O)O	-
fda_108.pdbqt	-7.3	-	-	-	-	[C@@H]1(CCc2c(c3ccccc3n2C)C1=O)Cn1c(C)ncc1	-
fda_1284.pdbqt	-7.3	-	-	-	-	O([C@@H]1C[C@H]2[N@+](C)([C@@H](C1)CC2)C(C)C)C(=O)[C@H](CO)c1ccccc1	-
fda_1966.pdbqt	-7.3	-	-	-	-	c1(cc(c(cc1S(O)(O)O)C(=O)c1ccccc1)O)OC	-
fda_71.pdbqt	-7.3	-	-	-	-	c1(c2ncn(c2nc(F)n1)[C@H]1[C@H]([C@@H]([C@H](O1)CO)O)O)N	-
fda_1907.pdbqt	-7.3	-	-	-	-	C#CC[NH2+][C@H]1c2c(CC1)cccc2	-
fda_1967.pdbqt	-7.3	-	-	-	-	c1(cc(c(cc1S(O)(O)O)C(=O)c1ccccc1)O)OC	-
fda_1906.pdbqt	-7.3	-	-	-	-	C#CC[NH2+][C@H]1c2c(CC1)cccc2	-
fda_43.pdbqt	-7.3	-	-	-	-	c1(ccncc1S(=O)(=O)NC(=O)NC(C)C)Nc1cccc(C)c1	-
fda_1081.pdbqt	-7.3	-	-	-	-	[C@@H](C(=O)OC)(c1ccccc1)[C@@H]1[NH2+]CCCC1	-
fda_283.pdbqt	-7.3	-	-	-	-	N(C(=O)[C@H]([NH3+])c1ccccc1)[C@H]1[C@H]2SC(C)([C@@H](N2C1=O)C(=O)O)C	-
fda_837.pdbqt	-7.3	-	-	-	-	[c+]1([nH+]c2ccc(cc2[nH]1)OC(F)F)[S@@](=O)Cc1nccc(c1OC)OC	-
fda_345.pdbqt	-7.3	-	-	-	-	[C@H](C#N)(C(=O)C)C(=O)Nc1ccc(cc1)C(F)(F)F	-
fda_45.pdbqt	-7.3	-	-	-	-	c1(ccncc1S(=O)(=O)NC(=O)NC(C)C)Nc1cccc(C)c1	-
nonfda2960.pdbqt	-7.3	-	-	-	-	O=C1C=Cc2ccccc2O1	ZINC000000074709
nonfda4138.pdbqt	-7.3	-	-	-	-	CC1=C(C)OC(=N1)NS(=O)(=O)c1ccc(N)cc1	ZINC000000057302
nonfda2691.pdbqt	-7.3	-	-	-	-	CCN(CC)CCC1=NC(=NO1)c1ccccc1	ZINC000000001874
nonfda1850.pdbqt	-7.3	-	-	-	-	[O-]C(=O)c1cccnc1Nc1cccc(C(F)(F)F)c1	ZINC000000125031
nonfda2470.pdbqt	-7.3	-	-	-	-	C=C[C@@H]1C[N@@H+]2CC[C@H]1C[C@H]2[C@@H](O)c1c2cc(OC)ccc2ncc1	ZINC000000000688
nonfda1237.pdbqt	-7.3	-	-	-	-	O=C1CC[C@@H](c2cccnc2)N1	ZINC000003869576
nonfda3177.pdbqt	-7.3	-	-	-	-	[NH3+][C@@H]1CC[C@@H](c2ccc(Cl)c(Cl)c2)c2ccccc12	ZINC000002510873
nonfda67.pdbqt	-7.3	-	-	-	-	C[C@@]1(O)CC[C@H]2[C@H]3CC[C@H]4CC5=NNC=C5C[C@]4(C)[C@H]3CC[C@]12C	ZINC000003873366
nonfda1350.pdbqt	-7.3	-	-	-	-	[O-]C(=O)[C@H]1O[C@@H](OC(=O)c2ccccc2)[C@H](O)[C@@H](O)[C@@H]1O	ZINC000006095839
nonfda1254.pdbqt	-7.3	-	-	-	-	CC(=O)NCCC1=CNc2ccc(O)cc12	ZINC000000066104
nonfda3774.pdbqt	-7.3	-	-	-	-	O=C(Oc1ccccc1)c1ccccc1O	ZINC000000038545
nonfda721.pdbqt	-7.3	-	-	-	-	C[C@H](C(=O)[O-])C1=CC=C(C(=O)c2ccccc2)S1	ZINC000000000767
nonfda3896.pdbqt	-7.3	-	-	-	-	CCOc1ccc(Cc2c3cc(OCC)c(OCC)c[c]3cc[nH]2)cc1OCC	ZINC000000608359
nonfda338.pdbqt	-7.3	-	-	-	-	C=CC[N@@H+]1CCC[C@H]1CNC(=O)c1cc2=NNN=c2cc1OC	ZINC000002001364
nonfda2450.pdbqt	-7.3	-	-	-	-	N=C(N)N/N=C/c1c(Cl)cccc1Cl	ZINC000242701441
nonfda611.pdbqt	-7.3	-	-	-	-	CC(C)Cc1ccc([C@H](C)C(=O)O[C@@H]2O[C@H](C(=O)[O-])[C@@H](O)[C@H](O)[C@H]2O)cc1	ZINC000005760164
nonfda3133.pdbqt	-7.3	-	-	-	-	C[N@@H+]1[C@@H]2CC[C@H]1C[C@@H](OC(=O)[C@@H](O)c1ccccc1)C2	ZINC000100016396
nonfda968.pdbqt	-7.3	-	-	-	-	C[C@@H](Cc1ccc([C@H](C)C(=O)[O-])cc1)C(=O)[O-]	ZINC000022061318
nonfda2954.pdbqt	-7.3	-	-	-	-	Cc1ccc(C(=O)[C@@H](C)C[NH+]2CCCCC2)cc1	ZINC000000057519
nonfda814.pdbqt	-7.3	-	-	-	-	CC1(C)S[C@H]([C@H](NC(=O)Cc2ccccc2)C(=O)[O-])[NH2+][C@@H]1C(=O)[O-]	ZINC000004576931
nonfda4062.pdbqt	-7.3	-	-	-	-	CC1=CC(=NN1)CC[NH+]1CCN(c2cccc(Cl)c2)CC1	ZINC000000001682
nonfda401.pdbqt	-7.3	-	-	-	-	CCC(C)(C)c1ccc(C[C@H](C)CN2C[C@@H](C)O[C@@H](C)C2)cc1	ZINC000013512584
nonfda932.pdbqt	-7.3	-	-	-	-	CC(C)[NH2+]C[C@H](O)COc1c2ccccc2c(O)cc1	ZINC000005760453
nonfda1173.pdbqt	-7.3	-	-	-	-	Nc1c2ccccc2nc2c1[C@@H](O)CCC2	ZINC000000003711
nonfda3524.pdbqt	-7.3	-	-	-	-	[nH2][c]([nH2])[nH]/N=C/c1c(Cl)cccc1Cl	ZINC000012503139
nonfda3951.pdbqt	-7.3	-	-	-	-	C[C@H]1C[C@H](OC(=O)[C@H](O)c2ccccc2)CC(C)(C)C1	ZINC000000968262
nonfda1381.pdbqt	-7.3	-	-	-	-	C[C@H](C1=Cc2ccc(O)cc2S1)N(O)C(=O)N	ZINC000095617654
nonfda1765.pdbqt	-7.3	-	-	-	-	O=C1O[C@@H](CN2CCOCC2)CN1/N=C/C1=CC=C(N(=O)=O)O1	ZINC000019203852
nonfda2186.pdbqt	-7.3	-	-	-	-	N=C(N)N/N=C/c1c(Cl)cccc1Cl	ZINC000000001522
nonfda2025.pdbqt	-7.3	-	-	-	-	NC1=CC(=CNC1=O)c1ccncc1	ZINC000008673078
nonfda2121.pdbqt	-7.3	-	-	-	-	C[C@H](C(=O)[O-])c1ccc(C(=O)C2=CC=CS2)cc1	ZINC000000057503
nonfda2996.pdbqt	-7.3	-	-	-	-	CC(C)(C)C#C/C=C/C[NH2+]Cc1c2ccccc2ccc1	ZINC000005350905
nonfda3525.pdbqt	-7.3	-	-	-	-	N=C(N)N/N=C/c1c(Cl)cccc1Cl	ZINC000012503139
nonfda860.pdbqt	-7.3	-	-	-	-	[NH3+][C@@]1(c2ccccc2Cl)CCCCC1=O	ZINC000035635997
nonfda4061.pdbqt	-7.3	-	-	-	-	CC1=NNC(=C1)CC[NH+]1CCN(c2cccc(Cl)c2)CC1	ZINC000000001682
nonfda2484.pdbqt	-7.3	-	-	-	-	CCc1ccc(C(=O)[C@@H](C)CN2CCCCC2)cc1	ZINC000001846199
nonfda117.pdbqt	-7.3	-	-	-	-	C[N+]1(C)[C@@H]2CC[C@H]1C[C@@H](OC(=O)[C@@H](O)c1ccccc1)C2	ZINC000012503153
nonfda3188.pdbqt	-7.3	-	-	-	-	C[N@@H+]1[C@@H]2CC[C@H]1C[C@@H](OC(=O)[C@H](O)c1ccccc1)C2	ZINC000100016393
nonfda256.pdbqt	-7.3	-	-	-	-	O=C1[N]C(=O)[C@H](Cc2ccc(OCCNc3ccccn3)cc2)S1	ZINC000022056375
nonfda1675.pdbqt	-7.3	-	-	-	-	c1cncc([C@H]2CCCCN2)c1	ZINC000000031164
nonfda859.pdbqt	-7.3	-	-	-	-	N[C@@]1(c2ccccc2Cl)CCCCC1=O	ZINC000035635997
nonfda1172.pdbqt	-7.3	-	-	-	-	Nc1c2cccc[c]2[nH]c2c1[C@@H](O)CCC2	ZINC000000003711
nonfda1439.pdbqt	-7.3	-	-	-	-	Cc1ccc2ccccc2n1	ZINC000001081286
nonfda255.pdbqt	-7.3	-	-	-	-	O=C1NC(=O)[C@H](Cc2ccc(OCCNc3ccccn3)cc2)S1	ZINC000022056375
nonfda2408.pdbqt	-7.3	-	-	-	-	CCC[NH2+][C@@H]1CCc2c(O)cccc2C1	ZINC000013759798
nonfda2994.pdbqt	-7.3	-	-	-	-	c1ccc(C[c]2[nH]CC[nH]2)cc1	ZINC000000125006
nonfda1674.pdbqt	-7.3	-	-	-	-	c1cncc([C@H]2CCCC[NH2+]2)c1	ZINC000000031164
nonfda3786.pdbqt	-7.3	-	-	-	-	C[NH2+]C[C@@H]1CCCC[C@@]1(O)c1cccc(OC)c1	ZINC000002510775
nonfda2698.pdbqt	-7.3	-	-	-	-	Cc1cccc(N2C[C@@H](CO)OC2=O)c1	ZINC000005782275
nonfda269.pdbqt	-7.3	-	-	-	-	CN(C/C=C/C#CC(C)(C)CO)Cc1c2ccccc2ccc1	ZINC000022061237
nonfda3740.pdbqt	-7.3	-	-	-	-	[O-]C(=O)[C@@H]1CCN2C(=CC=C12)C(=O)c1ccc(O)cc1	ZINC000021981231
nonfda3124.pdbqt	-7.3	-	-	-	-	CCCN1C[C@@H](NS(=O)(=O)N(CC)CC)C[C@@H]2Cc3c(O)cccc3C[C@@H]12	ZINC000003778441
nonfda2173.pdbqt	-7.3	-	-	-	-	Cc1cc(C)nc([N]S(=O)(=O)c2ccc(N)cc2)n1	ZINC000000057494
nonfda3564.pdbqt	-7.3	-	-	-	-	Oc1ccccc1OCCNC[C@@H](O)COc1cccc2c1-c1c(cccc1)N2	ZINC000002509755
nonfda669.pdbqt	-7.3	-	-	-	-	COC(=O)[C@@H]1[C@H]2CC[C@@H](C[C@@H]1C(=O)Oc1ccccc1)[NH2+]2	ZINC000031771185
nonfda3194.pdbqt	-7.3	-	-	-	-	CC(C)[N@+]1(C)[C@@H]2CC[C@H]1C[C@@H](OC(=O)[C@H](CO)c1ccccc1)C2	ZINC000253476028
nonfda2483.pdbqt	-7.3	-	-	-	-	CCc1ccc(C(=O)[C@@H](C)C[NH+]2CCCCC2)cc1	ZINC000001846199
nonfda1336.pdbqt	-7.3	-	-	-	-	C[N@@H+]1[C@@H]2CC[C@H]1C[C@H](OC(=O)c1ccccc1)[C@H]2C(=O)[O-]	ZINC000004805034
nonfda2653.pdbqt	-7.3	-	-	-	-	C[C@H](C(=O)[O-])c1ccc(N2Cc3ccccc3C2=O)cc1	ZINC000000000391
nonfda177.pdbqt	-7.3	-	-	-	-	C[C@H](O)c1ccc(S(=O)(=O)[N]C(=O)NC2CCCCC2)cc1	ZINC000002032663
nonfda1901.pdbqt	-7.3	-	-	-	-	C[C@H](COc1ccccc1)[NH2+][C@@H](C)[C@H](O)c1ccc(O)cc1	ZINC000003830970
nonfda158.pdbqt	-7.3	-	-	-	-	CCC[C@H](Cc1ccccc1)[NH+]1CCCC1	ZINC000001481908
nonfda2210.pdbqt	-7.3	-	-	-	-	Cc1cccc(C)c1NC(=O)c1cc(S(=O)(=O)N)c(Cl)cc1O	ZINC000000538538
nonfda2909.pdbqt	-7.3	-	-	-	-	CC(C)(C)[C@@H](O)/C=C/c1ccc2OCOc2c1	ZINC000000000724
nonfda3123.pdbqt	-7.3	-	-	-	-	CCC[N@H+]1C[C@@H](NS(=O)(=O)N(CC)CC)C[C@@H]2Cc3c(O)cccc3C[C@@H]12	ZINC000003778441
nonfda1626.pdbqt	-7.3	-	-	-	-	O=C(OCC[NH+]1CCOCC1)c1cccnc1Nc1cccc(C(F)(F)F)c1	ZINC000021999791
nonfda4202.pdbqt	-7.3	-	-	-	-	CC1(C)S[C@@H]2[C@H](NC(=O)[C@@H](C(=O)[O-])c3ccccc3)C(=O)N2[C@H]1C(=O)[O-]	ZINC000003978033
drugbank_3290.pdbqt	-7.2	DB04280	experimental	3,4-Dihydro-2'-deoxyuridine-5'-monophosphate	InChI=1S/C9H15N2O8P/c12-5-3-8(11-2-1-7(13)10-9(11)14)19-6(5)4-18-20(15,16)17/h1-2,5-8,12-13H,3-4H2,(H,10,14)(H2,15,16,17)/t5-,6+,7+,8+/m0/s1	-	-
drugbank_1874.pdbqt	-7.2	DB02450	experimental	2-Benzo[1,3]Dioxol-5-Ylmethyl-3-Benzyl-Succinic Acid	InChI=1S/C19H18O6/c20-18(21)14(8-12-4-2-1-3-5-12)15(19(22)23)9-13-6-7-16-17(10-13)25-11-24-16/h1-7,10,14-15H,8-9,11H2,(H,20,21)(H,22,23)/t14-,15-/m0/s1	-	-
drugbank_4726.pdbqt	-7.2	DB07293	experimental	benzyl (2-oxopropyl)carbamate	InChI=1S/C11H13NO3/c1-9(13)7-12-11(14)15-8-10-5-3-2-4-6-10/h2-6H,7-8H2,1H3,(H,12,14)	-	-
drugbank_9200.pdbqt	-7.2	DB16683	investigational	Foslevodopa	InChI=1S/C9H12NO7P/c10-6(9(12)13)3-5-1-2-8(7(11)4-5)17-18(14,15)16/h1-2,4,6,11H,3,10H2,(H,12,13)(H2,14,15,16)/t6-/m0/s1	-	-
drugbank_3523.pdbqt	-7.2	DB04580	experimental	1-Methyl-2-quinolone	InChI=1S/C10H9NO/c1-11-9-5-3-2-4-8(9)6-7-10(11)12/h2-7H,1H3	-	-
drugbank_300.pdbqt	-7.2	DB00461	approved	Nabumetone	InChI=1S/C15H16O2/c1-11(16)3-4-12-5-6-14-10-15(17-2)8-7-13(14)9-12/h5-10H,3-4H2,1-2H3	-	-
drugbank_8125.pdbqt	-7.2	DB13803	experimental	Xipamide	InChI=1S/C15H15ClN2O4S/c1-8-4-3-5-9(2)14(8)18-15(20)10-6-13(23(17,21)22)11(16)7-12(10)19/h3-7,19H,1-2H3,(H,18,20)(H2,17,21,22)	-	-
drugbank_4875.pdbqt	-7.2	DB07462	experimental	(3,4-DIHYDROXY-2-NITROPHENYL)(PHENYL)METHANONE	InChI=1S/C13H9NO5/c15-10-7-6-9(11(13(10)17)14(18)19)12(16)8-4-2-1-3-5-8/h1-7,15,17H	-	-
drugbank_4941.pdbqt	-7.2	DB07539	experimental	4-{5-[(Z)-(2-IMINO-4-OXO-1,3-THIAZOLIDIN-5-YLIDENE)METHYL]FURAN-2-YL}BENZOIC ACID	InChI=1S/C15H10N2O4S/c16-15-17-13(18)12(22-15)7-10-5-6-11(21-10)8-1-3-9(4-2-8)14(19)20/h1-7H,(H,19,20)(H2,16,17,18)/b12-7-	-	-
drugbank_3155.pdbqt	-7.2	DB04108	experimental	(2s,3r)-3-Amino-2-Hydroxy-5-(Ethylsulfanyl)Pentanoyl-((S)-(-)-(1-Naphthyl)Ethyl)Amide	InChI=1S/C19H26N2O2S/c1-3-24-12-11-17(20)18(22)19(23)21-13(2)15-10-6-8-14-7-4-5-9-16(14)15/h4-10,13,17-18,22H,3,11-12,20H2,1-2H3,(H,21,23)/t13-,17-,18-/m0/s1	-	-
drugbank_8706.pdbqt	-7.2	DB15293	investigational	Epalrestat	InChI=1S/C15H13NO3S2/c1-10(7-11-5-3-2-4-6-11)8-12-14(19)16(9-13(17)18)15(20)21-12/h2-8H,9H2,1H3,(H,17,18)/b10-7+,12-8-	-	-
drugbank_4366.pdbqt	-7.2	DB06885	experimental	3-[({(1E)-[2-(trifluoromethyl)phenyl]methylidene}amino)oxy]propanoic acid	InChI=1S/C11H10F3NO3/c12-11(13,14)9-4-2-1-3-8(9)7-15-18-6-5-10(16)17/h1-4,7H,5-6H2,(H,16,17)/b15-7+	-	-
drugbank_4132.pdbqt	-7.2	DB06454	investigational	Sarizotan	InChI=1S/C22H21FN2O/c23-20-8-5-17(6-9-20)19-11-16(12-24-14-19)13-25-15-21-10-7-18-3-1-2-4-22(18)26-21/h1-6,8-9,11-12,14,21,25H,7,10,13,15H2/t21-/m1/s1	-	-
drugbank_4638.pdbqt	-7.2	DB07196	experimental	N-methyl-1-(2-thiophen-2-ylphenyl)methanamine	InChI=1S/C12H13NS/c1-13-9-10-5-2-3-6-11(10)12-7-4-8-14-12/h2-8,13H,9H2,1H3	-	-
drugbank_5270.pdbqt	-7.2	DB07921	experimental	2-[(4-fluorophenyl)sulfonylamino]-N-oxo-ethanamide	InChI=1S/C8H7FN2O4S/c9-6-1-3-7(4-2-6)16(14,15)10-5-8(12)11-13/h1-4,10H,5H2	-	-
drugbank_7849.pdbqt	-7.2	DB13431	experimental	Proglumide	InChI=1S/C18H26N2O4/c1-3-12-20(13-4-2)18(24)15(10-11-16(21)22)19-17(23)14-8-6-5-7-9-14/h5-9,15H,3-4,10-13H2,1-2H3,(H,19,23)(H,21,22)	-	-
drugbank_3584.pdbqt	-7.2	DB04656	experimental	1,3,4-TRIHYDROXY-5-(3-PHENOXYPROPYL)-CYCLOHEXANE-1-CARBOXYLIC A CID	InChI=1S/C16H22O6/c17-13-10-16(21,15(19)20)9-11(14(13)18)5-4-8-22-12-6-2-1-3-7-12/h1-3,6-7,11,13-14,17-18,21H,4-5,8-10H2,(H,19,20)/t11-,13+,14+,16-/m0/s1	-	-
drugbank_7744.pdbqt	-7.2	DB13297	experimental	Idrocilamide	InChI=1S/C11H13NO2/c13-9-8-12-11(14)7-6-10-4-2-1-3-5-10/h1-7,13H,8-9H2,(H,12,14)/b7-6+	-	-
drugbank_5781.pdbqt	-7.2	DB08508	experimental	N-BENZOYL-D-ALANINE	InChI=1S/C10H11NO3/c1-7(10(13)14)11-9(12)8-5-3-2-4-6-8/h2-7H,1H3,(H,11,12)(H,13,14)/t7-/m1/s1	-	-
drugbank_2851.pdbqt	-7.2	DB03726	experimental	Purine Riboside-5'-Monophosphate	InChI=1S/C10H13N4O7P/c15-7-6(2-20-22(17,18)19)21-10(8(7)16)14-4-13-5-1-11-3-12-9(5)14/h1,3-4,6-8,10,15-16H,2H2,(H2,17,18,19)/t6-,7-,8-,10-/m1/s1	-	-
drugbank_577.pdbqt	-7.2	DB00797	approved; vet_approved	Tolazoline	InChI=1S/C10H12N2/c1-2-4-9(5-3-1)8-10-11-6-7-12-10/h1-5H,6-8H2,(H,11,12)	-	-
drugbank_6441.pdbqt	-7.2	DB11145	approved; vet_approved	Oxyquinoline	InChI=1S/C9H7NO/c11-8-5-1-3-7-4-2-6-10-9(7)8/h1-6,11H	-	-
drugbank_3592.pdbqt	-7.2	DB04665	experimental	Coumarin	InChI=1S/C9H6O2/c10-9-6-5-7-3-1-2-4-8(7)11-9/h1-6H	-	-
drugbank_166.pdbqt	-7.2	DB00298	approved	Dapiprazole	InChI=1S/C19H27N5/c1-16-6-2-3-7-17(16)23-14-12-22(13-15-23)11-9-19-21-20-18-8-4-5-10-24(18)19/h2-3,6-7H,4-5,8-15H2,1H3	-	-
drugbank_975.pdbqt	-7.2	DB01253	approved	Ergometrine	InChI=1S/C19H23N3O2/c1-11(10-23)21-19(24)13-6-15-14-4-3-5-16-18(14)12(8-20-16)7-17(15)22(2)9-13/h3-6,8,11,13,17,20,23H,7,9-10H2,1-2H3,(H,21,24)/t11-,13+,17+/m0/s1	-	-
drugbank_7763.pdbqt	-7.2	DB13320	experimental	Sulfaperin	InChI=1S/C11H12N4O2S/c1-8-6-13-11(14-7-8)15-18(16,17)10-4-2-9(12)3-5-10/h2-7H,12H2,1H3,(H,13,14,15)	-	-
drugbank_274.pdbqt	-7.2	DB00432	approved; investigational	Trifluridine	InChI=1S/C10H11F3N2O5/c11-10(12,13)4-2-15(9(19)14-8(4)18)7-1-5(17)6(3-16)20-7/h2,5-7,16-17H,1,3H2,(H,14,18,19)/t5-,6+,7+/m0/s1	-	-
drugbank_4790.pdbqt	-7.2	DB07363	experimental	THIOPHENE-2,5-DISULFONIC ACID 2-AMIDE-5-(4-METHYL-BENZYLAMIDE)	InChI=1S/C12H14N2O4S3/c1-9-2-4-10(5-3-9)8-14-21(17,18)12-7-6-11(19-12)20(13,15)16/h2-7,14H,8H2,1H3,(H2,13,15,16)	-	-
drugbank_4152.pdbqt	-7.2	DB06499	investigational	Furaprofen	InChI=1S/C17H14O3/c1-11(17(18)19)13-8-5-9-14-15(10-20-16(13)14)12-6-3-2-4-7-12/h2-11H,1H3,(H,18,19)	-	-
drugbank_2281.pdbqt	-7.2	DB02963	experimental	(5-Chloropyrazolo[1,5-a]Pyrimidin-7-Yl)-(4-Methanesulfonylphenyl)Amine	InChI=1S/C13H11ClN4O2S/c1-21(19,20)10-4-2-9(3-5-10)16-13-8-11(14)17-12-6-7-15-18(12)13/h2-8,16H,1H3	-	-
drugbank_8195.pdbqt	-7.2	DB13936	experimental	JNJ-28330835	InChI=1S/C14H10F6N4O/c1-12(5-10(23-24-12)14(18,19)20)11(25)22-8-3-2-7(6-21)9(4-8)13(15,16)17/h2-4,24H,5H2,1H3,(H,22,25)/t12-/m0/s1	-	-
drugbank_2105.pdbqt	-7.2	DB02740	experimental	3-Indolebutyric Acid	InChI=1S/C12H13NO2/c14-12(15)7-3-4-9-8-13-11-6-2-1-5-10(9)11/h1-2,5-6,8,13H,3-4,7H2,(H,14,15)	-	-
drugbank_304.pdbqt	-7.2	DB00468	approved	Quinine	InChI=1S/C20H24N2O2/c1-3-13-12-22-9-7-14(13)10-19(22)20(23)16-6-8-21-18-5-4-15(24-2)11-17(16)18/h3-6,8,11,13-14,19-20,23H,1,7,9-10,12H2,2H3/t13-,14-,19-,20+/m0/s1	-	-
drugbank_4372.pdbqt	-7.2	DB06891	experimental	5-{[(4-AMINO-3-CHLORO-5-FLUOROPHENYL)SULFONYL]AMINO}-1,3,4-THIADIAZOLE-2-SULFONAMIDE	InChI=1S/C8H7ClFN5O4S3/c9-4-1-3(2-5(10)6(4)11)22(18,19)15-7-13-14-8(20-7)21(12,16)17/h1-2H,11H2,(H,13,15)(H2,12,16,17)	-	-
drugbank_5530.pdbqt	-7.2	DB08207	experimental	2-(3,5-DIMETHYLPHENYL)-1,3-BENZOXAZOLE	InChI=1S/C15H13NO/c1-10-7-11(2)9-12(8-10)15-16-13-5-3-4-6-14(13)17-15/h3-9H,1-2H3	-	-
drugbank_3809.pdbqt	-7.2	DB05025	investigational	Arimoclomol	InChI=1S/C14H20ClN3O3/c15-14(12-5-4-8-18(20)9-12)16-21-11-13(19)10-17-6-2-1-3-7-17/h4-5,8-9,13,19H,1-3,6-7,10-11H2/t13-/m1/s1	-	-
drugbank_3224.pdbqt	-7.2	DB04196	experimental	Pteroic acid	InChI=1S/C14H12N6O3/c15-14-19-11-10(12(21)20-14)18-9(6-17-11)5-16-8-3-1-7(2-4-8)13(22)23/h1-4,6,16H,5H2,(H,22,23)(H3,15,17,19,20,21)	-	-
drugbank_804.pdbqt	-7.2	DB01056	approved	Tocainide	InChI=1S/C11H16N2O/c1-7-5-4-6-8(2)10(7)13-11(14)9(3)12/h4-6,9H,12H2,1-3H3,(H,13,14)	-	-
drugbank_871.pdbqt	-7.2	DB01132	approved; investigational	Pioglitazone	InChI=1S/C19H20N2O3S/c1-2-13-3-6-15(20-12-13)9-10-24-16-7-4-14(5-8-16)11-17-18(22)21-19(23)25-17/h3-8,12,17H,2,9-11H2,1H3,(H,21,22,23)	-	-
drugbank_3852.pdbqt	-7.2	DB05271	approved	Rotigotine	InChI=1S/C19H25NOS/c1-2-11-20(12-10-17-6-4-13-22-17)16-8-9-18-15(14-16)5-3-7-19(18)21/h3-7,13,16,21H,2,8-12,14H2,1H3/t16-/m0/s1	-	-
drugbank_4242.pdbqt	-7.2	DB06704	approved; investigational	Iobenguane	InChI=1S/C8H10IN3/c9-7-3-1-2-6(4-7)5-12-8(10)11/h1-4H,5H2,(H4,10,11,12)	-	-
drugbank_1971.pdbqt	-7.2	DB02569	experimental	2',3'-Dehydro-2',3'-Deoxy-Thymidine 5'-Diphosphate	InChI=1S/C10H14N2O10P2/c1-6-4-12(10(14)11-9(6)13)8-3-2-7(21-8)5-20-24(18,19)22-23(15,16)17/h2-4,7-8H,5H2,1H3,(H,18,19)(H,11,13,14)(H2,15,16,17)/t7-,8+/m0/s1	-	-
drugbank_6136.pdbqt	-7.2	DB08955	withdrawn	Ibuproxam	InChI=1S/C13H19NO2/c1-9(2)8-11-4-6-12(7-5-11)10(3)13(15)14-16/h4-7,9-10,16H,8H2,1-3H3,(H,14,15)	-	-
drugbank_5924.pdbqt	-7.2	DB08677	experimental	N-(5-Isopropyl-thiazol-2-YL)-2-pyridin-3-YL-acetamide	InChI=1S/C13H15N3OS/c1-9(2)11-8-15-13(18-11)16-12(17)6-10-4-3-5-14-7-10/h3-5,7-9H,6H2,1-2H3,(H,15,16,17)	-	-
drugbank_7656.pdbqt	-7.2	DB13153	approved; experimental	Levomenol	InChI=1S/C15H26O/c1-12(2)6-5-11-15(4,16)14-9-7-13(3)8-10-14/h6-7,14,16H,5,8-11H2,1-4H3/t14-,15+/m1/s1	-	-
drugbank_3565.pdbqt	-7.2	DB04634	experimental	N-BENZYLOXYCARBONYL-L-SERINE-BETALACTONE	InChI=1S/C11H13NO4/c1-8(10(13)14)12-11(15)16-7-9-5-3-2-4-6-9/h2-6,8H,7H2,1H3,(H,12,15)(H,13,14)/t8-/m0/s1	-	-
drugbank_2125.pdbqt	-7.2	DB02766	experimental	N-[(2R)-4-diazonio-3-oxoniumylidene-1-phenylbutan-2-yl]-1-phenylmethoxymethanimidate	InChI=1S/C18H17N3O3/c19-20-12-17(22)16(11-14-7-3-1-4-8-14)21-18(23)24-13-15-9-5-2-6-10-15/h1-10,16H,11-13H2/p+1/t16-/m1/s1	-	-
drugbank_8853.pdbqt	-7.2	DB15671	investigational	Besifovir	InChI=1S/C10H14N5O4P/c11-9-12-3-7-8(14-9)15(5-13-7)4-10(1-2-10)19-6-20(16,17)18/h3,5H,1-2,4,6H2,(H2,11,12,14)(H2,16,17,18)	-	-
drugbank_6989.pdbqt	-7.2	DB12145	investigational	AZD-0328	InChI=1S/C13H16N2O/c1-2-10-8-13(16-12(10)14-5-1)9-15-6-3-11(13)4-7-15/h1-2,5,11H,3-4,6-9H2/t13-/m0/s1	-	-
drugbank_9137.pdbqt	-7.2	DB16295	investigational	HSK-3486	InChI=1S/C14H20O/c1-9(2)12-5-4-6-13(14(12)15)10(3)11-7-8-11/h4-6,9-11,15H,7-8H2,1-3H3/t10-/m1/s1	-	-
drugbank_8901.pdbqt	-7.2	DB15911	experimental	Amfenac	InChI=1S/C15H13NO3/c16-14-11(9-13(17)18)7-4-8-12(14)15(19)10-5-2-1-3-6-10/h1-8H,9,16H2,(H,17,18)	-	-
drugbank_7658.pdbqt	-7.2	DB13155	approved	Esculin	InChI=1S/C15H16O9/c16-5-10-12(19)13(20)14(21)15(24-10)23-9-3-6-1-2-11(18)22-8(6)4-7(9)17/h1-4,10,12-17,19-21H,5H2/t10-,12-,13+,14-,15-/m1/s1	-	-
drugbank_845.pdbqt	-7.2	DB01101	approved; investigational	Capecitabine	InChI=1S/C15H22FN3O6/c1-3-4-5-6-24-15(23)18-12-9(16)7-19(14(22)17-12)13-11(21)10(20)8(2)25-13/h7-8,10-11,13,20-21H,3-6H2,1-2H3,(H,17,18,22,23)/t8-,10-,11-,13-/m1/s1	-	-
drugbank_6343.pdbqt	-7.2	DB09250	withdrawn	Pheniprazine	InChI=1S/C9H14N2/c1-8(11-10)7-9-5-3-2-4-6-9/h2-6,8,11H,7,10H2,1H3	-	-
drugbank_729.pdbqt	-7.2	DB00968	approved	Methyldopa	InChI=1S/C10H13NO4/c1-10(11,9(14)15)5-6-2-3-7(12)8(13)4-6/h2-4,12-13H,5,11H2,1H3,(H,14,15)/t10-/m0/s1	-	-
drugbank_5900.pdbqt	-7.2	DB08652	experimental	Indoleacetamide	InChI=1S/C10H10N2O/c11-10(13)5-7-6-12-9-4-2-1-3-8(7)9/h1-4,6,12H,5H2,(H2,11,13)	-	-
drugbank_2083.pdbqt	-7.2	DB02710	experimental	2,3,-Dihydroxybenzoylserine	InChI=1S/C10H11NO6/c12-4-6(10(16)17)11-9(15)5-2-1-3-7(13)8(5)14/h1-3,6,12-14H,4H2,(H,11,15)(H,16,17)/t6-/m0/s1	-	-
drugbank_4389.pdbqt	-7.2	DB06911	experimental	D-leucyl-N-(3-chlorobenzyl)-L-prolinamide	InChI=1S/C18H26ClN3O2/c1-12(2)9-15(20)18(24)22-8-4-7-16(22)17(23)21-11-13-5-3-6-14(19)10-13/h3,5-6,10,12,15-16H,4,7-9,11,20H2,1-2H3,(H,21,23)/t15-,16+/m1/s1	-	-
drugbank_5794.pdbqt	-7.2	DB08523	experimental	[HYDROXY(3-PHENYLPROPYL)AMINO]METHANOL	InChI=1S/C10H15NO2/c12-9-11(13)8-4-7-10-5-2-1-3-6-10/h1-3,5-6,12-13H,4,7-9H2	-	-
drugbank_4010.pdbqt	-7.2	DB06152	approved	Nylidrin	InChI=1S/C19H25NO2/c1-14(8-9-16-6-4-3-5-7-16)20-15(2)19(22)17-10-12-18(21)13-11-17/h3-7,10-15,19-22H,8-9H2,1-2H3	-	-
drugbank_7373.pdbqt	-7.2	DB12707	investigational	AR-42	InChI=1S/C18H20N2O3/c1-12(2)16(13-6-4-3-5-7-13)18(22)19-15-10-8-14(9-11-15)17(21)20-23/h3-12,16,23H,1-2H3,(H,19,22)(H,20,21)/t16-/m0/s1	-	-
drugbank_5886.pdbqt	-7.2	DB08636	experimental	2-Hydroxybenzalpyruvate	InChI=1S/C10H8O4/c11-8-4-2-1-3-7(8)5-6-9(12)10(13)14/h1-6,11H,(H,13,14)/b6-5+	-	-
drugbank_6337.pdbqt	-7.2	DB09244	experimental	Pirlindole	InChI=1S/C15H18N2/c1-10-5-6-14-12(9-10)11-3-2-4-13-15(11)17(14)8-7-16-13/h5-6,9,13,16H,2-4,7-8H2,1H3	-	-
drugbank_7550.pdbqt	-7.2	DB12979	investigational	Nepicastat	InChI=1S/C14H15F2N3S/c15-9-3-8-4-10(1-2-12(8)13(16)5-9)19-11(6-17)7-18-14(19)20/h3,5,7,10H,1-2,4,6,17H2,(H,18,20)/t10-/m0/s1	-	-
drugbank_1489.pdbqt	-7.2	DB01959	experimental	3,5-Dimethyl-1-(3-Nitrophenyl)-1h-Pyrazole-4-Carboxylic Acid Ethyl Ester	InChI=1S/C14H15N3O4/c1-4-21-14(18)13-9(2)15-16(10(13)3)11-6-5-7-12(8-11)17(19)20/h5-8H,4H2,1-3H3	-	-
drugbank_8469.pdbqt	-7.2	DB14775	investigational	Cavosonstat	InChI=1S/C16H10ClNO3/c17-13-8-10(16(20)21)1-4-12(13)15-5-2-9-7-11(19)3-6-14(9)18-15/h1-8,19H,(H,20,21)	-	-
drugbank_4551.pdbqt	-7.2	DB07102	experimental	(2S)-2-amino-5-oxo-5-[(4-phenylmethoxyphenyl)amino]pentanoic acid	InChI=1S/C18H20N2O4/c19-16(18(22)23)10-11-17(21)20-14-6-8-15(9-7-14)24-12-13-4-2-1-3-5-13/h1-9,16H,10-12,19H2,(H,20,21)(H,22,23)/t16-/m0/s1	-	-
drugbank_7357.pdbqt	-7.2	DB12680	investigational	Intepirdine	InChI=1S/C19H19N3O2S/c23-25(24,16-6-2-1-3-7-16)17-13-15-5-4-8-18(19(15)21-14-17)22-11-9-20-10-12-22/h1-8,13-14,20H,9-12H2	-	-
drugbank_9211.pdbqt	-7.2	DB16735	investigational	PAT-1251	InChI=1S/C18H17F4N3O3/c19-13-8-25(9-14(13)26)17(27)11-2-1-3-12(6-11)28-16-5-10(7-23)4-15(24-16)18(20,21)22/h1-6,13-14,26H,7-9,23H2/t13-,14-/m1/s1	-	-
drugbank_5787.pdbqt	-7.2	DB08514	experimental	6-amino-2-[(thiophen-2-ylmethyl)amino]-1,7-dihydro-8H-imidazo[4,5-g]quinazolin-8-one	InChI=1S/C14H12N6OS/c15-13-17-9-5-11-10(4-8(9)12(21)20-13)18-14(19-11)16-6-7-2-1-3-22-7/h1-5H,6H2,(H2,16,18,19)(H3,15,17,20,21)	-	-
drugbank_7792.pdbqt	-7.2	DB13354	experimental	Phenprobamate	InChI=1S/C10H13NO2/c11-10(12)13-8-4-7-9-5-2-1-3-6-9/h1-3,5-6H,4,7-8H2,(H2,11,12)	-	-
drugbank_2723.pdbqt	-7.2	DB03552	experimental	3-Tyrosine	InChI=1S/C9H11NO3/c10-8(9(12)13)5-6-2-1-3-7(11)4-6/h1-4,8,11H,5,10H2,(H,12,13)/t8-/m0/s1	-	-
drugbank_1581.pdbqt	-7.2	DB02077	experimental	L-N(omega)-nitroarginine-(4R)-amino-L-proline amide	InChI=1S/C11H22N8O4/c12-7(2-1-3-15-11(14)18-19(22)23)10(21)17-6-4-8(9(13)20)16-5-6/h6-8,16H,1-5,12H2,(H2,13,20)(H,17,21)(H3,14,15,18)/t6-,7+,8+/m1/s1	-	-
drugbank_6612.pdbqt	-7.2	DB11561	experimental	Aminacrine	InChI=1S/C13H10N2/c14-13-9-5-1-3-7-11(9)15-12-8-4-2-6-10(12)13/h1-8H,(H2,14,15)	-	-
drugbank_6311.pdbqt	-7.2	DB09213	approved; investigational	Dexibuprofen	InChI=1S/C13H18O2/c1-9(2)8-11-4-6-12(7-5-11)10(3)13(14)15/h4-7,9-10H,8H2,1-3H3,(H,14,15)/t10-/m0/s1	-	-
drugbank_3945.pdbqt	-7.2	DB05779	investigational	Oglufanide	InChI=1S/C16H19N3O5/c17-11(5-6-14(20)21)15(22)19-13(16(23)24)7-9-8-18-12-4-2-1-3-10(9)12/h1-4,8,11,13,18H,5-7,17H2,(H,19,22)(H,20,21)(H,23,24)/t11-,13-/m0/s1	-	-
drugbank_4670.pdbqt	-7.2	DB07232	investigational	Veliparib	InChI=1S/C13H16N4O/c1-13(6-3-7-15-13)12-16-9-5-2-4-8(11(14)18)10(9)17-12/h2,4-5,15H,3,6-7H2,1H3,(H2,14,18)(H,16,17)/t13-/m1/s1	-	-
drugbank_1201.pdbqt	-7.2	DB01582	approved; investigational; vet_approved	Sulfamethazine	InChI=1S/C12H14N4O2S/c1-8-7-9(2)15-12(14-8)16-19(17,18)11-5-3-10(13)4-6-11/h3-7H,13H2,1-2H3,(H,14,15,16)	-	-
drugbank_1553.pdbqt	-7.2	DB02041	experimental	Isoluminol	InChI=1S/C8H7N3O2/c9-4-1-2-5-6(3-4)8(13)11-10-7(5)12/h1-3H,9H2,(H,10,12)(H,11,13)	-	-
drugbank_53.pdbqt	-7.2	DB00170	approved; nutraceutical	Menadione	InChI=1S/C11H8O2/c1-7-6-10(12)8-4-2-3-5-9(8)11(7)13/h2-6H,1H3	-	-
drugbank_5378.pdbqt	-7.2	DB08036	experimental	6,7,12,13-tetrahydro-5H-indolo[2,3-a]pyrrolo[3,4-c]carbazol-5-one	InChI=1S/C20H13N3O/c24-20-17-12(9-21-20)15-10-5-1-3-7-13(10)22-18(15)19-16(17)11-6-2-4-8-14(11)23-19/h1-8,22-23H,9H2,(H,21,24)	-	-
drugbank_5710.pdbqt	-7.2	DB08428	experimental	3(S)-AMINO-4-PHENYL-BUTAN-2(S)-OL	InChI=1S/C10H15NO/c1-8(12)10(11)7-9-5-3-2-4-6-9/h2-6,8,10,12H,7,11H2,1H3/t8-,10-/m0/s1	-	-
drugbank_5688.pdbqt	-7.2	DB08399	experimental	Piceatannol	InChI=1S/C14H12O4/c15-11-5-10(6-12(16)8-11)2-1-9-3-4-13(17)14(18)7-9/h1-8,15-18H/b2-1+	-	-
drugbank_595.pdbqt	-7.2	DB00818	approved; investigational; vet_approved	Propofol	InChI=1S/C12H18O/c1-8(2)10-6-5-7-11(9(3)4)12(10)13/h5-9,13H,1-4H3	-	-
drugbank_4844.pdbqt	-7.2	DB07428	experimental	4-[(5-methoxy-2-methylphenoxy)methyl]pyridine	InChI=1S/C14H15NO2/c1-11-3-4-13(16-2)9-14(11)17-10-12-5-7-15-8-6-12/h3-9H,10H2,1-2H3	-	-
drugbank_6550.pdbqt	-7.2	DB11447	experimental; vet_approved	Phenothiazine	InChI=1S/C12H9NS/c1-3-7-11-9(5-1)13-10-6-2-4-8-12(10)14-11/h1-8,13H	-	-
drugbank_3595.pdbqt	-7.2	DB04672	experimental	Cyclic 3',5'-thymidine monophosphate	InChI=1S/C10H13N2O7P/c1-6-4-12(10(14)11-9(6)13)8-3-2-7(19-8)5-18-20(15,16)17/h2-4,7-8H,5H2,1H3,(H,11,13,14)(H2,15,16,17)/t7-,8+/m0/s1	-	-
drugbank_2643.pdbqt	-7.2	DB03441	experimental	2-Benzyl-3-Iodopropanoic Acid	InChI=1S/C10H11IO2/c11-7-9(10(12)13)6-8-4-2-1-3-5-8/h1-5,9H,6-7H2,(H,12,13)/t9-/m0/s1	-	-
drugbank_7310.pdbqt	-7.2	DB12606	investigational	Netivudine	InChI=1S/C12H14N2O6/c1-2-3-6-4-14(12(19)13-10(6)18)11-9(17)8(16)7(5-15)20-11/h4,7-9,11,15-17H,5H2,1H3,(H,13,18,19)/t7-,8-,9+,11-/m1/s1	-	-
drugbank_8557.pdbqt	-7.2	DB14998	investigational	Olorinab	InChI=1S/C18H23N5O3/c1-18(2,3)13(9-24)20-17(25)15-12-7-10-6-11(10)16(12)23(21-15)14-8-22(26)5-4-19-14/h4-5,8,10-11,13,24H,6-7,9H2,1-3H3,(H,20,25)/t10-,11-,13+/m0/s1	-	-
drugbank_677.pdbqt	-7.2	DB00909	approved; investigational	Zonisamide	InChI=1S/C8H8N2O3S/c9-14(11,12)5-7-6-3-1-2-4-8(6)13-10-7/h1-4H,5H2,(H2,9,11,12)	-	-
drugbank_539.pdbqt	-7.2	DB00750	approved	Prilocaine	InChI=1S/C13H20N2O/c1-4-9-14-11(3)13(16)15-12-8-6-5-7-10(12)2/h5-8,11,14H,4,9H2,1-3H3,(H,15,16)	-	-
drugbank_2503.pdbqt	-7.2	DB03254	experimental	4-Phenyl-1h-Imidazole	InChI=1S/C9H8N2/c1-2-4-8(5-3-1)9-6-10-7-11-9/h1-7H,(H,10,11)	-	-
drugbank_5100.pdbqt	-7.2	DB07728	experimental	2-[2-(2-FLUOROPHENYL)PYRIDIN-4-YL]-1,5,6,7-TETRAHYDRO-4H-PYRROLO[3,2-C]PYRIDIN-4-ONE	InChI=1S/C18H14FN3O/c19-14-4-2-1-3-12(14)17-9-11(5-7-20-17)16-10-13-15(22-16)6-8-21-18(13)23/h1-5,7,9-10,22H,6,8H2,(H,21,23)	-	-
drugbank_4486.pdbqt	-7.2	DB07027	experimental	D-phenylalanyl-N-(3-fluorobenzyl)-L-prolinamide	InChI=1S/C21H24FN3O2/c22-17-9-4-8-16(12-17)14-24-20(26)19-10-5-11-25(19)21(27)18(23)13-15-6-2-1-3-7-15/h1-4,6-9,12,18-19H,5,10-11,13-14,23H2,(H,24,26)/t18-,19+/m1/s1	-	-
drugbank_3762.pdbqt	-7.2	DB04885	investigational	Cilansetron	InChI=1S/C20H21N3O/c1-13-21-9-11-22(13)12-15-7-8-17-18(20(15)24)16-6-2-4-14-5-3-10-23(17)19(14)16/h2,4,6,9,11,15H,3,5,7-8,10,12H2,1H3/t15-/m1/s1	-	-
drugbank_6461.pdbqt	-7.2	DB11221	approved	Dioxybenzone	InChI=1S/C14H12O4/c1-18-9-6-7-11(13(16)8-9)14(17)10-4-2-3-5-12(10)15/h2-8,15-16H,1H3	-	-
drugbank_884.pdbqt	-7.2	DB01147	approved; investigational; vet_approved	Cloxacillin	InChI=1S/C19H18ClN3O5S/c1-8-11(12(22-28-8)9-6-4-5-7-10(9)20)15(24)21-13-16(25)23-14(18(26)27)19(2,3)29-17(13)23/h4-7,13-14,17H,1-3H3,(H,21,24)(H,26,27)/t13-,14+,17-/m1/s1	-	-
drugbank_6360.pdbqt	-7.2	DB09284	investigational	Imolamine	InChI=1S/C14H20N4O/c1-3-17(4-2)10-11-18-13(16-19-14(18)15)12-8-6-5-7-9-12/h5-9,15H,3-4,10-11H2,1-2H3	-	-
drugbank_34.pdbqt	-7.2	DB00150	approved; nutraceutical; withdrawn	Tryptophan	InChI=1S/C11H12N2O2/c12-9(11(14)15)5-7-6-13-10-4-2-1-3-8(7)10/h1-4,6,9,13H,5,12H2,(H,14,15)/t9-/m0/s1	-	-
drugbank_4774.pdbqt	-7.2	DB07345	experimental	4-(2-aminoethyl)-2-cyclohexylphenol	InChI=1S/C14H21NO/c15-9-8-11-6-7-14(16)13(10-11)12-4-2-1-3-5-12/h6-7,10,12,16H,1-5,8-9,15H2	-	-
drugbank_3527.pdbqt	-7.2	DB04584	experimental	Phenyldehydroalanine	InChI=1S/C9H9NO2/c10-8(9(11)12)6-7-4-2-1-3-5-7/h1-6H,10H2,(H,11,12)/b8-6-	-	-
drugbank_437.pdbqt	-7.2	DB00629	approved; investigational	Guanabenz	InChI=1S/C8H8Cl2N4/c9-6-2-1-3-7(10)5(6)4-13-14-8(11)12/h1-4H,(H4,11,12,14)	-	-
drugbank_6931.pdbqt	-7.2	DB12063	investigational	CERC-301	InChI=1S/C19H23FN4O2/c1-14-3-5-15(6-4-14)13-26-19(25)24-10-7-16(17(20)12-24)11-23-18-21-8-2-9-22-18/h2-6,8-9,16-17H,7,10-13H2,1H3,(H,21,22,23)/t16-,17-/m1/s1	-	-
drugbank_7450.pdbqt	-7.2	DB12827	investigational	Indoximod	InChI=1S/C12H14N2O2/c1-14-7-8(6-10(13)12(15)16)9-4-2-3-5-11(9)14/h2-5,7,10H,6,13H2,1H3,(H,15,16)/t10-/m1/s1	-	-
drugbank_3707.pdbqt	-7.2	DB04820	approved; withdrawn	Nialamide	InChI=1S/C16H18N4O2/c21-15(18-12-13-4-2-1-3-5-13)8-11-19-20-16(22)14-6-9-17-10-7-14/h1-7,9-10,19H,8,11-12H2,(H,18,21)(H,20,22)	-	-
drugbank_8160.pdbqt	-7.2	DB13848	approved; experimental	Fluorodopa (18F)	InChI=1S/C9H10FNO4/c10-5-3-8(13)7(12)2-4(5)1-6(11)9(14)15/h2-3,6,12-13H,1,11H2,(H,14,15)/t6-/m0/s1/i10-1	-	-
drugbank_5488.pdbqt	-7.2	DB08157	experimental	ETHYL 3-[4-(AMINOSULFONYL)PHENYL]PROPANOATE	InChI=1S/C11H15NO4S/c1-2-16-11(13)8-5-9-3-6-10(7-4-9)17(12,14)15/h3-4,6-7H,2,5,8H2,1H3,(H2,12,14,15)	-	-
drugbank_977.pdbqt	-7.2	DB01255	approved; investigational	Lisdexamfetamine	InChI=1S/C15H25N3O/c1-12(11-13-7-3-2-4-8-13)18-15(19)14(17)9-5-6-10-16/h2-4,7-8,12,14H,5-6,9-11,16-17H2,1H3,(H,18,19)/t12-,14-/m0/s1	-	-
fda_578.pdbqt	-7.2	-	-	-	-	C(=C\C[NH+]1CCCC1)(\c1ccc(C)cc1)/c1ncccc1	-
fda_1729.pdbqt	-7.2	-	-	-	-	C1(C(=O)NCNC1=O)(CC)c1ccccc1	-
fda_927.pdbqt	-7.2	-	-	-	-	C(=O)(Nc1c(cccc1C)C)[C@H]1[N@@H+](CCCC1)CCCC	-
fda_54.pdbqt	-7.2	-	-	-	-	c1(ccc(o1)c1ccc(cc1)N(=O)=O)/C=N/N1CC(=O)NC1=O	-
fda_1357.pdbqt	-7.2	-	-	-	-	c1(cc2ccccc2s1)[C@@H](C)N(O)C(=O)N	-
fda_794.pdbqt	-7.2	-	-	-	-	c1cnc2cc3c(cc2n1)[C@H]1C[C@@H]3C[NH2+]C1	-
fda_205.pdbqt	-7.2	-	-	-	-	C[N@H+](C/C=C/C#CC(C)(C)C)Cc1cccc2c1cccc2	-
fda_1609.pdbqt	-7.2	-	-	-	-	c1(cc(c(cc1Cl)NCc1occc1)C(=O)O)S(=O)(=O)N	-
fda_989.pdbqt	-7.2	-	-	-	-	C(=O)([C@@H](C)[NH2+]C(C)(C)C)c1cc(ccc1)Cl	-
fda_1594.pdbqt	-7.2	-	-	-	-	C([C@](C)(NN)C(=O)O)c1cc(c(cc1)O)O	-
fda_1785.pdbqt	-7.2	-	-	-	-	c1(cccc(c1O)C(C)C)C(C)C	-
fda_800.pdbqt	-7.2	-	-	-	-	C(=O)(Nc1c(cccc1C)C)[C@@H]1[N@H+](CCCC1)CCCC	-
fda_1683.pdbqt	-7.2	-	-	-	-	O=C(N1CC(=O)N2CCc3ccccc3[C@H]2C1)C1CCCCC1	-
fda_1007.pdbqt	-7.2	-	-	-	-	c1ccc2c(c1)CCC[C@H]2[C@@H]1NC=CN1	-
fda_1976.pdbqt	-7.2	-	-	-	-	C(=O)(N[C@H](Cc1ccccc1)C(=O)O)[C@@H]1CC[C@@H](CC1)C(C)C	-
fda_44.pdbqt	-7.2	-	-	-	-	c1(ccncc1S(=O)(=O)NC(=O)NC(C)C)Nc1cccc(C)c1	-
fda_1537.pdbqt	-7.2	-	-	-	-	C(=O)(O[C@@H]1C[C@H]2[N@H+](C)[C@@H](C1)[C@H]1[C@@H]2O1)[C@H](CO)c1ccccc1	-
fda_1538.pdbqt	-7.2	-	-	-	-	O([C@@H]1C[C@H]2[N@H+](C)[C@@H](C1)[C@H]1[C@@H]2O1)C(=O)[C@H](CO)c1ccccc1	-
fda_559.pdbqt	-7.2	-	-	-	-	c1(c[nH]c2ccc(cc12)CCS(=O)(=O)c1ccccc1)C[C@@H]1[N@H+](C)CCC1	-
fda_1244.pdbqt	-7.2	-	-	-	-	C(=O)(O[C@@H]1C[C@H]2[N@@H+](C)[C@@H](C1)CC2)[C@H](CO)c1ccccc1	-
fda_1152.pdbqt	-7.2	-	-	-	-	CC(C)(C(=O)c1cnccc1)c1cnccc1	-
fda_1075.pdbqt	-7.2	-	-	-	-	C(Oc1c(cccc1)OC)[C@H](O)COC(=O)N	-
fda_101.pdbqt	-7.2	-	-	-	-	N(=c\1/[nH]ncc2ccccc12)/N	-
fda_1420.pdbqt	-7.2	-	-	-	-	c1(ccccc1)CCCC(=O)O	-
fda_1031.pdbqt	-7.2	-	-	-	-	c1(cccc(c1N)C(=O)c1ccccc1)CC(=O)N	-
fda_1291.pdbqt	-7.2	-	-	-	-	S(=O)(=O)(Nc1onc(C)c1C)c1ccc(cc1)N	-
fda_638.pdbqt	-7.2	-	-	-	-	C[C@H]1[C@H](OCC[N@@H+]1C)c1ccccc1	-
nonfda2336.pdbqt	-7.2	-	-	-	-	C[C@@H]1C[C@@H](OC(=O)[C@H](O)c2ccccc2)CC(C)(C)C1	ZINC000000000189
nonfda1851.pdbqt	-7.2	-	-	-	-	c1ccc([C@H]2CN3CCSC3=N2)cc1	ZINC000000119839
nonfda1016.pdbqt	-7.2	-	-	-	-	C[N@@H+]1[C@@H]2CC[C@H]1C[C@@H](OC(=O)C1=CNc3ccccc13)C2	ZINC000100019233
nonfda4173.pdbqt	-7.2	-	-	-	-	C[C@@H](CO)NC(=O)[C@@H]1C=C2c3c4C(=CNc4ccc3)C[C@H]2N(C)C1	ZINC000053174604
nonfda2652.pdbqt	-7.2	-	-	-	-	Cc1ccnc(NS(=O)(=O)c2ccc(N)cc2)n1	ZINC000000057501
nonfda2879.pdbqt	-7.2	-	-	-	-	C[C@H](C1=Cc2ccccc2[S@@]1=O)N(O)C(=O)N	ZINC000255984289
nonfda162.pdbqt	-7.2	-	-	-	-	C=C(C)[C@H]1CC=C(C(=O)[O-])CC1	ZINC000001532419
nonfda1010.pdbqt	-7.2	-	-	-	-	C[C@@H](Cc1cccc(O)c1)C(=O)[O-]	ZINC000082872187
nonfda2103.pdbqt	-7.2	-	-	-	-	C/C=C\C/C=C\CCC(=O)[C@H]1O[C@H]1C(=O)N	ZINC000005004658
nonfda3789.pdbqt	-7.2	-	-	-	-	C[NH2+]C[C@H]1CCCC[C@]1(O)c1cccc(O)c1	ZINC000002525891
nonfda343.pdbqt	-7.2	-	-	-	-	C=CCN1CCC[C@@H]1CNC(=O)c1cc2=NNN=c2cc1OC	ZINC000002001365
nonfda1852.pdbqt	-7.2	-	-	-	-	c1ccc([C@H]2Cn3CCS[c]3[nH]2)cc1	ZINC000000119839
nonfda1211.pdbqt	-7.2	-	-	-	-	CC1=CN([C@@H]2C[C@@H](N)[C@H](CO)O2)C(=O)NC1=O	ZINC000000402630
nonfda2987.pdbqt	-7.2	-	-	-	-	c1ccc2O[C@@H](C[NH2+]CCCOc3ccc4OCOc4c3)COc2c1	ZINC000003799319
nonfda3481.pdbqt	-7.2	-	-	-	-	c1ccc2[N][NH]=CC=Cc2c1	ZINC000006117169
nonfda342.pdbqt	-7.2	-	-	-	-	C=CC[N@@H+]1CCC[C@@H]1CNC(=O)c1cc2=NNN=c2cc1OC	ZINC000002001365
nonfda915.pdbqt	-7.2	-	-	-	-	CC(C)[C@H](O)c1ccc([C@@H](C)C(=O)[O-])cc1	ZINC000022060698
nonfda3489.pdbqt	-7.2	-	-	-	-	CC1=C(C(=O)[O-])N2C(=O)[C@H](NC(=O)[C@@H](N)c3ccc(O)cc3)[C@H]2SC1	ZINC000011592639
nonfda1714.pdbqt	-7.2	-	-	-	-	C[C@H]1CCC[C@H](C)N1NC(=O)c1ccc(Cl)c(S(=O)(=O)N)c1	ZINC000000057236
nonfda2527.pdbqt	-7.2	-	-	-	-	[O-]C(=O)C1=CC(=O)c2ccccc2O1	ZINC000000057734
nonfda1649.pdbqt	-7.2	-	-	-	-	O=C(Nc1ccc(N(=O)=O)cc1Cl)c1cc(Cl)ccc1[O-]	ZINC000003874496
nonfda164.pdbqt	-7.2	-	-	-	-	Oc1ccc(CCCC[NH2+]C[C@H](O)c2ccc(O)c(O)c2)cc1	ZINC000001537194
nonfda34.pdbqt	-7.2	-	-	-	-	C[C@@]1(O)CC[C@H]2[C@H]3CC[C@H]4CC5=NNC=C5C[C@]4(C)[C@@H]3CC[C@]12C	ZINC000003873364
nonfda2476.pdbqt	-7.2	-	-	-	-	Nc1c2cccc[c]2[nH]c2c1CCCC2	ZINC000019014866
nonfda1891.pdbqt	-7.2	-	-	-	-	C[C@H](COc1ccccc1)[NH2+][C@@H](C)[C@@H](O)c1ccc(O)cc1	ZINC000000000407
nonfda199.pdbqt	-7.2	-	-	-	-	O=C1[N]C(=O)N([C@H]2C[C@H](O)[C@@H](COp([o])([o])o)O2)C=C1F	ZINC000003875881
nonfda1075.pdbqt	-7.2	-	-	-	-	[O-]C(=O)c1ccccc1O[C@@H]1O[C@H](C(=O)[O-])[C@@H](O)[C@H](O)[C@H]1O	ZINC000013829478
nonfda4186.pdbqt	-7.2	-	-	-	-	CCOc1ccccc1OC[C@H]1CNCCO1	ZINC000001999403
nonfda140.pdbqt	-7.2	-	-	-	-	C[C@@H](O)c1ccc([S@](=O)(=NC(=O)NC2CCCCC2)[O])cc1	ZINC000000000374
nonfda3836.pdbqt	-7.2	-	-	-	-	CCCC[N@+]1(C)[C@@H]2C[C@@H](OC(=O)[C@H](CO)c3ccccc3)C[C@H]1[C@@H]1O[C@H]21	ZINC000242723018
nonfda722.pdbqt	-7.2	-	-	-	-	C[C@@H](C(=O)[O-])C1=CC=C(C(=O)c2ccccc2)S1	ZINC000000002282
nonfda4022.pdbqt	-7.2	-	-	-	-	C[C@@H](C(=O)[O-])c1ccc(N2Cc3ccccc3C2=O)cc1	ZINC000000156823
nonfda1613.pdbqt	-7.2	-	-	-	-	[nH2][c]([nH2])NS(=O)(=O)c1ccc(N)cc1	ZINC000003873927
nonfda3604.pdbqt	-7.2	-	-	-	-	NC(=O)OCC(O)(COC(=O)N)c1ccccc1	ZINC000030731143
nonfda2422.pdbqt	-7.2	-	-	-	-	C[N@@H+]1[C@@H]2CC[C@H]1C[C@@H](OC(=O)C1=CNc3ccccc13)C2	ZINC000018130447
nonfda116.pdbqt	-7.2	-	-	-	-	[O-]C(=O)[C@@H](CC(=O)N1C[C@H]2CCCC[C@@H]2C1)Cc1ccccc1	ZINC000011616580
nonfda188.pdbqt	-7.2	-	-	-	-	[O-]C(=O)CN1c2ccccc2CC[C@H]([NH2+][C@@H](CCc2ccccc2)C(=O)[O-])C1=O	ZINC000003814184
nonfda3212.pdbqt	-7.2	-	-	-	-	COc1ccc(C(=O)c2ccccc2O)c(O)c1	ZINC000000037293
nonfda2477.pdbqt	-7.2	-	-	-	-	Nc1c2ccccc2nc2c1CCCC2	ZINC000019014866
nonfda2780.pdbqt	-7.2	-	-	-	-	O=C1C=C2C[N@@H+](Cc3ccccc3Cl)CC[C@@H]2S1	ZINC000065748340
nonfda2651.pdbqt	-7.2	-	-	-	-	Cc1ccnc([N]S(=O)(=O)c2ccc(N)cc2)n1	ZINC000000057501
nonfda2185.pdbqt	-7.2	-	-	-	-	[nH2][c]([nH2])[nH]/N=C/c1c(Cl)cccc1Cl	ZINC000000001522
nonfda1008.pdbqt	-7.2	-	-	-	-	C[C@@H]1CC(=O)N[NH]=C1c1ccc(N)cc1	ZINC000005141586
nonfda944.pdbqt	-7.2	-	-	-	-	[O-]C(=O)c1ccc(C(F)(F)F)cc1O	ZINC000002380356
nonfda2482.pdbqt	-7.2	-	-	-	-	C[C@H](C(=O)[O-])c1ccc(C[C@@H]2CCCC2=O)cc1	ZINC000001846129
nonfda2631.pdbqt	-7.2	-	-	-	-	C[C@H](Cc1ccc(O)cc1)[NH2+]C[C@H](O)c1cc(O)cc(O)c1	ZINC000000057320
nonfda2529.pdbqt	-7.2	-	-	-	-	Cc1ccc2c(c1)C1=C3[C@@H](CCC1)[NH2+]CCN23	ZINC000000347886
nonfda2955.pdbqt	-7.2	-	-	-	-	Cc1ccc(C(=O)[C@@H](C)CN2CCCCC2)cc1	ZINC000000057519
nonfda3650.pdbqt	-7.2	-	-	-	-	COc1ccc(O)cc1OCC[NH2+]C[C@H](O)COc1cccc2c1-c1c(cccc1)N2	ZINC000002528510
nonfda3642.pdbqt	-7.2	-	-	-	-	O=C1[N]C2=Nc3ccc(Cl)c(Cl)c3CN2[C@@H]1O	ZINC000022060295
nonfda655.pdbqt	-7.2	-	-	-	-	O=C1CC[C@H](c2cccnc2)N1	ZINC000002379161
nonfda1650.pdbqt	-7.2	-	-	-	-	O=C(Nc1ccc(N(=O)=O)cc1Cl)c1cc(Cl)ccc1O	ZINC000003874496
nonfda2022.pdbqt	-7.2	-	-	-	-	C/C(=C/C=C\C(=C/CO)\C)/C=C/C1=C(C)CCCC1(C)C	ZINC000008637880
nonfda1514.pdbqt	-7.2	-	-	-	-	C[C@@H]([NH3+])Cc1ccc2OCOc2c1	ZINC000000000741
nonfda3765.pdbqt	-7.2	-	-	-	-	CC(=CCC[C@](C)(O)[C@@H]1CC=C(C)CC1)C	ZINC000001849759
nonfda1106.pdbqt	-7.2	-	-	-	-	CC[NH2+]Cc1cc(Nc2c3ccc(Cl)c[c]3[nH]cc2)ccc1O	ZINC000005139697
nonfda2449.pdbqt	-7.2	-	-	-	-	[nH2][c]([nH2])[nH]/N=C/c1c(Cl)cccc1Cl	ZINC000242701441
nonfda383.pdbqt	-7.2	-	-	-	-	COc1ccc2NC=C(CCNC(=O)C)c2c1	ZINC000000057060
nonfda4147.pdbqt	-7.2	-	-	-	-	CN1C=C(C(=O)[C@@H]2CCC3=C(C2)[nH][cH][nH]3)c2ccccc12	ZINC000005116719
nonfda3490.pdbqt	-7.2	-	-	-	-	CC1=C(C(=O)[O-])N2C(=O)[C@H](NC(=O)[C@@H]([NH3+])c3ccc(O)cc3)[C@H]2SC1	ZINC000011592639
nonfda2421.pdbqt	-7.2	-	-	-	-	C[N@H+]1[C@@H]2CC[C@H]1C[C@@H](OC(=O)C1=CNc3ccccc13)C2	ZINC000018130447
nonfda616.pdbqt	-7.2	-	-	-	-	[O-]C(=O)[C@H](c1ccccc1)[C@@H]1CCCC[NH2+]1	ZINC000005934430
nonfda966.pdbqt	-7.2	-	-	-	-	C[C@@H](C(=O)[O-])c1ccc(CC(C)(C)O)cc1	ZINC000022060707
nonfda198.pdbqt	-7.2	-	-	-	-	O=C1NC(=O)N([C@H]2C[C@H](O)[C@@H](COp([o])([o])o)O2)C=C1F	ZINC000003875881
nonfda1103.pdbqt	-7.2	-	-	-	-	C[C@@H](Cc1ccc(O)c(O)c1)C(=O)[O-]	ZINC000002586020
nonfda1035.pdbqt	-7.2	-	-	-	-	COc1ccc(C[C@H]2c3cc(OC)c(OC)cc3CC[N@H+]2C)cc1OC	ZINC000000621833
nonfda2471.pdbqt	-7.2	-	-	-	-	C=C[C@@H]1C[N@@H+]2CC[C@H]1C[C@H]2[C@@H](O)c1c2cc(OC)ccc2ncc1	ZINC000000000688
nonfda3343.pdbqt	-7.2	-	-	-	-	C/C(=N\N=C\1/[N]N=Cc2ccccc12)/C(=O)[O-]	ZINC000038810990
nonfda1036.pdbqt	-7.2	-	-	-	-	COc1ccc(C[C@H]2c3cc(OC)c(OC)cc3CC[N@@H+]2C)cc1OC	ZINC000000621833
nonfda3210.pdbqt	-7.2	-	-	-	-	COc1ccc(C(=O)c2ccccc2O)c(O)c1	ZINC000000037293
nonfda2135.pdbqt	-7.2	-	-	-	-	Oc1ccc2ccccc2c1	ZINC000000967928
drugbank_1514.pdbqt	-7.1	DB01994	experimental	2-(Pyrido[1,2-E]Purin-4-Yl)Amino-Ethanol	InChI=1S/C11H11N5O/c17-6-4-12-10-9-11(14-7-13-10)16-5-2-1-3-8(16)15-9/h1-3,5,7,17H,4,6H2,(H,12,13,14)	-	-
drugbank_1927.pdbqt	-7.1	DB02514	experimental	(2Z)-3-{[Oxido(oxo)phosphoranyl]oxy}-2-phenylacrylate	InChI=1S/C9H7O5P/c10-9(11)8(6-14-15(12)13)7-4-2-1-3-5-7/h1-6H,(H,10,11)/p-1/b8-6-	-	-
drugbank_4862.pdbqt	-7.1	DB07449	experimental	N-[(1S)-1-(aminocarbonyl)-4-(ethanimidoylamino)butyl]benzamide	InChI=1S/C14H20N4O2/c1-10(15)17-9-5-8-12(13(16)19)18-14(20)11-6-3-2-4-7-11/h2-4,6-7,12H,5,8-9H2,1H3,(H2,15,17)(H2,16,19)(H,18,20)/t12-/m0/s1	-	-
drugbank_725.pdbqt	-7.1	DB00963	approved	Bromfenac	InChI=1S/C15H12BrNO3/c16-11-6-4-9(5-7-11)15(20)12-3-1-2-10(14(12)17)8-13(18)19/h1-7H,8,17H2,(H,18,19)	-	-
drugbank_8231.pdbqt	-7.1	DB13994	investigational	AZD-7325	InChI=1S/C19H19FN4O2/c1-3-10-22-19(25)18-16(21)12-7-4-6-11(17(12)23-24-18)15-13(20)8-5-9-14(15)26-2/h4-9H,3,10H2,1-2H3,(H2,21,23)(H,22,25)	-	-
drugbank_2912.pdbqt	-7.1	DB03798	experimental	2'-Deoxycytidine-5'-Monophosphate	InChI=1S/C9H14N3O7P/c10-7-1-2-12(9(14)11-7)8-3-5(13)6(19-8)4-18-20(15,16)17/h1-2,5-6,8,13H,3-4H2,(H2,10,11,14)(H2,15,16,17)/t5-,6+,8+/m0/s1	-	-
drugbank_8143.pdbqt	-7.1	DB13825	experimental	Fedrilate	InChI=1S/C20H29NO4/c1-17(7-10-21-11-15-24-16-12-21)25-19(22)20(8-13-23-14-9-20)18-5-3-2-4-6-18/h2-6,17H,7-16H2,1H3	-	-
drugbank_5796.pdbqt	-7.1	DB08525	experimental	HYDROXY[3-(6-METHYLPYRIDIN-2-YL)PROPYL]FORMAMIDE	InChI=1S/C10H14N2O2/c1-9-4-2-5-10(11-9)6-3-7-12(14)8-13/h2,4-5,8,14H,3,6-7H2,1H3	-	-
drugbank_93.pdbqt	-7.1	DB00217	approved	Bethanidine	InChI=1S/C10H15N3/c1-11-10(12-2)13-8-9-6-4-3-5-7-9/h3-7H,8H2,1-2H3,(H2,11,12,13)	-	-
drugbank_4861.pdbqt	-7.1	DB07448	experimental	(2S)-3-[(R)-[(1S)-1-amino-3-phenylpropyl](hydroxy)phosphoryl]-2-benzylpropanoic acid	InChI=1S/C19H24NO4P/c20-18(12-11-15-7-3-1-4-8-15)25(23,24)14-17(19(21)22)13-16-9-5-2-6-10-16/h1-10,17-18H,11-14,20H2,(H,21,22)(H,23,24)/t17-,18+/m1/s1	-	-
drugbank_2805.pdbqt	-7.1	DB03667	experimental	Acetic Acid Salicyloyl-Amino-Ester	InChI=1S/C9H9NO4/c1-6(11)14-10-9(13)7-4-2-3-5-8(7)12/h2-5,12H,1H3,(H,10,13)	-	-
drugbank_2433.pdbqt	-7.1	DB03171	experimental	Indole-3-Propanol Phosphate	InChI=1S/C11H14NO4P/c13-17(14,15)16-7-3-4-9-8-12-11-6-2-1-5-10(9)11/h1-2,5-6,8,12H,3-4,7H2,(H2,13,14,15)	-	-
drugbank_6418.pdbqt	-7.1	DB09531	approved	Perflexane	InChI=1S/C6F14/c7-1(8,3(11,12)5(15,16)17)2(9,10)4(13,14)6(18,19)20	-	-
drugbank_8330.pdbqt	-7.1	DB14209	experimental	Trandolaprilat	InChI=1S/C22H30N2O5/c1-14(23-17(21(26)27)12-11-15-7-3-2-4-8-15)20(25)24-18-10-6-5-9-16(18)13-19(24)22(28)29/h2-4,7-8,14,16-19,23H,5-6,9-13H2,1H3,(H,26,27)(H,28,29)/t14-,16+,17-,18-,19-/m0/s1	-	-
drugbank_8316.pdbqt	-7.1	DB14186	approved; experimental	Cinnamyl alcohol	InChI=1S/C9H10O/c10-8-4-7-9-5-2-1-3-6-9/h1-7,10H,8H2/b7-4+	-	-
drugbank_7056.pdbqt	-7.1	DB12242	investigational	AZD-7762	InChI=1S/C17H19FN4O2S/c18-11-4-1-3-10(7-11)14-8-13(22-17(19)24)15(25-14)16(23)21-12-5-2-6-20-9-12/h1,3-4,7-8,12,20H,2,5-6,9H2,(H,21,23)(H3,19,22,24)/t12-/m0/s1	-	-
drugbank_3121.pdbqt	-7.1	DB04068	experimental	2',3'-dideoxy-3'-fluoro-urididine-5'-diphosphate	InChI=1S/C9H13FN2O10P2/c10-5-3-8(12-2-1-7(13)11-9(12)14)21-6(5)4-20-24(18,19)22-23(15,16)17/h1-2,5-6,8H,3-4H2,(H,18,19)(H,11,13,14)(H2,15,16,17)/t5-,6+,8+/m0/s1	-	-
drugbank_4421.pdbqt	-7.1	DB06946	experimental	(2S,3S)-3-(4-fluorophenyl)-2,3-dihydroxypropanoic acid	InChI=1S/C9H9FO4/c10-6-3-1-5(2-4-6)7(11)8(12)9(13)14/h1-4,7-8,11-12H,(H,13,14)/t7-,8-/m0/s1	-	-
drugbank_5213.pdbqt	-7.1	DB07854	experimental	N-METHYL-1-[4-(9H-PURIN-6-YL)PHENYL]METHANAMINE	InChI=1S/C13H13N5/c1-14-6-9-2-4-10(5-3-9)11-12-13(17-7-15-11)18-8-16-12/h2-5,7-8,14H,6H2,1H3,(H,15,16,17,18)	-	-
drugbank_4741.pdbqt	-7.1	DB07309	experimental	5-BROMO-2-{[(4-CHLOROPHENYL)SULFONYL]AMINO}BENZOIC ACID	InChI=1S/C13H9BrClNO4S/c14-8-1-6-12(11(7-8)13(17)18)16-21(19,20)10-4-2-9(15)3-5-10/h1-7,16H,(H,17,18)	-	-
drugbank_234.pdbqt	-7.1	DB00382	approved; investigational; withdrawn	Tacrine	InChI=1S/C13H14N2/c14-13-9-5-1-3-7-11(9)15-12-8-4-2-6-10(12)13/h1,3,5,7H,2,4,6,8H2,(H2,14,15)	-	-
drugbank_308.pdbqt	-7.1	DB00472	approved; vet_approved	Fluoxetine	InChI=1S/C17H18F3NO/c1-21-12-11-16(13-5-3-2-4-6-13)22-15-9-7-14(8-10-15)17(18,19)20/h2-10,16,21H,11-12H2,1H3	-	-
drugbank_2245.pdbqt	-7.1	DB02918	experimental	Zardaverine	InChI=1S/C12H10F2N2O3/c1-18-10-6-7(2-4-9(10)19-12(13)14)8-3-5-11(17)16-15-8/h2-6,12H,1H3,(H,16,17)	-	-
drugbank_4518.pdbqt	-7.1	DB07060	experimental	3-(INDOL-3-YL) LACTATE	InChI=1S/C11H11NO3/c13-10(11(14)15)5-7-6-12-9-4-2-1-3-8(7)9/h1-4,6,10,12-13H,5H2,(H,14,15)/t10-/m0/s1	-	-
drugbank_8094.pdbqt	-7.1	DB13762	experimental	Dexrabeprazole	InChI=1S/C18H21N3O3S/c1-13-16(19-9-8-17(13)24-11-5-10-23-2)12-25(22)18-20-14-6-3-4-7-15(14)21-18/h3-4,6-9H,5,10-12H2,1-2H3,(H,20,21)/t25-/m1/s1	-	-
drugbank_5437.pdbqt	-7.1	DB08104	experimental	N-(3,5-dibromo-4-hydroxyphenyl)benzamide	InChI=1S/C13H9Br2NO2/c14-10-6-9(7-11(15)12(10)17)16-13(18)8-4-2-1-3-5-8/h1-7,17H,(H,16,18)	-	-
drugbank_6827.pdbqt	-7.1	DB11910	investigational	MK-0249	InChI=1S/C23H24F3N3O2/c1-16-27-20-7-4-6-19(23(24,25)26)21(20)22(30)29(16)17-8-10-18(11-9-17)31-15-5-14-28-12-2-3-13-28/h4,6-11H,2-3,5,12-15H2,1H3	-	-
drugbank_4440.pdbqt	-7.1	DB06973	experimental	Bisphenol A	InChI=1S/C15H16O2/c1-15(2,11-3-7-13(16)8-4-11)12-5-9-14(17)10-6-12/h3-10,16-17H,1-2H3	-	-
drugbank_766.pdbqt	-7.1	DB01011	approved; investigational	Metyrapone	InChI=1S/C14H14N2O/c1-14(2,12-6-4-8-16-10-12)13(17)11-5-3-7-15-9-11/h3-10H,1-2H3	-	-
drugbank_5086.pdbqt	-7.1	DB07712	experimental	3-ETHYL-2-(4-HYDROXYPHENYL)-2H-INDAZOL-5-OL	InChI=1S/C15H14N2O2/c1-2-15-13-9-12(19)7-8-14(13)16-17(15)10-3-5-11(18)6-4-10/h3-9,18-19H,2H2,1H3	-	-
drugbank_5878.pdbqt	-7.1	DB08624	experimental	1-[(4S)-4-amino-5-(1,3-benzothiazol-2-yl)-5-oxopentyl]guanidine	InChI=1S/C13H17N5OS/c14-8(4-3-7-17-13(15)16)11(19)12-18-9-5-1-2-6-10(9)20-12/h1-2,5-6,8H,3-4,7,14H2,(H4,15,16,17)/t8-/m0/s1	-	-
drugbank_3269.pdbqt	-7.1	DB04256	experimental	(S)-alpha-methyl-4-carboxyphenylglycine	InChI=1S/C10H11NO4/c1-10(11,9(14)15)7-4-2-6(3-5-7)8(12)13/h2-5H,11H2,1H3,(H,12,13)(H,14,15)/t10-/m0/s1	-	-
drugbank_4326.pdbqt	-7.1	DB06838	experimental	methyl L-phenylalaninate	InChI=1S/C10H13NO2/c1-13-10(12)9(11)7-8-5-3-2-4-6-8/h2-6,9H,7,11H2,1H3/t9-/m0/s1	-	-
drugbank_986.pdbqt	-7.1	DB01273	approved; investigational	Varenicline	InChI=1S/C13H13N3/c1-2-16-13-5-11-9-3-8(6-14-7-9)10(11)4-12(13)15-1/h1-2,4-5,8-9,14H,3,6-7H2	-	-
drugbank_5593.pdbqt	-7.1	DB08288	experimental	CYCLOHEXYL-NORSTATINE	InChI=1S/C13H25NO3/c1-9(2)17-13(16)12(15)11(14)8-10-6-4-3-5-7-10/h9-12,15H,3-8,14H2,1-2H3/t11-,12+/m0/s1	-	-
drugbank_8048.pdbqt	-7.1	DB13696	experimental	Bromochlorosalicylanilide	InChI=1S/C13H9BrClNO2/c14-8-1-6-12(17)11(7-8)13(18)16-10-4-2-9(15)3-5-10/h1-7,17H,(H,16,18)	-	-
drugbank_5298.pdbqt	-7.1	DB07950	experimental	Indoleacetic acid	InChI=1S/C10H9NO2/c12-10(13)5-7-6-11-9-4-2-1-3-8(7)9/h1-4,6,11H,5H2,(H,12,13)	-	-
drugbank_2649.pdbqt	-7.1	DB03450	experimental	Cephalothin Group	InChI=1S/C16H18N2O6S2/c1-24-13(21)5-9-8-26-15(18-14(9)16(22)23)11(7-19)17-12(20)6-10-3-2-4-25-10/h2-4,7,11,15,18H,5-6,8H2,1H3,(H,17,20)(H,22,23)/t11-,15-/m1/s1	-	-
drugbank_4402.pdbqt	-7.1	DB06924	experimental	(2R)-2-benzyl-3-nitropropanoic acid	InChI=1S/C10H11NO4/c12-10(13)9(7-11(14)15)6-8-4-2-1-3-5-8/h1-5,9H,6-7H2,(H,12,13)/t9-/m1/s1	-	-
drugbank_4422.pdbqt	-7.1	DB06947	experimental	1-[(2R)-2-aminobutanoyl]-N-(4-carbamimidoylbenzyl)-L-prolinamide	InChI=1S/C17H25N5O2/c1-2-13(18)17(24)22-9-3-4-14(22)16(23)21-10-11-5-7-12(8-6-11)15(19)20/h5-8,13-14H,2-4,9-10,18H2,1H3,(H3,19,20)(H,21,23)/t13-,14+/m1/s1	-	-
drugbank_4874.pdbqt	-7.1	DB07461	experimental	3-AMINO-3-BENZYL-9-CARBOXAMIDE[4.3.0]BICYCLO-1,6-DIAZANONAN-2-ONE	InChI=1S/C15H19N3O2/c16-15(10-12-4-2-1-3-5-12)7-9-17-8-6-13(11-19)18(17)14(15)20/h1-5,11,13H,6-10,16H2/t13-,15+/m0/s1	-	-
drugbank_5433.pdbqt	-7.1	DB08100	experimental	2,6-dimethyl-4-[(E)-2-phenylethenyl]phenol	InChI=1S/C16H16O/c1-12-10-15(11-13(2)16(12)17)9-8-14-6-4-3-5-7-14/h3-11,17H,1-2H3/b9-8+	-	-
drugbank_778.pdbqt	-7.1	DB01025	approved; investigational; withdrawn	Amlexanox	InChI=1S/C16H14N2O4/c1-7(2)8-3-4-12-9(5-8)13(19)10-6-11(16(20)21)14(17)18-15(10)22-12/h3-7H,1-2H3,(H2,17,18)(H,20,21)	-	-
drugbank_5071.pdbqt	-7.1	DB07694	experimental	2,5-dichloro-N-(3,5-dibromo-4-hydroxyphenyl)benzamide	InChI=1S/C13H7Br2Cl2NO2/c14-9-4-7(5-10(15)12(9)19)18-13(20)8-3-6(16)1-2-11(8)17/h1-5,19H,(H,18,20)	-	-
drugbank_6.pdbqt	-7.1	DB00120	approved; investigational; nutraceutical	Phenylalanine	InChI=1S/C9H11NO2/c10-8(9(11)12)6-7-4-2-1-3-5-7/h1-5,8H,6,10H2,(H,11,12)/t8-/m0/s1	-	-
drugbank_1271.pdbqt	-7.1	DB01674	experimental	[2-(1-Amino-2-Hydroxy-Propyl)-4-(4-Fluoro-1h-Indol-3-Ylmethyl)-5-Hydroxy-Imidazol-1-Yl]-Acetic Acid	InChI=1S/C17H19FN4O4/c1-8(23)15(19)16-21-12(17(26)22(16)7-13(24)25)5-9-6-20-11-4-2-3-10(18)14(9)11/h2-4,6,8,15,20,23,26H,5,7,19H2,1H3,(H,24,25)/t8-,15-/m0/s1	-	-
drugbank_675.pdbqt	-7.1	DB00907	approved; illicit	Cocaine	InChI=1S/C17H21NO4/c1-18-12-8-9-13(18)15(17(20)21-2)14(10-12)22-16(19)11-6-4-3-5-7-11/h3-7,12-15H,8-10H2,1-2H3/t12-,13+,14-,15+/m0/s1	-	-
drugbank_4068.pdbqt	-7.1	DB06264	investigational	Tolperisone	InChI=1S/C16H23NO/c1-13-6-8-15(9-7-13)16(18)14(2)12-17-10-4-3-5-11-17/h6-9,14H,3-5,10-12H2,1-2H3	-	-
drugbank_5015.pdbqt	-7.1	DB07627	experimental	(2S)-4-METHYL-2-(3-PHENYLTHIOUREIDO)-N-((3S)-TETRAHYDRO-2-HYDROXY-3-FURANYL)PENTANAMIDE	InChI=1S/C17H25N3O3S/c1-11(2)8-14(16(22)18-13-9-15(21)23-10-13)20-17(24)19-12-6-4-3-5-7-12/h3-7,11,13-15,21H,8-10H2,1-2H3,(H,18,22)(H2,19,20,24)/t13-,14-,15-/m0/s1	-	-
drugbank_5009.pdbqt	-7.1	DB07621	experimental	(5-(PYRIDIN-3-YL)FURAN-2-YL)METHANAMINE	InChI=1S/C10H10N2O/c11-6-9-3-4-10(13-9)8-2-1-5-12-7-8/h1-5,7H,6,11H2	-	-
drugbank_4467.pdbqt	-7.1	DB07004	experimental	2-[(5-hex-1-yn-1-ylfuran-2-yl)carbonyl]-N-methylhydrazinecarbothioamide	InChI=1S/C13H17N3O2S/c1-3-4-5-6-7-10-8-9-11(18-10)12(17)15-16-13(19)14-2/h8-9H,3-5H2,1-2H3,(H,15,17)(H2,14,16,19)	-	-
drugbank_3667.pdbqt	-7.1	DB04769	experimental	5-QUINOXALIN-6-YLMETHYLENE-THIAZOLIDINE-2,4-DIONE	InChI=1S/C12H7N3O2S/c16-11-10(18-12(17)15-11)6-7-1-2-8-9(5-7)14-4-3-13-8/h1-6H,(H,15,16,17)/b10-6-	-	-
drugbank_7380.pdbqt	-7.1	DB12715	investigational	MSX-122	InChI=1S/C16H16N6/c1-7-17-15(18-8-1)21-11-13-3-5-14(6-4-13)12-22-16-19-9-2-10-20-16/h1-10H,11-12H2,(H,17,18,21)(H,19,20,22)	-	-
drugbank_7445.pdbqt	-7.1	DB12818	investigational	NM-3	InChI=1S/C13H12O6/c1-6(12(15)16)10-4-7-3-8(18-2)5-9(14)11(7)13(17)19-10/h3-6,14H,1-2H3,(H,15,16)	-	-
drugbank_8124.pdbqt	-7.1	DB13801	approved; withdrawn	Muzolimine	InChI=1S/C11H11Cl2N3O/c1-6(16-11(17)5-10(14)15-16)7-2-3-8(12)9(13)4-7/h2-4,6H,5H2,1H3,(H2,14,15)	-	-
drugbank_493.pdbqt	-7.1	DB00695	approved; vet_approved	Furosemide	InChI=1S/C12H11ClN2O5S/c13-9-5-10(15-6-7-2-1-3-20-7)8(12(16)17)4-11(9)21(14,18)19/h1-5,15H,6H2,(H,16,17)(H2,14,18,19)	-	-
drugbank_2804.pdbqt	-7.1	DB03666	experimental	Zidovudine monophosphate	InChI=1S/C10H14N5O7P/c1-5-3-15(10(17)12-9(5)16)8-2-6(13-14-11)7(22-8)4-21-23(18,19)20/h3,6-8H,2,4H2,1H3,(H,12,16,17)(H2,18,19,20)/t6-,7+,8+/m0/s1	-	-
drugbank_5795.pdbqt	-7.1	DB08524	experimental	2-(3-BENZOYLPHENOXY)ETHYL(HYDROXY)FORMAMIDE	InChI=1S/C16H15NO4/c18-12-17(20)9-10-21-15-8-4-7-14(11-15)16(19)13-5-2-1-3-6-13/h1-8,11-12,20H,9-10H2	-	-
drugbank_1170.pdbqt	-7.1	DB01549	experimental; illicit	Rolicyclidine	InChI=1S/C16H23N/c1-3-9-15(10-4-1)16(11-5-2-6-12-16)17-13-7-8-14-17/h1,3-4,9-10H,2,5-8,11-14H2	-	-
drugbank_868.pdbqt	-7.1	DB01129	approved; investigational	Rabeprazole	InChI=1S/C18H21N3O3S/c1-13-16(19-9-8-17(13)24-11-5-10-23-2)12-25(22)18-20-14-6-3-4-7-15(14)21-18/h3-4,6-9H,5,10-12H2,1-2H3,(H,20,21)	-	-
drugbank_210.pdbqt	-7.1	DB00353	approved	Methylergometrine	InChI=1S/C20H25N3O2/c1-3-14(11-24)22-20(25)13-7-16-15-5-4-6-17-19(15)12(9-21-17)8-18(16)23(2)10-13/h4-7,9,13-14,18,21,24H,3,8,10-11H2,1-2H3,(H,22,25)/t13-,14+,18-/m1/s1	-	-
drugbank_5337.pdbqt	-7.1	DB07992	experimental	Indoxyl sulfate	InChI=1S/C8H7NO4S/c10-14(11,12)13-8-5-9-7-4-2-1-3-6(7)8/h1-5,9H,(H,10,11,12)	-	-
drugbank_4914.pdbqt	-7.1	DB07511	experimental	4-(4-methyl-1,3-dioxo-1,3-dihydro-2H-isoindol-2-yl)benzonitrile	InChI=1S/C16H10N2O2/c1-10-3-2-4-13-14(10)16(20)18(15(13)19)12-7-5-11(9-17)6-8-12/h2-8H,1H3	-	-
drugbank_567.pdbqt	-7.1	DB00784	approved	Mefenamic acid	InChI=1S/C15H15NO2/c1-10-6-5-9-13(11(10)2)16-14-8-4-3-7-12(14)15(17)18/h3-9,16H,1-2H3,(H,17,18)	-	-
drugbank_6844.pdbqt	-7.1	DB11937	investigational	Kynurenic Acid	InChI=1S/C10H7NO3/c12-9-5-8(10(13)14)11-7-4-2-1-3-6(7)9/h1-5H,(H,11,12)(H,13,14)	-	-
drugbank_8534.pdbqt	-7.1	DB14924	investigational	PF-06651600	InChI=1S/C15H19N5O/c1-3-13(21)20-8-11(5-4-10(20)2)19-15-12-6-7-16-14(12)17-9-18-15/h3,6-7,9-11H,1,4-5,8H2,2H3,(H2,16,17,18,19)/t10-,11+/m0/s1	-	-
drugbank_1200.pdbqt	-7.1	DB01581	approved; vet_approved	Sulfamerazine	InChI=1S/C11H12N4O2S/c1-8-6-7-13-11(14-8)15-18(16,17)10-4-2-9(12)3-5-10/h2-7H,12H2,1H3,(H,13,14,15)	-	-
drugbank_1909.pdbqt	-7.1	DB02494	experimental	(S)-3-phenyllactic acid	InChI=1S/C9H10O3/c10-8(9(11)12)6-7-4-2-1-3-5-7/h1-5,8,10H,6H2,(H,11,12)/t8-/m0/s1	-	-
drugbank_740.pdbqt	-7.1	DB00982	approved	Isotretinoin	InChI=1S/C20H28O2/c1-15(8-6-9-16(2)14-19(21)22)11-12-18-17(3)10-7-13-20(18,4)5/h6,8-9,11-12,14H,7,10,13H2,1-5H3,(H,21,22)/b9-6+,12-11+,15-8+,16-14-	-	-
drugbank_9002.pdbqt	-7.1	DB16062	investigational	Ro 24-7429	InChI=1S/C14H13ClN4/c1-16-13-8-18-14(12-3-2-6-17-12)10-7-9(15)4-5-11(10)19-13/h2-7,17H,8H2,1H3,(H,16,19)	-	-
drugbank_4577.pdbqt	-7.1	DB07128	experimental	N7-BUTYL-N2-(5-CHLORO-2-METHYLPHENYL)-5-METHYL[1,2,4]TRIAZOLO[1,5-A]PYRIMIDINE-2,7-DIAMINE	InChI=1S/C17H21ClN6/c1-4-5-8-19-15-9-12(3)20-17-22-16(23-24(15)17)21-14-10-13(18)7-6-11(14)2/h6-7,9-10,19H,4-5,8H2,1-3H3,(H,21,23)	-	-
drugbank_2118.pdbqt	-7.1	DB02758	experimental	Indolepropionic acid	InChI=1S/C11H11NO2/c13-11(14)6-5-8-7-12-10-4-2-1-3-9(8)10/h1-4,7,12H,5-6H2,(H,13,14)	-	-
drugbank_4025.pdbqt	-7.1	DB06185	investigational	Forodesine	InChI=1S/C11H14N4O4/c16-2-5-9(17)10(18)7(15-5)4-1-12-8-6(4)13-3-14-11(8)19/h1,3,5,7,9-10,12,15-18H,2H2,(H,13,14,19)/t5-,7+,9-,10+/m1/s1	-	-
drugbank_4449.pdbqt	-7.1	DB06985	experimental	2-[({4-[2-(trifluoromethyl)phenyl]piperidin-1-yl}carbonyl)amino]benzoic acid	InChI=1S/C20H19F3N2O3/c21-20(22,23)16-7-3-1-5-14(16)13-9-11-25(12-10-13)19(28)24-17-8-4-2-6-15(17)18(26)27/h1-8,13H,9-12H2,(H,24,28)(H,26,27)	-	-
drugbank_1710.pdbqt	-7.1	DB02247	experimental	Hydrolyzed Cephalothin	InChI=1S/C14H16N2O5S2/c1-7-6-23-12(16-10(7)13(18)19)11(14(20)21)15-9(17)5-8-3-2-4-22-8/h2-4,11-12,16H,5-6H2,1H3,(H,15,17)(H,18,19)(H,20,21)/t11-,12-/m0/s1	-	-
drugbank_1868.pdbqt	-7.1	DB02441	experimental	2-Butyl-5,6-Dihydro-1h-Imidazo[4,5-D]Pyridazine-4,7-Dione	InChI=1S/C9H12N4O2/c1-2-3-4-5-10-6-7(11-5)9(15)13-12-8(6)14/h2-4H2,1H3,(H,10,11)(H,12,14)(H,13,15)	-	-
drugbank_4383.pdbqt	-7.1	DB06905	experimental	(2S,3S,4E,6E,8S,9S)-3-amino-9-methoxy-2,6,8-trimethyl-10-phenyldeca-4,6-dienoic acid	InChI=1S/C20H29NO3/c1-14(10-11-18(21)16(3)20(22)23)12-15(2)19(24-4)13-17-8-6-5-7-9-17/h5-12,15-16,18-19H,13,21H2,1-4H3,(H,22,23)/b11-10+,14-12+/t15-,16-,18-,19-/m0/s1	-	-
drugbank_4586.pdbqt	-7.1	DB07139	experimental	3-[5-(3-nitrophenyl)thiophen-2-yl]propanoic acid	InChI=1S/C13H11NO4S/c15-13(16)7-5-11-4-6-12(19-11)9-2-1-3-10(8-9)14(17)18/h1-4,6,8H,5,7H2,(H,15,16)	-	-
drugbank_1063.pdbqt	-7.1	DB01427	approved	Amrinone	InChI=1S/C10H9N3O/c11-9-5-8(6-13-10(9)14)7-1-3-12-4-2-7/h1-6H,11H2,(H,13,14)	-	-
drugbank_2972.pdbqt	-7.1	DB03876	experimental	Thieno[2,3-B]Pyridine-2-Carboxamidine	InChI=1S/C8H7N3S/c9-7(10)6-4-5-2-1-3-11-8(5)12-6/h1-4H,(H3,9,10)/p+1	-	-
drugbank_3504.pdbqt	-7.1	DB04559	experimental	N-(Chlorophenyl)-N'-hydroxyguanidine	InChI=1S/C7H8ClN3O/c8-5-1-3-6(4-2-5)10-7(9)11-12/h1-4,12H,(H3,9,10,11)	-	-
drugbank_4631.pdbqt	-7.1	DB07188	experimental	(3S)-1-CYCLOHEXYL-N-(3,5-DICHLOROPHENYL)-5-OXOPYRROLIDINE-3-CARBOXAMIDE	InChI=1S/C17H20Cl2N2O2/c18-12-7-13(19)9-14(8-12)20-17(23)11-6-16(22)21(10-11)15-4-2-1-3-5-15/h7-9,11,15H,1-6,10H2,(H,20,23)/t11-/m0/s1	-	-
drugbank_661.pdbqt	-7.1	DB00891	approved	Sulfapyridine	InChI=1S/C11H11N3O2S/c12-9-4-6-10(7-5-9)17(15,16)14-11-3-1-2-8-13-11/h1-8H,12H2,(H,13,14)	-	-
drugbank_5219.pdbqt	-7.1	DB07860	experimental	(2R)-2-(4-CHLOROPHENYL)-2-PHENYLETHANAMINE	InChI=1S/C14H14ClN/c15-13-8-6-12(7-9-13)14(10-16)11-4-2-1-3-5-11/h1-9,14H,10,16H2/t14-/m1/s1	-	-
drugbank_4168.pdbqt	-7.1	DB06535	investigational	Etilevodopa	InChI=1S/C11H15NO4/c1-2-16-11(15)8(12)5-7-3-4-9(13)10(14)6-7/h3-4,6,8,13-14H,2,5,12H2,1H3/t8-/m0/s1	-	-
drugbank_7824.pdbqt	-7.1	DB13398	experimental	Oxyfedrine	InChI=1S/C19H23NO3/c1-14(19(22)15-7-4-3-5-8-15)20-12-11-18(21)16-9-6-10-17(13-16)23-2/h3-10,13-14,19-20,22H,11-12H2,1-2H3/t14-,19-/m0/s1	-	-
drugbank_5262.pdbqt	-7.1	DB07910	experimental	(2S)-2-amino-3-phenylpropane-1,1-diol	InChI=1S/C9H13NO2/c10-8(9(11)12)6-7-4-2-1-3-5-7/h1-5,8-9,11-12H,6,10H2/t8-/m0/s1	-	-
drugbank_3120.pdbqt	-7.1	DB04066	experimental	p-Coumaric acid	InChI=1S/C9H8O3/c10-8-4-1-7(2-5-8)3-6-9(11)12/h1-6,10H,(H,11,12)/b6-3+	-	-
drugbank_7873.pdbqt	-7.1	DB13462	experimental	Bephenium	InChI=1S/C17H22NO/c1-18(2,15-16-9-5-3-6-10-16)13-14-19-17-11-7-4-8-12-17/h3-12H,13-15H2,1-2H3/q+1	-	-
drugbank_5224.pdbqt	-7.1	DB07865	experimental	3-(1H-tetrazol-5-ylamino)cyclohex-2-en-1-one	InChI=1S/C7H9N5O/c13-6-3-1-2-5(4-6)8-7-9-11-12-10-7/h4H,1-3H2,(H2,8,9,10,11,12)	-	-
drugbank_3476.pdbqt	-7.1	DB04523	experimental	Tert-Butyl(1s)-1-Cyclohexyl-2-Oxoethylcarbamate	InChI=1S/C13H23NO3/c1-13(2,3)17-12(16)14-11(9-15)10-7-5-4-6-8-10/h9-11H,4-8H2,1-3H3,(H,14,16)/t11-/m1/s1	-	-
drugbank_4448.pdbqt	-7.1	DB06984	experimental	(1R,2R,3R,4S,5R)-4-(Benzylamino)-5-(methylthio)cyclopentane-1,2,3-triol	InChI=1S/C13H19NO3S/c1-18-13-9(10(15)11(16)12(13)17)14-7-8-5-3-2-4-6-8/h2-6,9-17H,7H2,1H3/t9-,10+,11+,12+,13+/m0/s1	-	-
drugbank_2313.pdbqt	-7.1	DB03009	experimental	2-{[2-Oxo-2-(1-piperidinyl)ethyl]sulfanyl}-6-(trifluoromethyl)-4(1H)-pyrimidinone	InChI=1S/C12H14F3N3O2S/c13-12(14,15)8-6-9(19)17-11(16-8)21-7-10(20)18-4-2-1-3-5-18/h6H,1-5,7H2,(H,16,17,19)	-	-
drugbank_5421.pdbqt	-7.1	DB08085	experimental	1-(4-HEXYLPHENYL)PROP-2-EN-1-ONE	InChI=1S/C15H20O/c1-3-5-6-7-8-13-9-11-14(12-10-13)15(16)4-2/h4,9-12H,2-3,5-8H2,1H3	-	-
drugbank_4803.pdbqt	-7.1	DB07380	experimental	1,1,1-TRIFLUORO-3-ACETAMIDO-4-PHENYL BUTAN-2-ONE(N-ACETYL-L-PHENYLALANYL TRIFLUOROMETHYL KETONE)	InChI=1S/C12H12F3NO2/c1-8(17)16-10(11(18)12(13,14)15)7-9-5-3-2-4-6-9/h2-6,10H,7H2,1H3,(H,16,17)/t10-/m0/s1	-	-
drugbank_919.pdbqt	-7.1	DB01186	approved; investigational; vet_approved; withdrawn	Pergolide	InChI=1S/C19H26N2S/c1-3-7-21-11-13(12-22-2)8-16-15-5-4-6-17-19(15)14(10-20-17)9-18(16)21/h4-6,10,13,16,18,20H,3,7-9,11-12H2,1-2H3/t13-,16-,18-/m1/s1	-	-
drugbank_609.pdbqt	-7.1	DB00832	approved	Phensuximide	InChI=1S/C11H11NO2/c1-12-10(13)7-9(11(12)14)8-5-3-2-4-6-8/h2-6,9H,7H2,1H3	-	-
drugbank_4810.pdbqt	-7.1	DB07389	experimental	N-[2-(6-AMINO-4-METHYLPYRIDIN-2-YL)ETHYL]-4-CYANOBENZAMIDE	InChI=1S/C16H16N4O/c1-11-8-14(20-15(18)9-11)6-7-19-16(21)13-4-2-12(10-17)3-5-13/h2-5,8-9H,6-7H2,1H3,(H2,18,20)(H,19,21)	-	-
drugbank_4884.pdbqt	-7.1	DB07476	experimental	N-[4-(AMINOSULFONYL)PHENYL]-2-MERCAPTOBENZAMIDE	InChI=1S/C13H12N2O3S2/c14-20(17,18)10-7-5-9(6-8-10)15-13(16)11-3-1-2-4-12(11)19/h1-8,19H,(H,15,16)(H2,14,17,18)	-	-
drugbank_4069.pdbqt	-7.1	DB06266	investigational	Lonidamine	InChI=1S/C15H10Cl2N2O2/c16-10-6-5-9(12(17)7-10)8-19-13-4-2-1-3-11(13)14(18-19)15(20)21/h1-7H,8H2,(H,20,21)	-	-
drugbank_8178.pdbqt	-7.1	DB13873	approved	Fenofibric acid	InChI=1S/C17H15ClO4/c1-17(2,16(20)21)22-14-9-5-12(6-10-14)15(19)11-3-7-13(18)8-4-11/h3-10H,1-2H3,(H,20,21)	-	-
drugbank_450.pdbqt	-7.1	DB00645	approved	Dyclonine	InChI=1S/C18H27NO2/c1-2-3-15-21-17-9-7-16(8-10-17)18(20)11-14-19-12-5-4-6-13-19/h7-10H,2-6,11-15H2,1H3	-	-
drugbank_769.pdbqt	-7.1	DB01015	approved	Sulfamethoxazole	InChI=1S/C10H11N3O3S/c1-7-6-10(12-16-7)13-17(14,15)9-4-2-8(11)3-5-9/h2-6H,11H2,1H3,(H,12,13)	-	-
drugbank_3891.pdbqt	-7.1	DB05475	investigational	Golotimod	InChI=1S/C16H19N3O5/c17-11(15(21)22)5-6-14(20)19-13(16(23)24)7-9-8-18-12-4-2-1-3-10(9)12/h1-4,8,11,13,18H,5-7,17H2,(H,19,20)(H,21,22)(H,23,24)/t11-,13+/m1/s1	-	-
drugbank_7888.pdbqt	-7.1	DB13485	experimental	Sulfametomidine	InChI=1S/C12H14N4O3S/c1-8-14-11(7-12(15-8)19-2)16-20(17,18)10-5-3-9(13)4-6-10/h3-7H,13H2,1-2H3,(H,14,15,16)	-	-
drugbank_2624.pdbqt	-7.1	DB03413	experimental	Deoxyuridine-5'-Diphosphate	InChI=1S/C9H14N2O11P2/c12-5-3-8(11-2-1-7(13)10-9(11)14)21-6(5)4-20-24(18,19)22-23(15,16)17/h1-2,5-6,8,12H,3-4H2,(H,18,19)(H,10,13,14)(H2,15,16,17)/t5-,6+,8+/m0/s1	-	-
drugbank_3389.pdbqt	-7.1	DB04415	experimental	3-Amino-1-Chloro-4-Phenyl-Butanol-2-Yl	InChI=1S/C10H14ClNO/c11-7-10(13)9(12)6-8-4-2-1-3-5-8/h1-5,9-10,13H,6-7,12H2/t9-,10-/m0/s1	-	-
drugbank_2596.pdbqt	-7.1	DB03372	experimental	3-Mercapto-1-(1,3,4,9-Tetrahydro-B-Carbolin-2-Yl)-Propan-1-One	InChI=1S/C14H16N2OS/c17-14(6-8-18)16-7-5-11-10-3-1-2-4-12(10)15-13(11)9-16/h1-4,15,18H,5-9H2	-	-
drugbank_1882.pdbqt	-7.1	DB02459	experimental	4-guanidinobenzoic acid	InChI=1S/C8H9N3O2/c9-8(10)11-6-3-1-5(2-4-6)7(12)13/h1-4H,(H,12,13)(H4,9,10,11)	-	-
drugbank_3768.pdbqt	-7.1	DB04892	investigational	Phenserine	InChI=1S/C20H23N3O2/c1-20-11-12-22(2)18(20)23(3)17-10-9-15(13-16(17)20)25-19(24)21-14-7-5-4-6-8-14/h4-10,13,18H,11-12H2,1-3H3,(H,21,24)/t18-,20+/m1/s1	-	-
drugbank_4998.pdbqt	-7.1	DB07609	experimental	N,N-DIMETHYL(5-(PYRIDIN-3-YL)FURAN-2-YL)METHANAMINE	InChI=1S/C12H14N2O/c1-14(2)9-11-5-6-12(15-11)10-4-3-7-13-8-10/h3-8H,9H2,1-2H3	-	-
drugbank_5686.pdbqt	-7.1	DB08397	experimental	6-(DIFLUORO-PHOSPHONO-METHYL)-NAPHTHALENE-2-CARBOXYLIC ACID	InChI=1S/C12H9F2O5P/c13-12(14,20(17,18)19)10-4-3-7-5-9(11(15)16)2-1-8(7)6-10/h1-6H,(H,15,16)(H2,17,18,19)	-	-
drugbank_7125.pdbqt	-7.1	DB12332	approved; investigational	Rucaparib	InChI=1S/C19H18FN3O/c1-21-10-11-2-4-12(5-3-11)18-14-6-7-22-19(24)15-8-13(20)9-16(23-18)17(14)15/h2-5,8-9,21,23H,6-7,10H2,1H3,(H,22,24)	-	-
drugbank_271.pdbqt	-7.1	DB00427	approved	Triprolidine	InChI=1S/C19H22N2/c1-16-7-9-17(10-8-16)18(19-6-2-3-12-20-19)11-15-21-13-4-5-14-21/h2-3,6-12H,4-5,13-15H2,1H3/b18-11+	-	-
drugbank_7441.pdbqt	-7.1	DB12809	investigational	BK-MDA	InChI=1S/C10H11NO3/c1-6(11)10(12)7-2-3-8-9(4-7)14-5-13-8/h2-4,6H,5,11H2,1H3	-	-
drugbank_7607.pdbqt	-7.1	DB13066	investigational	Liarozole	InChI=1S/C17H13ClN4/c18-14-3-1-2-12(8-14)17(22-7-6-19-11-22)13-4-5-15-16(9-13)21-10-20-15/h1-11,17H,(H,20,21)	-	-
drugbank_5229.pdbqt	-7.1	DB07870	experimental	Haloxyfop-P	InChI=1S/C15H11ClF3NO4/c1-8(14(21)22)23-10-2-4-11(5-3-10)24-13-12(16)6-9(7-20-13)15(17,18)19/h2-8H,1H3,(H,21,22)/t8-/m1/s1	-	-
drugbank_2980.pdbqt	-7.1	DB03884	experimental	Phenylpyruvic acid	InChI=1S/C9H8O3/c10-8(9(11)12)6-7-4-2-1-3-5-7/h1-5H,6H2,(H,11,12)	-	-
drugbank_7966.pdbqt	-7.1	DB13593	experimental	Zolimidine	InChI=1S/C14H12N2O2S/c1-19(17,18)12-7-5-11(6-8-12)13-10-16-9-3-2-4-14(16)15-13/h2-10H,1H3	-	-
drugbank_5165.pdbqt	-7.1	DB07802	experimental	3,8-DIBROMO-7-HYDROXY-4-METHYL-2H-CHROMEN-2-ONE	InChI=1S/C10H6Br2O3/c1-4-5-2-3-6(13)8(12)9(5)15-10(14)7(4)11/h2-3,13H,1H3	-	-
drugbank_7443.pdbqt	-7.1	DB12816	investigational	Terpinen-4-ol	InChI=1S/C10H18O/c1-8(2)10(11)6-4-9(3)5-7-10/h4,8,11H,5-7H2,1-3H3	-	-
drugbank_3180.pdbqt	-7.1	DB04143	experimental	Indole-3-Glycerol Phosphate	InChI=1S/C11H14NO6P/c13-10(6-18-19(15,16)17)11(14)8-5-12-9-4-2-1-3-7(8)9/h1-5,10-14H,6H2,(H2,15,16,17)/t10-,11+/m1/s1	-	-
drugbank_2571.pdbqt	-7.1	DB03342	experimental	4-(Acetylamino)-3-Guanidinobenzoic Acid	InChI=1S/C10H14N4O3/c1-5(15)13-7-3-2-6(9(16)17)4-8(7)14-10(11)12/h2-4,10,14H,11-12H2,1H3,(H,13,15)(H,16,17)	-	-
drugbank_1220.pdbqt	-7.1	DB01610	approved; investigational	Valganciclovir	InChI=1S/C14H22N6O5/c1-7(2)9(15)13(23)24-4-8(3-21)25-6-20-5-17-10-11(20)18-14(16)19-12(10)22/h5,7-9,21H,3-4,6,15H2,1-2H3,(H3,16,18,19,22)/t8?,9-/m0/s1	-	-
drugbank_7057.pdbqt	-7.1	DB12243	approved; investigational	Edaravone	InChI=1S/C10H10N2O/c1-8-7-10(13)12(11-8)9-5-3-2-4-6-9/h2-6H,7H2,1H3	-	-
drugbank_676.pdbqt	-7.1	DB00908	approved; investigational	Quinidine	InChI=1S/C20H24N2O2/c1-3-13-12-22-9-7-14(13)10-19(22)20(23)16-6-8-21-18-5-4-15(24-2)11-17(16)18/h3-6,8,11,13-14,19-20,23H,1,7,9-10,12H2,2H3/t13-,14-,19+,20-/m0/s1	-	-
drugbank_5306.pdbqt	-7.1	DB07958	experimental	(2-CARBAMOYLMETHYL-5-PROPYL-OCTAHYDRO-INDOL-7-YL)ACETIC ACID	InChI=1S/C15H18N2O3/c1-2-3-9-4-10-6-12(8-13(16)18)17-15(10)11(5-9)7-14(19)20/h4-6,17H,2-3,7-8H2,1H3,(H2,16,18)(H,19,20)	-	-
drugbank_7222.pdbqt	-7.1	DB12472	investigational	Levodropropizine	InChI=1S/C13H20N2O2/c16-11-13(17)10-14-6-8-15(9-7-14)12-4-2-1-3-5-12/h1-5,13,16-17H,6-11H2/t13-/m0/s1	-	-
drugbank_5898.pdbqt	-7.1	DB08649	experimental	(1S)-1-AMINO-2-(1H-INDOL-3-YL)ETHANOL	InChI=1S/C10H12N2O/c11-10(13)5-7-6-12-9-4-2-1-3-8(7)9/h1-4,6,10,12-13H,5,11H2/t10-/m0/s1	-	-
drugbank_7932.pdbqt	-7.1	DB13545	experimental	Isobromindione	InChI=1S/C15H9BrO2/c16-10-6-7-11-12(8-10)15(18)13(14(11)17)9-4-2-1-3-5-9/h1-8,13H	-	-
drugbank_268.pdbqt	-7.1	DB00423	approved; vet_approved	Methocarbamol	InChI=1S/C11H15NO5/c1-15-9-4-2-3-5-10(9)16-6-8(13)7-17-11(12)14/h2-5,8,13H,6-7H2,1H3,(H2,12,14)	-	-
drugbank_186.pdbqt	-7.1	DB00322	approved	Floxuridine	InChI=1S/C9H11FN2O5/c10-4-2-12(9(16)11-8(4)15)7-1-5(14)6(3-13)17-7/h2,5-7,13-14H,1,3H2,(H,11,15,16)/t5-,6+,7+/m0/s1	-	-
drugbank_6345.pdbqt	-7.1	DB09252	withdrawn	Pivhydrazine	InChI=1S/C12H18N2O/c1-12(2,3)11(15)14-13-9-10-7-5-4-6-8-10/h4-8,13H,9H2,1-3H3,(H,14,15)	-	-
drugbank_4395.pdbqt	-7.1	DB06917	experimental	(4-fluorophenyl)(pyridin-4-yl)methanone	InChI=1S/C12H8FNO/c13-11-3-1-9(2-4-11)12(15)10-5-7-14-8-6-10/h1-8H	-	-
drugbank_2241.pdbqt	-7.1	DB02914	experimental	Anhydrovitamin A	InChI=1S/C20H28/c1-7-16(2)10-8-11-17(3)13-14-19-18(4)12-9-15-20(19,5)6/h7-8,10-14H,1,9,15H2,2-6H3/b11-8+,16-10+,17-13+,19-14-	-	-
drugbank_3350.pdbqt	-7.1	DB04357	experimental	Pteric acid	InChI=1S/C14H12N6O3/c15-14-19-11-10(12(21)20-14)18-9(6-17-11)5-16-8-3-1-7(2-4-8)13(22)23/h1-4,6,16H,5H2,(H,22,23)(H3,15,17,19,20,21)/p+1	-	-
drugbank_5276.pdbqt	-7.1	DB07927	experimental	3-[(4-Carboxy-2-hydroxyphenyl)sulfamoyl]-2-thiophenecarboxylic acid	InChI=1S/C12H9NO7S2/c14-8-5-6(11(15)16)1-2-7(8)13-22(19,20)9-3-4-21-10(9)12(17)18/h1-5,13-14H,(H,15,16)(H,17,18)	-	-
fda_225.pdbqt	-7.1	-	-	-	-	C#CC[N@@H+](C)[C@H](C)Cc1ccccc1	-
fda_1013.pdbqt	-7.1	-	-	-	-	Cc1c(ccnc1C[S@](=O)[c+]1[nH]c2c([nH+]1)cccc2)OCC(F)(F)F	-
fda_1268.pdbqt	-7.1	-	-	-	-	c1(cc(=O)c2c(O)cc(O)cc2o1)c1ccc(c(c1)O)OC	-
fda_1350.pdbqt	-7.1	-	-	-	-	[C@H]1(O[C@@H]([C@H]([C@H]1O)O)CO)n1c2nc[nH]c(=O)c2nc1	-
fda_677.pdbqt	-7.1	-	-	-	-	C(=O)(Nc1c(cccc1)C)[C@H](C)[NH2+]CCC	-
fda_1349.pdbqt	-7.1	-	-	-	-	[C@H]1(O[C@@H]([C@H]([C@H]1O)O)CO)n1c2nc[nH]c(=O)c2nc1	-
fda_1267.pdbqt	-7.1	-	-	-	-	c1(cc(=O)c2c(O)cc(O)cc2o1)c1ccc(c(c1)O)OC	-
fda_678.pdbqt	-7.1	-	-	-	-	C(=O)(Nc1c(cccc1)C)[C@H](C)[NH2+]CCC	-
fda_1995.pdbqt	-7.1	-	-	-	-	c1(ccc(o1)c1ccc(cc1)N(=O)=O)/C=N/N1CC(=O)NC1=O	-
fda_1186.pdbqt	-7.1	-	-	-	-	[NH+]1(CCN(CC1)c1cc(ccc1)C(F)(F)F)CCn1c(=O)[nH]c2c1cccc2	-
fda_1070.pdbqt	-7.1	-	-	-	-	C(=O)(N(CC)c1c(cccc1)C)/C=C/C	-
fda_1049.pdbqt	-7.1	-	-	-	-	Cc1cn(c(=O)[nH]c1=O)[C@H]1O[C@H]([C@@H](C1)O)CO	-
fda_1292.pdbqt	-7.1	-	-	-	-	S(=O)(=O)(Nc1onc(C)c1C)c1ccc(cc1)N	-
fda_603.pdbqt	-7.1	-	-	-	-	C/C(=C\C=C\C(=C/C(=O)O)\C)/C=C/C1=C(CCCC1(C)C)C	-
fda_1635.pdbqt	-7.1	-	-	-	-	c1(ccc(cc1)C(=O)CC[NH+]1CCCCC1)OCCCC	-
fda_988.pdbqt	-7.1	-	-	-	-	C[C@@H]([NH2+]C(C)(C)C)C(=O)c1cc(ccc1)Cl	-
fda_1861.pdbqt	-7.1	-	-	-	-	O([C@@H](COC(=O)[C@H](C(C)C)[NH3+])CO)Cn1c2c(nc1)c(=O)[nH]c(n2)N	-
fda_1625.pdbqt	-7.1	-	-	-	-	[C@H](CC[NH2+]C)(Oc1ccc(cc1)C(F)(F)F)c1ccccc1	-
fda_1621.pdbqt	-7.1	-	-	-	-	C(COC(=O)N)(COC(=O)N)c1ccccc1	-
fda_1752.pdbqt	-7.1	-	-	-	-	c1(ccc(cc1)C[C@@H]1C(=O)NC(=O)S1)OCCc1ccc(cn1)CC	-
fda_477.pdbqt	-7.1	-	-	-	-	c1(cccc(c1)C(=O)c1ccccc1)[C@@H](C)C(=O)O	-
fda_1483.pdbqt	-7.1	-	-	-	-	C(=C\C=C\C(=C\C(=O)O)\C)(/C)\C=C/C1=C(CCCC1(C)C)C	-
fda_1725.pdbqt	-7.1	-	-	-	-	[C@@H]1(CCn2c(ccc12)C(=O)c1ccccc1)C(=O)O	-
fda_802.pdbqt	-7.1	-	-	-	-	C(=O)(Nc1c(cccc1)C)[C@@H](C)[NH2+]CCC	-
fda_343.pdbqt	-7.1	-	-	-	-	c1(ccc(o1)c1ccc(cc1)N(=O)=O)/C=N/N1CC(=O)NC1=O	-
fda_2015.pdbqt	-7.1	-	-	-	-	C([NH2+][C@@H](C)Cc1ccc(cc1)OC)[C@H](O)c1cc(c(cc1)O)NC=O	-
fda_488.pdbqt	-7.1	-	-	-	-	[C@@H]1(C[C@@H]1c1ccccc1)[NH3+]	-
fda_715.pdbqt	-7.1	-	-	-	-	[N@@H+]1(CC=C(CC1)n1c2c([nH]c1=O)cccc2)CCCC(=O)c1ccc(cc1)F	-
fda_1147.pdbqt	-7.1	-	-	-	-	C[C@@H](c1sc2c(c1)cccc2)N(C(=O)N)O	-
fda_1873.pdbqt	-7.1	-	-	-	-	Cc1cn(c(=O)[nH]c1=O)[C@@H]1O[C@@H](CC1)CO	-
fda_1484.pdbqt	-7.1	-	-	-	-	C(=C\C/C=C(\C)/CC(=O)O)(/C)\C=C/C1=C(CCCC1(C)C)C	-
fda_1525.pdbqt	-7.1	-	-	-	-	c1(cc2c(cc1C)C(C)(C)CCC2(C)C)C(=C)c1ccc(cc1)C(=O)O	-
fda_1085.pdbqt	-7.1	-	-	-	-	C(=O)(Nc1c(cccc1C)C)[C@H]1[N@@H+](CCCC1)CCC	-
fda_1860.pdbqt	-7.1	-	-	-	-	[C@H](COC(=O)[C@H](C(C)C)[NH3+])(CO)OCn1c2c(nc1)c(=O)[nH]c(n2)N	-
fda_1103.pdbqt	-7.1	-	-	-	-	[C@@H]([C@H](NC(=O)C(Cl)Cl)CO)(O)c1ccc(cc1)N(=O)=O	-
fda_1045.pdbqt	-7.1	-	-	-	-	c1(ccc(c(c1)O)O)C[C@H]([NH3+])C(=O)O	-
fda_1196.pdbqt	-7.1	-	-	-	-	[C@H]1(C=C2c3c4c(c[nH]c4ccc3)C[C@H]2[N@H+](C)C1)C(=O)N[C@@H](CC)CO	-
fda_1949.pdbqt	-7.1	-	-	-	-	c1(ccc(cc1)C(=O)c1ccc(cc1)Cl)OC(C)(C)C(=O)O	-
fda_1148.pdbqt	-7.1	-	-	-	-	c1(cc2ccccc2s1)[C@H](C)N(O)C(=O)N	-
nonfda3380.pdbqt	-7.1	-	-	-	-	COC1=CC(=O)O[C@@H](/C=C/C2=CCCC=C2)C1	ZINC000004097415
nonfda3453.pdbqt	-7.1	-	-	-	-	COC1=CC(=O)O[C@H](/C=C/C2=CCCC=C2)C1	ZINC000004097414
nonfda3211.pdbqt	-7.1	-	-	-	-	COc1ccc(C(=O)c2ccccc2O)c([O-])c1	ZINC000000037293
nonfda3482.pdbqt	-7.1	-	-	-	-	c1ccc2N=NC=CCc2c1	ZINC000006117169
nonfda3033.pdbqt	-7.1	-	-	-	-	NC(=O)OC[C@@H](CO)c1ccccc1	ZINC000000006556
nonfda1499.pdbqt	-7.1	-	-	-	-	COc1ccccc1OC[C@H](O)C[NH2+]C(C)C	ZINC000000000513
nonfda3166.pdbqt	-7.1	-	-	-	-	CC[C@]1(c2ccccc2)CCC(=O)NC1=O	ZINC000001530797
nonfda538.pdbqt	-7.1	-	-	-	-	COC(=O)[C@H]1[C@H]2CC[C@@H](C[C@@H]1C(=O)Oc1ccccc1)[NH2+]2	ZINC000031771186
nonfda4007.pdbqt	-7.1	-	-	-	-	C[N@H+]1Cc2c(N)cccc2[C@@H](c2ccccc2)C1	ZINC000019796035
nonfda2124.pdbqt	-7.1	-	-	-	-	Cc1ccc(C(=O)[C@H](C)CN2CCCCC2)cc1	ZINC000000057520
nonfda2209.pdbqt	-7.1	-	-	-	-	Cc1cccc(C)c1NC(=O)c1cc(S(=O)(=O)N)c(Cl)cc1[O-]	ZINC000000538538
nonfda4234.pdbqt	-7.1	-	-	-	-	COc1cc([S@@](=O)C)ccc1C1=Nc2cccnc2N1	ZINC000017835656
nonfda203.pdbqt	-7.1	-	-	-	-	CCC1=CN([C@H]2C[C@H](O)[C@@H](CO)O2)C(=O)NC1=O	ZINC000003956771
nonfda316.pdbqt	-7.1	-	-	-	-	C=CCc1ccccc1OC[C@H](O)C[NH2+]C(C)C	ZINC000000000023
nonfda4090.pdbqt	-7.1	-	-	-	-	C[N+]1(C)[C@@H]2C[C@@H](OC(=O)[C@H](CO)c3ccccc3)C[C@H]1[C@@H]1O[C@H]21	ZINC000100047524
nonfda872.pdbqt	-7.1	-	-	-	-	[O-]C(=O)CCC(=O)c1ccc(F)c(F)c1	ZINC000002378674
nonfda1819.pdbqt	-7.1	-	-	-	-	CC(=O)SC[C@@H](Cc1ccccc1)C(=O)NCC(=O)OCc1ccccc1	ZINC000001546844
nonfda445.pdbqt	-7.1	-	-	-	-	C[C@@H](C1=Cc2ccc(O)cc2S1)N(O)C(=O)N	ZINC000095617653
nonfda2345.pdbqt	-7.1	-	-	-	-	Cc1ccc(C(C)C)c(OC[c]2[nH]CC[nH]2)c1	ZINC000000002232
nonfda3872.pdbqt	-7.1	-	-	-	-	N#CC[C@@H](C1CCCC1)N1C=C(c2c3C=CNc3ncn2)C=N1	ZINC000063539381
nonfda3833.pdbqt	-7.1	-	-	-	-	COC(=O)[C@@H]1[C@H]2CC[C@@H](C[C@@H]1OC(=O)c1ccccc1)[N@@H+]2C	ZINC000003875336
nonfda864.pdbqt	-7.1	-	-	-	-	CC(C)NC(=O)c1ccc(C(=O)[O-])cc1	ZINC000001845689
nonfda4039.pdbqt	-7.1	-	-	-	-	CCOc1ccccc1OC[C@@H]1C[NH2+]CCO1	ZINC000000000833
nonfda447.pdbqt	-7.1	-	-	-	-	CN[C@]1(c2ccccc2Cl)CC[C@H](O)CC1=O	ZINC000095617657
nonfda1865.pdbqt	-7.1	-	-	-	-	Cc1ccc(S(=O)(=O)/N=C(\[O-])/NN2C[C@@H]3CCC[C@H]3C2)cc1	ZINC000000523926
nonfda465.pdbqt	-7.1	-	-	-	-	CC1=CC(=NO1)NS(=O)(=O)c1ccc(NO)cc1	ZINC000001640621
nonfda3968.pdbqt	-7.1	-	-	-	-	CC(=C[C@@H]1[C@@H](C(=O)OCc2cccc(Oc3ccccc3)c2)C1(C)C)C	ZINC000000608024
nonfda2467.pdbqt	-7.1	-	-	-	-	C[C@@H](C(=O)[O-])c1cc2c(-c3c(ccc(Cl)c3)N2)cc1	ZINC000001869694
nonfda2656.pdbqt	-7.1	-	-	-	-	C[N@@H+]1CC[C@@H](OC(c2ccccc2)c2ccccc2)CC1	ZINC000000056643
nonfda1536.pdbqt	-7.1	-	-	-	-	COC[C@@H]([NH3+])C(=O)NCc1ccccc1	ZINC000000024409
nonfda419.pdbqt	-7.1	-	-	-	-	C[C@@H](NC(C)(C)CO)C(=O)c1cccc(Cl)c1	ZINC000003869640
nonfda4185.pdbqt	-7.1	-	-	-	-	CCOc1ccccc1OC[C@H]1C[NH2+]CCO1	ZINC000001999403
nonfda4046.pdbqt	-7.1	-	-	-	-	O=C(N[C@H](CO)[C@@H](O)c1ccc(N(=O)=O)cc1)C(Cl)Cl	ZINC000000113378
nonfda379.pdbqt	-7.1	-	-	-	-	Nc1ccc(S(=O)(=O)Nc2ccccn2)cc1	ZINC000000002105
nonfda1140.pdbqt	-7.1	-	-	-	-	c1cncc([C@@H]2CCC[NH2+]2)c1	ZINC000000391820
nonfda986.pdbqt	-7.1	-	-	-	-	C[C@H](Cc1cccc(O)c1)C(=O)[O-]	ZINC000082872188
nonfda2328.pdbqt	-7.1	-	-	-	-	CCCN1CCCC[C@@H]1C(=O)Nc1c(C)cccc1C	ZINC000000006588
nonfda3097.pdbqt	-7.1	-	-	-	-	Cc1ccc(Cl)c(OC[C@H](O)C[NH2+]C(C)(C)C)c1	ZINC000000002276
nonfda3257.pdbqt	-7.1	-	-	-	-	CC(C)NC(=O)N=[S@@](=O)([O])c1[cH][nH]ccc1Nc1cccc(CO)c1	ZINC000034303655
nonfda862.pdbqt	-7.1	-	-	-	-	CC(C)N1N=C(C2=Cc3cc(O)ccc3N2)c2[c](N)[nH]cnc12	ZINC000036056301
nonfda1853.pdbqt	-7.1	-	-	-	-	COc1cccc(N(C)C(=S)Oc2ccc3CCCCc3c2)n1	ZINC000000013936
nonfda1322.pdbqt	-7.1	-	-	-	-	[O-]C(=O)CNC(=O)c1cccc([O-])c1	ZINC000006534965
nonfda1194.pdbqt	-7.1	-	-	-	-	C[C@H]([NH3+])Cc1ccc2OCOc2c1	ZINC000000403033
nonfda3478.pdbqt	-7.1	-	-	-	-	[NH3+]C[C@@H](O)COc1ccccc1C(=O)CCc1ccccc1	ZINC000006096129
nonfda223.pdbqt	-7.1	-	-	-	-	CC[NH+](CC)CC(=O)Nc1c(C)ccc(O)c1C	ZINC000005846414
nonfda3246.pdbqt	-7.1	-	-	-	-	CC[NH2+]CC(=O)Nc1c(C)ccc(O)c1C	ZINC000030731121
nonfda2327.pdbqt	-7.1	-	-	-	-	CCC[N@H+]1CCCC[C@@H]1C(=O)Nc1c(C)cccc1C	ZINC000000006588
nonfda4172.pdbqt	-7.1	-	-	-	-	C[C@@H](CO)NC(=O)[C@@H]1C=C2c3c4C(=CNc4ccc3)C[C@H]2[N@H+](C)C1	ZINC000053174604
nonfda2253.pdbqt	-7.1	-	-	-	-	CCCCCCCCC(=O)NCc1ccc(O)c(OC)c1	ZINC000001697652
nonfda3047.pdbqt	-7.1	-	-	-	-	Nc1ccc(/N=N/c2ccccc2)c(N)n1	ZINC000095483532
nonfda2882.pdbqt	-7.1	-	-	-	-	C[C@H](C1=Cc2ccccc2[S@]1=O)N([O])C(=O)N	ZINC000255984290
nonfda1015.pdbqt	-7.1	-	-	-	-	C[N@H+]1[C@@H]2CC[C@H]1C[C@@H](OC(=O)C1=CNc3ccccc13)C2	ZINC000100019233
nonfda1088.pdbqt	-7.1	-	-	-	-	CC1(C)S[C@H]([C@H](NC(=O)Cc2ccccc2)C(=O)[O-])[NH2+][C@H]1C(=O)[O-]	ZINC000004576930
nonfda695.pdbqt	-7.1	-	-	-	-	COC(=O)[C@H](Cc1ccccc1)NC(=O)[C@@H](N)CC(=O)[O-]	ZINC000001532132
nonfda2774.pdbqt	-7.1	-	-	-	-	O=C1C=C2CN(Cc3ccccc3Cl)CC[C@H]2S1	ZINC000065748339
nonfda992.pdbqt	-7.1	-	-	-	-	O=C1C=Cc2cc(O[C@@H]3O[C@H](CO)[C@@H](O)[C@H](O)[C@H]3O)c(O)cc2O1	ZINC000003860441
nonfda1537.pdbqt	-7.1	-	-	-	-	COC[C@@H](N)C(=O)NCc1ccccc1	ZINC000000024409
nonfda3631.pdbqt	-7.1	-	-	-	-	[O-]C(=O)[C@H]1CCN2C(=CC=C12)C(=O)c1ccc([O-])cc1	ZINC000021981233
nonfda961.pdbqt	-7.1	-	-	-	-	CN1CCC[C@H]1c1cc[cH]n(C)c1	ZINC000031259460
nonfda890.pdbqt	-7.1	-	-	-	-	C[C@H](Cc1ccc(O)c(O)c1)C(=O)[O-]	ZINC000040952813
nonfda3512.pdbqt	-7.1	-	-	-	-	CC(C)/N=N/c1c2ccccc2cnn1	ZINC000022046874
nonfda418.pdbqt	-7.1	-	-	-	-	C[C@@H]([NH2+]C(C)(C)CO)C(=O)c1cccc(Cl)c1	ZINC000003869640
nonfda320.pdbqt	-7.1	-	-	-	-	C[N+]1(C)[C@@H]2CC[C@H]1C[C@@H](OC(=O)[C@H](O)c1ccccc1)C2	ZINC000000000368
nonfda3594.pdbqt	-7.1	-	-	-	-	Cn1[cH]c([C@H]2CCC[N@H+]2C)ccc1	ZINC000022063424
nonfda4137.pdbqt	-7.1	-	-	-	-	CC1=C(C)OC(=N1)[N]S(=O)(=O)c1ccc(N)cc1	ZINC000000057302
nonfda317.pdbqt	-7.1	-	-	-	-	C=CCc1ccccc1OC[C@@H](O)C[NH2+]C(C)C	ZINC000000086599
nonfda1347.pdbqt	-7.1	-	-	-	-	C[C@@]12CC[C@@H]3c4ccc(Os([o])([o])[o])cc4CC[C@@H]3[C@@H]1CC[C@H]2O	ZINC000005920286
nonfda3432.pdbqt	-7.1	-	-	-	-	CC(=O)[N]S(=O)(=O)CC1=NOc2ccccc12	ZINC000022047714
nonfda1007.pdbqt	-7.1	-	-	-	-	C[C@@H]1CC(=O)NN=C1c1ccc(N)cc1	ZINC000005141586
nonfda1539.pdbqt	-7.1	-	-	-	-	Nc1c2cccc[c]2[nH]c2c1[C@H](O)CCC2	ZINC000000087000
nonfda3132.pdbqt	-7.1	-	-	-	-	C[N@H+]1[C@@H]2CC[C@H]1C[C@@H](OC(=O)[C@@H](O)c1ccccc1)C2	ZINC000100016396
nonfda399.pdbqt	-7.1	-	-	-	-	CCC(C)(C)c1ccc(C[C@H](C)C[N@H+]2C[C@@H](C)O[C@@H](C)C2)cc1	ZINC000013512584
nonfda964.pdbqt	-7.1	-	-	-	-	CC(C)[C@@H](O)c1ccc([C@@H](C)C(=O)[O-])cc1	ZINC000022060695
nonfda1492.pdbqt	-7.1	-	-	-	-	COc1c(OC)cc2c(c1)n[c](N)[nH]c2N	ZINC000000389291
nonfda1799.pdbqt	-7.1	-	-	-	-	C[N@@H+]1[C@@H](CC(=O)c2ccccc2)CCC[C@H]1C[C@H](O)c1ccccc1	ZINC000000001624
nonfda2657.pdbqt	-7.1	-	-	-	-	CN1CCC(OC(c2ccccc2)c2ccccc2)CC1	ZINC000000056643
nonfda4204.pdbqt	-7.1	-	-	-	-	[O-]C(=O)CCC1=Nc2ccccc2N1	ZINC000000051581
nonfda1144.pdbqt	-7.1	-	-	-	-	c1cncc([C@H]2CCC[NH2+]2)c1	ZINC000000005898
nonfda694.pdbqt	-7.1	-	-	-	-	COC(=O)[C@H](Cc1ccccc1)NC(=O)[C@@H]([NH3+])CC(=O)[O-]	ZINC000001532132
nonfda1171.pdbqt	-7.1	-	-	-	-	CC(=O)Oc1cc(C(F)(F)F)ccc1C(=O)[O-]	ZINC000000002220
nonfda3146.pdbqt	-7.1	-	-	-	-	CNN1C=C(C(=O)[O-])C(=O)c2cc(F)c(N3CC[N@@H+](C)CC3)cc12	ZINC000000000917
nonfda1862.pdbqt	-7.1	-	-	-	-	C[C@@H](Cc1ccc(O)cc1)[NH2+]C[C@H](O)c1cc(O)cc(O)c1	ZINC000000057319
nonfda2472.pdbqt	-7.1	-	-	-	-	[nH2][c]([nH2])c1ccc(/C=C/c2ccc([c]([nH2])[nH2])cc2O)cc1	ZINC000000001547
drugbank_7654.pdbqt	-7	DB13139	approved; investigational	Levosalbutamol	InChI=1S/C13H21NO3/c1-13(2,3)14-7-12(17)9-4-5-11(16)10(6-9)8-15/h4-6,12,14-17H,7-8H2,1-3H3/t12-/m0/s1	-	-
drugbank_4677.pdbqt	-7	DB07240	experimental	3-[(9H-fluoren-9-ylideneamino)oxy]propanoic acid	InChI=1S/C16H13NO3/c18-15(19)9-10-20-17-16-13-7-3-1-5-11(13)12-6-2-4-8-14(12)16/h1-8H,9-10H2,(H,18,19)	-	-
drugbank_4525.pdbqt	-7	DB07069	experimental	m-Hydroxyhippuric acid	InChI=1S/C9H9NO4/c11-7-3-1-2-6(4-7)9(14)10-5-8(12)13/h1-4,11H,5H2,(H,10,14)(H,12,13)	-	-
drugbank_9132.pdbqt	-7	DB16287	investigational	Penequinine, Penehyclidine	InChI=1S/C20H29NO2/c22-20(18-8-4-5-9-18,17-6-2-1-3-7-17)15-23-19-14-21-12-10-16(19)11-13-21/h1-3,6-7,16,18-19,22H,4-5,8-15H2	-	-
drugbank_2476.pdbqt	-7	DB03225	experimental	D-Tryptophan	InChI=1S/C11H12N2O2/c12-9(11(14)15)5-7-6-13-10-4-2-1-3-8(7)10/h1-4,6,9,13H,5,12H2,(H,14,15)/t9-/m1/s1	-	-
drugbank_4359.pdbqt	-7	DB06878	experimental	1-[(2R)-2-aminobutanoyl]-N-(3-chlorobenzyl)-L-prolinamide	InChI=1S/C16H22ClN3O2/c1-2-13(18)16(22)20-8-4-7-14(20)15(21)19-10-11-5-3-6-12(17)9-11/h3,5-6,9,13-14H,2,4,7-8,10,18H2,1H3,(H,19,21)/t13-,14+/m1/s1	-	-
drugbank_3683.pdbqt	-7	DB04790	experimental	2,5-bis-O-{3-[amino(imino)methyl]phenyl}-1,4:3,6-dianhydro-D-glucitol	InChI=1S/C20H22N4O4/c21-19(22)11-3-1-5-13(7-11)27-15-9-25-18-16(10-26-17(15)18)28-14-6-2-4-12(8-14)20(23)24/h1-8,15-18H,9-10H2,(H3,21,22)(H3,23,24)/t15-,16+,17-,18-/m1/s1	-	-
drugbank_8728.pdbqt	-7	DB15334	investigational	Biochanin A	InChI=1S/C16H12O5/c1-20-11-4-2-9(3-5-11)12-8-21-14-7-10(17)6-13(18)15(14)16(12)19/h2-8,17-18H,1H3	-	-
drugbank_551.pdbqt	-7	DB00765	approved	Metyrosine	InChI=1S/C10H13NO3/c1-10(11,9(13)14)6-7-2-4-8(12)5-3-7/h2-5,12H,6,11H2,1H3,(H,13,14)/t10-/m0/s1	-	-
drugbank_5126.pdbqt	-7	DB07758	experimental	5-(2,5-DICHLOROPHENYL)-2-FUROIC ACID	InChI=1S/C11H6Cl2O3/c12-6-1-2-8(13)7(5-6)9-3-4-10(16-9)11(14)15/h1-5H,(H,14,15)	-	-
drugbank_3262.pdbqt	-7	DB04243	experimental	TMP	InChI=1S/C10H15N2O9P/c1-4-2-12(10(16)11-8(4)15)9-7(14)6(13)5(21-9)3-20-22(17,18)19/h2,5-7,9,13-14H,3H2,1H3,(H,11,15,16)(H2,17,18,19)/t5-,6-,7-,9-/m1/s1	-	-
drugbank_5627.pdbqt	-7	DB08325	experimental	2-({6-[(3-Chlorophenyl)amino]-9-isopropyl-9H-purin-2-yl}amino)ethanol	InChI=1S/C16H19ClN6O/c1-10(2)23-9-19-13-14(20-12-5-3-4-11(17)8-12)21-16(18-6-7-24)22-15(13)23/h3-5,8-10,24H,6-7H2,1-2H3,(H2,18,20,21,22)	-	-
drugbank_743.pdbqt	-7	DB00986	approved; investigational; vet_approved	Glycopyrronium	InChI=1S/C19H28NO3/c1-20(2)13-12-17(14-20)23-18(21)19(22,16-10-6-7-11-16)15-8-4-3-5-9-15/h3-5,8-9,16-17,22H,6-7,10-14H2,1-2H3/q+1	-	-
drugbank_5323.pdbqt	-7	DB07976	experimental	3-{[(3-FLUORO-3'-METHOXYBIPHENYL-4-YL)AMINO]CARBONYL}THIOPHENE-2-CARBOXYLIC ACID	InChI=1S/C19H14FNO4S/c1-25-13-4-2-3-11(9-13)12-5-6-16(15(20)10-12)21-18(22)14-7-8-26-17(14)19(23)24/h2-10H,1H3,(H,21,22)(H,23,24)	-	-
drugbank_5920.pdbqt	-7	DB08672	experimental	4-[(3R)-3-{[2-(4-FLUOROPHENYL)-2-OXOETHYL]AMINO}BUTYL]BENZAMIDE	InChI=1S/C19H21FN2O2/c1-13(2-3-14-4-6-16(7-5-14)19(21)24)22-12-18(23)15-8-10-17(20)11-9-15/h4-11,13,22H,2-3,12H2,1H3,(H2,21,24)/t13-/m1/s1	-	-
drugbank_2871.pdbqt	-7	DB03752	experimental	P-(2'-Iodo-5'-Thenoyl)Hydrotropic Acid	InChI=1S/C14H11IO3S/c1-8(14(17)18)9-2-4-10(5-3-9)13(16)11-6-7-12(15)19-11/h2-8H,1H3,(H,17,18)/t8-/m0/s1	-	-
drugbank_3202.pdbqt	-7	DB04168	experimental	Bropirimine	InChI=1S/C10H8BrN3O/c11-7-8(6-4-2-1-3-5-6)13-10(12)14-9(7)15/h1-5H,(H3,12,13,14,15)	-	-
drugbank_5212.pdbqt	-7	DB07852	experimental	1-(3,5-DICHLOROPHENYL)-5-METHYL-1H-1,2,4-TRIAZOLE-3-CARBOXYLIC ACID	InChI=1S/C10H7Cl2N3O2/c1-5-13-9(10(16)17)14-15(5)8-3-6(11)2-7(12)4-8/h2-4H,1H3,(H,16,17)	-	-
drugbank_8947.pdbqt	-7	DB15991	experimental	Glycyltyrosine	InChI=1S/C11H14N2O4/c12-6-10(15)13-9(11(16)17)5-7-1-3-8(14)4-2-7/h1-4,9,14H,5-6,12H2,(H,13,15)(H,16,17)/t9-/m0/s1	-	-
drugbank_4183.pdbqt	-7	DB06585	investigational	Fipamezole	InChI=1S/C14H15FN2/c1-2-14(13-8-16-9-17-13)6-10-3-4-12(15)5-11(10)7-14/h3-5,8-9H,2,6-7H2,1H3,(H,16,17)	-	-
drugbank_4643.pdbqt	-7	DB07201	experimental	(2S)-3-[(9H-fluoren-9-ylideneamino)oxy]-2-methylpropanoic acid	InChI=1S/C17H15NO3/c1-11(17(19)20)10-21-18-16-14-8-4-2-6-12(14)13-7-3-5-9-15(13)16/h2-9,11H,10H2,1H3,(H,19,20)/t11-/m0/s1	-	-
drugbank_1910.pdbqt	-7	DB02495	experimental	9-(4-hydroxybutyl)-N2-phenylguanine	InChI=1S/C15H17N5O2/c21-9-5-4-8-20-10-16-12-13(20)18-15(19-14(12)22)17-11-6-2-1-3-7-11/h1-3,6-7,10,21H,4-5,8-9H2,(H2,17,18,19,22)	-	-
drugbank_8321.pdbqt	-7	DB14195	approved; experimental	4-(Isopropylamino)diphenylamine	InChI=1S/C15H18N2/c1-12(2)16-14-8-10-15(11-9-14)17-13-6-4-3-5-7-13/h3-12,16-17H,1-2H3	-	-
drugbank_786.pdbqt	-7	DB01034	experimental	Cerulenin	InChI=1S/C12H17NO3/c1-2-3-4-5-6-7-8-9(14)10-11(16-10)12(13)15/h2-3,5-6,10-11H,4,7-8H2,1H3,(H2,13,15)/b3-2+,6-5+/t10-,11-/m1/s1	-	-
drugbank_2290.pdbqt	-7	DB02974	experimental	4-(4-Chlorophenyl)Imidazole	InChI=1S/C9H7ClN2/c10-8-3-1-7(2-4-8)9-5-11-6-12-9/h1-6H,(H,11,12)	-	-
drugbank_813.pdbqt	-7	DB01065	approved; nutraceutical; vet_approved	Melatonin	InChI=1S/C13H16N2O2/c1-9(16)14-6-5-10-8-15-13-4-3-11(17-2)7-12(10)13/h3-4,7-8,15H,5-6H2,1-2H3,(H,14,16)	-	-
drugbank_7853.pdbqt	-7	DB13435	experimental	Endralazine	InChI=1S/C14H15N5O/c15-16-13-8-11-9-19(7-6-12(11)17-18-13)14(20)10-4-2-1-3-5-10/h1-5,8H,6-7,9,15H2,(H,16,18)	-	-
drugbank_966.pdbqt	-7	DB01241	approved	Gemfibrozil	InChI=1S/C15H22O3/c1-11-6-7-12(2)13(10-11)18-9-5-8-15(3,4)14(16)17/h6-7,10H,5,8-9H2,1-4H3,(H,16,17)	-	-
drugbank_8722.pdbqt	-7	DB15324	investigational	ORM-13070 C-11	InChI=1S/C20H25N3O3/c1-24-14-16-5-4-8-21-20(16)23-11-9-22(10-12-23)13-17-15-25-18-6-2-3-7-19(18)26-17/h2-8,17H,9-15H2,1H3/t17-/m0/s1/i1-1	-	-
drugbank_151.pdbqt	-7	DB00281	approved; vet_approved	Lidocaine	InChI=1S/C14H22N2O/c1-5-16(6-2)10-13(17)15-14-11(3)8-7-9-12(14)4/h7-9H,5-6,10H2,1-4H3,(H,15,17)	-	-
drugbank_5258.pdbqt	-7	DB07906	experimental	[(3R)-7-NITRO-1,2,3,4-TETRAHYDROISOQUINOLIN-3-YL]METHANOL	InChI=1S/C10H12N2O3/c13-6-9-3-7-1-2-10(12(14)15)4-8(7)5-11-9/h1-2,4,9,11,13H,3,5-6H2/t9-/m1/s1	-	-
drugbank_1538.pdbqt	-7	DB02024	experimental	3-phenylpropionic acid	InChI=1S/C9H10O2/c10-9(11)7-6-8-4-2-1-3-5-8/h1-5H,6-7H2,(H,10,11)	-	-
drugbank_2775.pdbqt	-7	DB03628	experimental	ISO24	InChI=1S/C9H12NO4P/c1-2-7-3-5-8(6-4-7)10-9(11)15(12,13)14/h3-6H,2H2,1H3,(H,10,11)(H2,12,13,14)	-	-
drugbank_5486.pdbqt	-7	DB08155	experimental	N-{2-[4-(AMINOSULFONYL)PHENYL]ETHYL}ACETAMIDE	InChI=1S/C10H14N2O3S/c1-8(13)12-7-6-9-2-4-10(5-3-9)16(11,14)15/h2-5H,6-7H2,1H3,(H,12,13)(H2,11,14,15)	-	-
drugbank_8839.pdbqt	-7	DB15642	investigational	Molidustat	InChI=1S/C13H14N8O2/c22-13-10(20-2-1-16-18-20)8-17-21(13)12-7-11(14-9-15-12)19-3-5-23-6-4-19/h1-2,7-9,17H,3-6H2	-	-
drugbank_3937.pdbqt	-7	DB05708	investigational	GTS-21	InChI=1S/C19H20N2O2/c1-22-17-8-7-14(18(12-17)23-2)11-15-5-4-10-21-19(15)16-6-3-9-20-13-16/h3,6-9,11-13H,4-5,10H2,1-2H3/b15-11+	-	-
drugbank_713.pdbqt	-7	DB00949	approved	Felbamate	InChI=1S/C11H14N2O4/c12-10(14)16-6-9(7-17-11(13)15)8-4-2-1-3-5-8/h1-5,9H,6-7H2,(H2,12,14)(H2,13,15)	-	-
drugbank_2339.pdbqt	-7	DB03046	experimental	7-Methoxy-8-[1-(Methylsulfonyl)-1h-Pyrazol-4-Yl]Naphthalene-2-Carboximidamide	InChI=1S/C16H16N4O3S/c1-23-14-6-5-10-3-4-11(16(17)18)7-13(10)15(14)12-8-19-20(9-12)24(2,21)22/h3-9H,1-2H3,(H3,17,18)	-	-
drugbank_6623.pdbqt	-7	DB11593	experimental	Isatoic anhydride	InChI=1S/C8H5NO3/c10-7-5-3-1-2-4-6(5)9-8(11)12-7/h1-4H,(H,9,11)	-	-
drugbank_2992.pdbqt	-7	DB03897	experimental	Phloretic acid	InChI=1S/C9H10O3/c10-8-4-1-7(2-5-8)3-6-9(11)12/h1-2,4-5,10H,3,6H2,(H,11,12)	-	-
drugbank_8223.pdbqt	-7	DB13983	experimental	5,7,2′-trihydroxy-6,8-dimethoxyflavone	InChI=1S/C17H14O7/c1-22-16-13(20)12-10(19)7-11(8-5-3-4-6-9(8)18)24-15(12)17(23-2)14(16)21/h3-7,18,20-21H,1-2H3	-	-
drugbank_6433.pdbqt	-7	DB11102	approved	N-acetyltyrosine	InChI=1S/C11H13NO4/c1-7(13)12-10(11(15)16)6-8-2-4-9(14)5-3-8/h2-5,10,14H,6H2,1H3,(H,12,13)(H,15,16)/t10-/m0/s1	-	-
drugbank_2272.pdbqt	-7	DB02953	experimental	2-Thiomethyl-3-Phenylpropanoic Acid	InChI=1S/C10H12O2S/c11-10(12)9(7-13)6-8-4-2-1-3-5-8/h1-5,9,13H,6-7H2,(H,11,12)/t9-/m1/s1	-	-
drugbank_4978.pdbqt	-7	DB07584	experimental	N-[2-(5-methyl-4H-1,2,4-triazol-3-yl)phenyl]-7H-pyrrolo[2,3-d]pyrimidin-4-amine	InChI=1S/C15H13N7/c1-9-19-15(22-21-9)10-4-2-3-5-12(10)20-14-11-6-7-16-13(11)17-8-18-14/h2-8H,1H3,(H,19,21,22)(H2,16,17,18,20)	-	-
drugbank_1389.pdbqt	-7	DB01825	experimental	2-amino-8-methyl-4(1H)-quinazolinone	InChI=1S/C9H9N3O/c1-5-3-2-4-6-7(5)11-9(10)12-8(6)13/h2-4H,1H3,(H3,10,11,12,13)	-	-
drugbank_6544.pdbqt	-7	DB11436	experimental; vet_approved	Nifurpirinol	InChI=1S/C12H10N2O4/c15-8-10-3-1-2-9(13-10)4-5-11-6-7-12(18-11)14(16)17/h1-7,15H,8H2/b5-4+	-	-
drugbank_1029.pdbqt	-7	DB01365	approved	Mephentermine	InChI=1S/C11H17N/c1-11(2,12-3)9-10-7-5-4-6-8-10/h4-8,12H,9H2,1-3H3	-	-
drugbank_6609.pdbqt	-7	DB11556	vet_approved	Detomidine	InChI=1S/C12H14N2/c1-9-4-3-5-11(10(9)2)6-12-7-13-8-14-12/h3-5,7-8H,6H2,1-2H3,(H,13,14)	-	-
drugbank_216.pdbqt	-7	DB00359	approved; investigational; vet_approved	Sulfadiazine	InChI=1S/C10H10N4O2S/c11-8-2-4-9(5-3-8)17(15,16)14-10-12-6-1-7-13-10/h1-7H,11H2,(H,12,13,14)	-	-
drugbank_2247.pdbqt	-7	DB02921	experimental	(South)-Methanocarba-Thymidine	InChI=1S/C12H16N2O4/c1-6-4-14(11(18)13-10(6)17)12-2-8(12)7(5-15)9(16)3-12/h4,7-9,15-16H,2-3,5H2,1H3,(H,13,17,18)/t7-,8-,9-,12-/m0/s1	-	-
drugbank_5271.pdbqt	-7	DB07922	experimental	N-oxo-2-(phenylsulfonylamino)ethanamide	InChI=1S/C8H8N2O4S/c11-8(10-12)6-9-15(13,14)7-4-2-1-3-5-7/h1-5,9H,6H2	-	-
drugbank_3388.pdbqt	-7	DB04411	experimental	Alpha-N-Dichloroacetyl-P-Aminophenylserinol	InChI=1S/C11H14Cl2N2O3/c12-10(13)11(18)15-8(5-16)9(17)6-1-3-7(14)4-2-6/h1-4,8-10,16-17H,5,14H2,(H,15,18)/t8-,9-/m1/s1	-	-
drugbank_5666.pdbqt	-7	DB08374	experimental	Phenylalanylmethylchloride	InChI=1S/C10H12ClNO/c11-7-10(13)9(12)6-8-4-2-1-3-5-8/h1-5,9H,6-7,12H2/t9-/m0/s1	-	-
drugbank_6135.pdbqt	-7	DB08954	investigational; withdrawn	Ifenprodil	InChI=1S/C21H27NO2/c1-16(21(24)19-7-9-20(23)10-8-19)22-13-11-18(12-14-22)15-17-5-3-2-4-6-17/h2-10,16,18,21,23-24H,11-15H2,1H3	-	-
drugbank_5451.pdbqt	-7	DB08119	experimental	1,1,1-TRIFLUORO-3-((N-ACETYL)-L-LEUCYLAMIDO)-4-PHENYL-BUTAN-2-ONE(N-ACETYL-L-LEUCYL-L-PHENYLALANYL TRIFLUOROMETHYL KETONE)	InChI=1S/C18H23F3N2O3/c1-11(2)9-15(22-12(3)24)17(26)23-14(16(25)18(19,20)21)10-13-7-5-4-6-8-13/h4-8,11,14-15H,9-10H2,1-3H3,(H,22,24)(H,23,26)/t14-,15-/m0/s1	-	-
drugbank_3996.pdbqt	-7	DB06112	investigational	3,4-Methylenedioxy-N-isopropylamphetamine	InChI=1S/C13H19NO2/c1-9(2)14-10(3)6-11-4-5-12-13(7-11)16-8-15-12/h4-5,7,9-10,14H,6,8H2,1-3H3	-	-
drugbank_1447.pdbqt	-7	DB01903	experimental	5-Bromo-2'-deoxyuridine 5'-(dihydrogen phosphate)	InChI=1S/C9H12BrN2O8P/c10-4-2-12(9(15)11-8(4)14)7-1-5(13)6(20-7)3-19-21(16,17)18/h2,5-7,13H,1,3H2,(H,11,14,15)(H2,16,17,18)/t5-,6+,7+/m0/s1	-	-
drugbank_8762.pdbqt	-7	DB15408	investigational	Silmitasertib	InChI=1S/C19H12ClN3O2/c20-12-2-1-3-13(9-12)22-18-15-6-7-21-10-16(15)14-5-4-11(19(24)25)8-17(14)23-18/h1-10H,(H,22,23)(H,24,25)	-	-
drugbank_6489.pdbqt	-7	DB11324	investigational	Nonivamide	InChI=1S/C17H27NO3/c1-3-4-5-6-7-8-9-17(20)18-13-14-10-11-15(19)16(12-14)21-2/h10-12,19H,3-9,13H2,1-2H3,(H,18,20)	-	-
drugbank_8712.pdbqt	-7	DB15300	investigational	Hydroquinidine	InChI=1S/C20H26N2O2/c1-3-13-12-22-9-7-14(13)10-19(22)20(23)16-6-8-21-18-5-4-15(24-2)11-17(16)18/h4-6,8,11,13-14,19-20,23H,3,7,9-10,12H2,1-2H3/t13-,14-,19+,20-/m0/s1	-	-
drugbank_5026.pdbqt	-7	DB07638	experimental	(3AS,4R,9BR)-2,2-DIFLUORO-4-(4-HYDROXYPHENYL)-1,2,3,3A,4,9B-HEXAHYDROCYCLOPENTA[C]CHROMEN-8-OL	InChI=1S/C18H16F2O3/c19-18(20)8-14-13-7-12(22)5-6-16(13)23-17(15(14)9-18)10-1-3-11(21)4-2-10/h1-7,14-15,17,21-22H,8-9H2/t14-,15-,17-/m0/s1	-	-
drugbank_3064.pdbqt	-7	DB03992	experimental	3-(Benzoylamino)-L-Alanine	InChI=1S/C10H12N2O3/c11-8(10(14)15)6-12-9(13)7-4-2-1-3-5-7/h1-5,8H,6,11H2,(H,12,13)(H,14,15)/t8-/m0/s1	-	-
drugbank_7955.pdbqt	-7	DB13578	experimental	Metabutethamine	InChI=1S/C13H20N2O2/c1-10(2)9-15-6-7-17-13(16)11-4-3-5-12(14)8-11/h3-5,8,10,15H,6-7,9,14H2,1-2H3	-	-
drugbank_2796.pdbqt	-7	DB03656	experimental	Tribenuron Methyl	InChI=1S/C15H17N5O6S/c1-9-16-13(18-14(17-9)26-4)20(2)15(22)19-27(23,24)11-8-6-5-7-10(11)12(21)25-3/h5-8H,1-4H3,(H,19,22)	-	-
drugbank_3384.pdbqt	-7	DB04407	experimental	4-[4-(4-Methyl-2-Methylamino-Thiazol-5-Yl)-Pyrimidin-2-Ylamino]-Phenol	InChI=1S/C15H15N5OS/c1-9-13(22-15(16-2)18-9)12-7-8-17-14(20-12)19-10-3-5-11(21)6-4-10/h3-8,21H,1-2H3,(H,16,18)(H,17,19,20)	-	-
drugbank_2826.pdbqt	-7	DB03695	investigational	Piritrexim	InChI=1S/C17H19N5O2/c1-9-11(6-10-7-12(23-2)4-5-13(10)24-3)8-20-16-14(9)15(18)21-17(19)22-16/h4-5,7-8H,6H2,1-3H3,(H4,18,19,20,21,22)	-	-
drugbank_6572.pdbqt	-7	DB11481	investigational; vet_approved	Atipamezole	InChI=1S/C14H16N2/c1-2-14(13-9-15-10-16-13)7-11-5-3-4-6-12(11)8-14/h3-6,9-10H,2,7-8H2,1H3,(H,15,16)	-	-
drugbank_7690.pdbqt	-7	DB13222	approved	Tilbroquinol	InChI=1S/C10H8BrNO/c1-6-5-8(11)10(13)9-7(6)3-2-4-12-9/h2-5,13H,1H3	-	-
drugbank_51.pdbqt	-7	DB00168	investigational; nutraceutical	Aspartame	InChI=1S/C14H18N2O5/c1-21-14(20)11(7-9-5-3-2-4-6-9)16-13(19)10(15)8-12(17)18/h2-6,10-11H,7-8,15H2,1H3,(H,16,19)(H,17,18)/t10-,11-/m0/s1	-	-
drugbank_2277.pdbqt	-7	DB02959	approved; investigational; nutraceutical	Oxitriptan	InChI=1S/C11H12N2O3/c12-9(11(15)16)3-6-5-13-10-2-1-7(14)4-8(6)10/h1-2,4-5,9,13-14H,3,12H2,(H,15,16)/t9-/m0/s1	-	-
drugbank_5107.pdbqt	-7	DB07736	experimental	(2S)-4-(4-fluorobenzyl)-N-(2-sulfanylethyl)piperazine-2-carboxamide	InChI=1S/C14H20FN3OS/c15-12-3-1-11(2-4-12)9-18-7-5-16-13(10-18)14(19)17-6-8-20/h1-4,13,16,20H,5-10H2,(H,17,19)/t13-/m0/s1	-	-
drugbank_7514.pdbqt	-7	DB12926	investigational	Cafedrine	InChI=1S/C18H23N5O3/c1-12(15(24)13-7-5-4-6-8-13)19-9-10-23-11-20-16-14(23)17(25)22(3)18(26)21(16)2/h4-8,11-12,15,19,24H,9-10H2,1-3H3/t12-,15-/m0/s1	-	-
drugbank_1263.pdbqt	-7	DB01662	experimental	Trans-O-Hydroxy-Alpha-Methyl Cinnamate	InChI=1S/C10H12O3/c1-7(10(12)13)6-8-4-2-3-5-9(8)11/h2-5,7,11H,6H2,1H3,(H,12,13)/t7-/m1/s1	-	-
drugbank_8884.pdbqt	-7	DB15861	experimental	Buthiazide	InChI=1S/C11H16ClN3O4S2/c1-6(2)3-11-14-8-4-7(12)9(20(13,16)17)5-10(8)21(18,19)15-11/h4-6,11,14-15H,3H2,1-2H3,(H2,13,16,17)	-	-
drugbank_6159.pdbqt	-7	DB08981	approved	Fenbufen	InChI=1S/C16H14O3/c17-15(10-11-16(18)19)14-8-6-13(7-9-14)12-4-2-1-3-5-12/h1-9H,10-11H2,(H,18,19)	-	-
drugbank_5412.pdbqt	-7	DB08076	experimental	4-[1-(2,6-dichlorobenzyl)-2-methyl-1H-imidazol-4-yl]pyrimidin-2-amine	InChI=1S/C15H13Cl2N5/c1-9-20-14(13-5-6-19-15(18)21-13)8-22(9)7-10-11(16)3-2-4-12(10)17/h2-6,8H,7H2,1H3,(H2,18,19,21)	-	-
drugbank_1952.pdbqt	-7	DB02546	approved; investigational	Vorinostat	InChI=1S/C14H20N2O3/c17-13(15-12-8-4-3-5-9-12)10-6-1-2-7-11-14(18)16-19/h3-5,8-9,19H,1-2,6-7,10-11H2,(H,15,17)(H,16,18)	-	-
drugbank_4553.pdbqt	-7	DB07104	experimental	4-amino-N-[4-(benzyloxy)phenyl]butanamide	InChI=1S/C17H20N2O2/c18-12-4-7-17(20)19-15-8-10-16(11-9-15)21-13-14-5-2-1-3-6-14/h1-3,5-6,8-11H,4,7,12-13,18H2,(H,19,20)	-	-
drugbank_8327.pdbqt	-7	DB14202	approved; experimental	Morpholinylmercaptobenzothiazole	InChI=1S/C11H12N2OS2/c1-2-4-10-9(3-1)12-11(15-10)16-13-5-7-14-8-6-13/h1-4H,5-8H2	-	-
drugbank_6453.pdbqt	-7	DB11185	experimental	Sulisobenzone	InChI=1S/C14H12O6S/c1-20-12-8-11(15)10(7-13(12)21(17,18)19)14(16)9-5-3-2-4-6-9/h2-8,15H,1H3,(H,17,18,19)	-	-
drugbank_1717.pdbqt	-7	DB02255	experimental	Ilomastat	InChI=1S/C20H28N4O4/c1-12(2)8-13(10-18(25)24-28)19(26)23-17(20(27)21-3)9-14-11-22-16-7-5-4-6-15(14)16/h4-7,11-13,17,22,28H,8-10H2,1-3H3,(H,21,27)(H,23,26)(H,24,25)/t13-,17+/m1/s1	-	-
drugbank_5749.pdbqt	-7	DB08472	experimental	(R)-Fluoxetine	InChI=1S/C17H18F3NO/c1-21-12-11-16(13-5-3-2-4-6-13)22-15-9-7-14(8-10-15)17(18,19)20/h2-10,16,21H,11-12H2,1H3/t16-/m1/s1	-	-
drugbank_9144.pdbqt	-7	DB16306	investigational	Racemetyrosine	InChI=1S/C10H13NO3/c1-10(11,9(13)14)6-7-2-4-8(12)5-3-7/h2-5,12H,6,11H2,1H3,(H,13,14)	-	-
drugbank_1894.pdbqt	-7	DB02474	experimental	BMSC-0013	InChI=1S/C14H26N2O8/c1-23-14(22)15-6-4-2-3-5-9(18)16-13-12(21)11(20)10(19)8(7-17)24-13/h8,10-13,17,19-21H,2-7H2,1H3,(H,15,22)(H,16,18)/t8-,10+,11+,12-,13-/m1/s1	-	-
drugbank_6478.pdbqt	-7	DB11278	approved	DL-Methylephedrine	InChI=1S/C11H17NO/c1-9(12(2)3)11(13)10-7-5-4-6-8-10/h4-9,11,13H,1-3H3/t9-,11-/m0/s1	-	-
drugbank_6423.pdbqt	-7	DB09571	approved	Levmetamfetamine	InChI=1S/C10H15N/c1-9(11-2)8-10-6-4-3-5-7-10/h3-7,9,11H,8H2,1-2H3/t9-/m1/s1	-	-
drugbank_20.pdbqt	-7	DB00135	approved; investigational; nutraceutical	Tyrosine	InChI=1S/C9H11NO3/c10-8(9(12)13)5-6-1-3-7(11)4-2-6/h1-4,8,11H,5,10H2,(H,12,13)/t8-/m0/s1	-	-
drugbank_8155.pdbqt	-7	DB13842	experimental	Etofylline nicotinate	InChI=1S/C15H15N5O4/c1-18-12-11(13(21)19(2)15(18)23)20(9-17-12)6-7-24-14(22)10-4-3-5-16-8-10/h3-5,8-9H,6-7H2,1-2H3	-	-
drugbank_6310.pdbqt	-7	DB09212	approved	Loxoprofen	InChI=1S/C15H18O3/c1-10(15(17)18)12-7-5-11(6-8-12)9-13-3-2-4-14(13)16/h5-8,10,13H,2-4,9H2,1H3,(H,17,18)	-	-
drugbank_7857.pdbqt	-7	DB13439	experimental	Fenpiprane	InChI=1S/C20H25N/c1-4-10-18(11-5-1)20(19-12-6-2-7-13-19)14-17-21-15-8-3-9-16-21/h1-2,4-7,10-13,20H,3,8-9,14-17H2	-	-
drugbank_7535.pdbqt	-7	DB12957	investigational	5-fluoro-2'-deoxycytidine	InChI=1S/C9H12FN3O4/c10-4-2-13(9(16)12-8(4)11)7-1-5(15)6(3-14)17-7/h2,5-7,14-15H,1,3H2,(H2,11,12,16)/t5-,6+,7+/m0/s1	-	-
drugbank_1075.pdbqt	-7	DB01441	experimental; illicit	5-Methoxy-N,N-diisopropyltryptamine	InChI=1S/C17H26N2O/c1-12(2)19(13(3)4)9-8-14-11-18-17-7-6-15(20-5)10-16(14)17/h6-7,10-13,18H,8-9H2,1-5H3	-	-
drugbank_5405.pdbqt	-7	DB08069	experimental	4-AMINO-5-(2-METHYLPHENYL)-2,4-DIHYDRO-3H-1,2,4-TRIAZOLE-3-THIONE	InChI=1S/C9H10N4S/c1-6-4-2-3-5-7(6)8-11-12-9(14)13(8)10/h2-5H,10H2,1H3,(H,12,14)	-	-
drugbank_2935.pdbqt	-7	DB03824	experimental	7-Iodo-1,2,3,4-Tetrahydro-Isoquinoline	InChI=1S/C9H10IN/c10-9-2-1-7-3-4-11-6-8(7)5-9/h1-2,5,11H,3-4,6H2	-	-
drugbank_8888.pdbqt	-7	DB15882	experimental	Sulfamethylthiazole	InChI=1S/C10H11N3O2S2/c1-7-6-16-10(12-7)13-17(14,15)9-4-2-8(11)3-5-9/h2-6H,11H2,1H3,(H,12,13)	-	-
drugbank_657.pdbqt	-7	DB00886	investigational	Omapatrilat	InChI=1S/C19H24N2O4S2/c22-17(15(26)11-12-5-2-1-3-6-12)20-13-9-10-27-16-8-4-7-14(19(24)25)21(16)18(13)23/h1-3,5-6,13-16,26H,4,7-11H2,(H,20,22)(H,24,25)/t13-,14-,15-,16-/m0/s1	-	-
drugbank_8935.pdbqt	-7	DB15975	experimental	Sulfametrole	InChI=1S/C9H10N4O3S2/c1-16-9-8(11-17-12-9)13-18(14,15)7-4-2-6(10)3-5-7/h2-5H,10H2,1H3,(H,11,13)	-	-
drugbank_131.pdbqt	-7	DB00261	approved	Anagrelide	InChI=1S/C10H7Cl2N3O/c11-6-1-2-7-5(9(6)12)3-15-4-8(16)14-10(15)13-7/h1-2H,3-4H2,(H,13,14,16)	-	-
drugbank_5168.pdbqt	-7	DB07805	experimental	3-CHLORO-2,2-DIMETHYL-N-[4-(TRIFLUOROMETHYL)PHENYL]PROPANAMIDE	InChI=1S/C12H13ClF3NO/c1-11(2,7-13)10(18)17-9-5-3-8(4-6-9)12(14,15)16/h3-6H,7H2,1-2H3,(H,17,18)	-	-
drugbank_1148.pdbqt	-7	DB01527	experimental	Clortermine	InChI=1S/C10H14ClN/c1-10(2,12)7-8-5-3-4-6-9(8)11/h3-6H,7,12H2,1-2H3	-	-
drugbank_6217.pdbqt	-7	DB09064	approved; investigational	Ciprofibrate	InChI=1S/C13H14Cl2O3/c1-12(2,11(16)17)18-9-5-3-8(4-6-9)10-7-13(10,14)15/h3-6,10H,7H2,1-2H3,(H,16,17)	-	-
drugbank_7616.pdbqt	-7	DB13082	investigational	Nefiracetam	InChI=1S/C14H18N2O2/c1-10-5-3-6-11(2)14(10)15-12(17)9-16-8-4-7-13(16)18/h3,5-6H,4,7-9H2,1-2H3,(H,15,17)	-	-
drugbank_7561.pdbqt	-7	DB13001	investigational	Tinoridine	InChI=1S/C17H20N2O2S/c1-2-21-17(20)15-13-8-9-19(11-14(13)22-16(15)18)10-12-6-4-3-5-7-12/h3-7H,2,8-11,18H2,1H3	-	-
drugbank_3273.pdbqt	-7	DB04260	experimental	9-(5,5-Difluoro-5-Phosphonopentyl)Guanine	InChI=1S/C10H14F2N5O4P/c11-10(12,22(19,20)21)3-1-2-4-17-5-14-6-7(17)15-9(13)16-8(6)18/h5H,1-4H2,(H2,19,20,21)(H3,13,15,16,18)	-	-
drugbank_6652.pdbqt	-7	DB11656	approved; investigational	Rebamipide	InChI=1S/C19H15ClN2O4/c20-13-7-5-11(6-8-13)18(24)22-16(19(25)26)9-12-10-17(23)21-15-4-2-1-3-14(12)15/h1-8,10,16H,9H2,(H,21,23)(H,22,24)(H,25,26)	-	-
drugbank_4876.pdbqt	-7	DB07463	experimental	(3R,4S)-1-[(4-amino-5H-pyrrolo[3,2-d]pyrimidin-7-yl)methyl]-4-[(butylsulfanyl)methyl]pyrrolidin-3-ol	InChI=1S/C16H25N5OS/c1-2-3-4-23-9-12-7-21(8-13(12)22)6-11-5-18-15-14(11)19-10-20-16(15)17/h5,10,12-13,18,22H,2-4,6-9H2,1H3,(H2,17,19,20)/t12-,13+/m1/s1	-	-
drugbank_3776.pdbqt	-7	DB04915	investigational	Idronoxil	InChI=1S/C15H12O3/c16-13-4-1-10(2-5-13)12-7-11-3-6-14(17)8-15(11)18-9-12/h1-8,16-17H,9H2	-	-
drugbank_2881.pdbqt	-7	DB03763	experimental	5-methyl-2'-deoxypseudouridine	InChI=1S/C10H14N2O5/c1-12-3-5(9(15)11-10(12)16)7-2-6(14)8(4-13)17-7/h3,6-8,13-14H,2,4H2,1H3,(H,11,15,16)/t6-,7+,8+/m0/s1	-	-
drugbank_6560.pdbqt	-7	DB11461	vet_approved	Sulfachlorpyridazine	InChI=1S/C10H9ClN4O2S/c11-9-5-6-10(14-13-9)15-18(16,17)8-3-1-7(12)2-4-8/h1-6H,12H2,(H,14,15)	-	-
drugbank_5216.pdbqt	-7	DB07857	experimental	(2R)-2-(4-chlorophenyl)-2-[4-(1H-pyrazol-4-yl)phenyl]ethanamine	InChI=1S/C17H16ClN3/c18-16-7-5-14(6-8-16)17(9-19)13-3-1-12(2-4-13)15-10-20-21-11-15/h1-8,10-11,17H,9,19H2,(H,20,21)/t17-/m1/s1	-	-
drugbank_538.pdbqt	-7	DB00749	approved; investigational; vet_approved	Etodolac	InChI=1S/C17H21NO3/c1-3-11-6-5-7-12-13-8-9-21-17(4-2,10-14(19)20)16(13)18-15(11)12/h5-7,18H,3-4,8-10H2,1-2H3,(H,19,20)	-	-
drugbank_7847.pdbqt	-7	DB13429	experimental	Tolonidine	InChI=1S/C10H12ClN3/c1-7-2-3-9(8(11)6-7)14-10-12-4-5-13-10/h2-3,6H,4-5H2,1H3,(H2,12,13,14)	-	-
drugbank_4445.pdbqt	-7	DB06981	experimental	(2S)-2-(1H-indol-3-yl)pentanoic acid	InChI=1S/C13H15NO2/c1-2-5-10(13(15)16)11-8-14-12-7-4-3-6-9(11)12/h3-4,6-8,10,14H,2,5H2,1H3,(H,15,16)/t10-/m0/s1	-	-
drugbank_5517.pdbqt	-7	DB08191	experimental	4-(5-phenyl-1H-pyrrolo[2,3-b]pyridin-3-yl)benzoic acid	InChI=1S/C20H14N2O2/c23-20(24)15-8-6-14(7-9-15)18-12-22-19-17(18)10-16(11-21-19)13-4-2-1-3-5-13/h1-12H,(H,21,22)(H,23,24)	-	-
drugbank_6212.pdbqt	-7	DB09056	approved; investigational	Amorolfine	InChI=1S/C21H35NO/c1-7-21(5,6)20-10-8-19(9-11-20)12-16(2)13-22-14-17(3)23-18(4)15-22/h8-11,16-18H,7,12-15H2,1-6H3/t16?,17-,18+	-	-
drugbank_8848.pdbqt	-7	DB15664	experimental	Vitamin K7	InChI=1S/C11H11NO/c1-7-6-10(13)8-4-2-3-5-9(8)11(7)12/h2-6,13H,12H2,1H3	-	-
drugbank_7807.pdbqt	-7	DB13371	experimental	Difenpiramide	InChI=1S/C19H16N2O/c22-19(21-18-8-4-5-13-20-18)14-15-9-11-17(12-10-15)16-6-2-1-3-7-16/h1-13H,14H2,(H,20,21,22)	-	-
drugbank_6635.pdbqt	-7	DB11625	investigational; withdrawn	Perflenapent	InChI=1S/C5F12/c6-1(7,2(8,9)4(12,13)14)3(10,11)5(15,16)17	-	-
drugbank_8542.pdbqt	-7	DB14938	investigational	Flurbiprofen axetil	InChI=1S/C19H19FO4/c1-12(19(22)24-14(3)23-13(2)21)16-9-10-17(18(20)11-16)15-7-5-4-6-8-15/h4-12,14H,1-3H3	-	-
drugbank_2326.pdbqt	-7	DB03028	experimental	1h-Benoximidazole-2-Carboxylic Acid	InChI=1S/C8H6N2O2/c11-8(12)7-9-5-3-1-2-4-6(5)10-7/h1-4H,(H,9,10)(H,11,12)	-	-
drugbank_8076.pdbqt	-7	DB13736	experimental	Fenoxazoline	InChI=1S/C13H18N2O/c1-10(2)11-5-3-4-6-12(11)16-9-13-14-7-8-15-13/h3-6,10H,7-9H2,1-2H3,(H,14,15)	-	-
drugbank_8107.pdbqt	-7	DB13779	experimental	Guanoclor	InChI=1S/C9H12Cl2N4O/c10-6-2-1-3-7(11)8(6)16-5-4-14-15-9(12)13/h1-3,14H,4-5H2,(H4,12,13,15)	-	-
drugbank_6590.pdbqt	-7	DB11518	vet_approved	Flunixin	InChI=1S/C14H11F3N2O2/c1-8-10(14(15,16)17)5-2-6-11(8)19-12-9(13(20)21)4-3-7-18-12/h2-7H,1H3,(H,18,19)(H,20,21)	-	-
drugbank_3813.pdbqt	-7	DB05047	illicit; investigational	CX-717	InChI=1S/C11H11N3O3/c15-11(14-3-5-16-6-4-14)8-1-2-9-10(7-8)13-17-12-9/h1-2,7H,3-6H2	-	-
drugbank_4397.pdbqt	-7	DB06919	experimental	D-phenylalanyl-N-(3-chlorobenzyl)-L-prolinamide	InChI=1S/C21H24ClN3O2/c22-17-9-4-8-16(12-17)14-24-20(26)19-10-5-11-25(19)21(27)18(23)13-15-6-2-1-3-7-15/h1-4,6-9,12,18-19H,5,10-11,13-14,23H2,(H,24,26)/t18-,19+/m1/s1	-	-
drugbank_7335.pdbqt	-7	DB12650	investigational	L-deprenyl-D2 C-11	InChI=1S/C13H17N/c1-4-10-14(3)12(2)11-13-8-6-5-7-9-13/h1,5-9,12H,10-11H2,2-3H3/t12-/m1/s1/i3-1,10D2	-	-
drugbank_7926.pdbqt	-7	DB13538	experimental	Guacetisal	InChI=1S/C16H14O5/c1-11(17)20-13-8-4-3-7-12(13)16(18)21-15-10-6-5-9-14(15)19-2/h3-10H,1-2H3	-	-
drugbank_5372.pdbqt	-7	DB08030	experimental	3-[(4'-cyanobiphenyl-4-yl)oxy]-N-hydroxypropanamide	InChI=1S/C16H14N2O3/c17-11-12-1-3-13(4-2-12)14-5-7-15(8-6-14)21-10-9-16(19)18-20/h1-8,20H,9-10H2,(H,18,19)	-	-
drugbank_9163.pdbqt	-7	DB16351	investigational	Volinanserin	InChI=1S/C22H28FNO3/c1-26-20-5-3-4-19(22(20)27-2)21(25)17-11-14-24(15-12-17)13-10-16-6-8-18(23)9-7-16/h3-9,17,21,25H,10-15H2,1-2H3/t21-/m1/s1	-	-
drugbank_5031.pdbqt	-7	DB07644	experimental	5-[(1S)-1-(3-chlorophenyl)ethoxy]quinazoline-2,4-diamine	InChI=1S/C16H15ClN4O/c1-9(10-4-2-5-11(17)8-10)22-13-7-3-6-12-14(13)15(18)21-16(19)20-12/h2-9H,1H3,(H4,18,19,20,21)/t9-/m0/s1	-	-
drugbank_6561.pdbqt	-7	DB11462	vet_approved	Sulfaethoxypyridazine	InChI=1S/C12H14N4O3S/c1-2-19-12-8-7-11(14-15-12)16-20(17,18)10-5-3-9(13)4-6-10/h3-8H,2,13H2,1H3,(H,14,16)	-	-
drugbank_3830.pdbqt	-7	DB05137	investigational	Lobeline	InChI=1S/C22H27NO2/c1-23-19(15-21(24)17-9-4-2-5-10-17)13-8-14-20(23)16-22(25)18-11-6-3-7-12-18/h2-7,9-12,19-21,24H,8,13-16H2,1H3/t19-,20+,21-/m0/s1	-	-
drugbank_3439.pdbqt	-7	DB04479	experimental	4-Nitro-Inden-1-One	InChI=1S/C9H5NO3/c11-9-5-4-6-7(9)2-1-3-8(6)10(12)13/h1-5H	-	-
drugbank_4381.pdbqt	-7	DB06902	experimental	p-Cumylphenol	InChI=1S/C15H16O/c1-15(2,12-6-4-3-5-7-12)13-8-10-14(16)11-9-13/h3-11,16H,1-2H3	-	-
drugbank_5814.pdbqt	-7	DB08545	experimental	(1S)-1-Phenylethyl (4-acetamidobenzyl)phosphonate	InChI=1S/C17H20NO4P/c1-13(16-6-4-3-5-7-16)22-23(20,21)12-15-8-10-17(11-9-15)18-14(2)19/h3-11,13H,12H2,1-2H3,(H,18,19)(H,20,21)/p-1/t13-/m0/s1	-	-
drugbank_5519.pdbqt	-7	DB08193	experimental	2-(3-NITROPHENYL)ACETIC ACID	InChI=1S/C8H7NO4/c10-8(11)5-6-2-1-3-7(4-6)9(12)13/h1-4H,5H2,(H,10,11)	-	-
drugbank_2967.pdbqt	-7	DB03867	experimental	3-nitro-L-tyrosine	InChI=1S/C9H10N2O5/c10-6(9(13)14)3-5-1-2-8(12)7(4-5)11(15)16/h1-2,4,6,12H,3,10H2,(H,13,14)/t6-/m0/s1	-	-
drugbank_413.pdbqt	-7	DB00600	approved	Monobenzone	InChI=1S/C13H12O2/c14-12-6-8-13(9-7-12)15-10-11-4-2-1-3-5-11/h1-9,14H,10H2	-	-
drugbank_3407.pdbqt	-7	DB04440	experimental	Nebularine	InChI=1S/C10H12N4O4/c15-2-6-7(16)8(17)10(18-6)14-4-13-5-1-11-3-12-9(5)14/h1,3-4,6-8,10,15-17H,2H2/t6-,7-,8-,10-/m1/s1	-	-
drugbank_4459.pdbqt	-7	DB06996	experimental	D-leucyl-N-(4-carbamimidoylbenzyl)-L-prolinamide	InChI=1S/C19H29N5O2/c1-12(2)10-15(20)19(26)24-9-3-4-16(24)18(25)23-11-13-5-7-14(8-6-13)17(21)22/h5-8,12,15-16H,3-4,9-11,20H2,1-2H3,(H3,21,22)(H,23,25)/t15-,16+/m1/s1	-	-
drugbank_5044.pdbqt	-7	DB07662	experimental	PD-168393	InChI=1S/C17H13BrN4O/c1-2-16(23)21-13-6-7-15-14(9-13)17(20-10-19-15)22-12-5-3-4-11(18)8-12/h2-10H,1H2,(H,21,23)(H,19,20,22)	-	-
drugbank_9174.pdbqt	-7	DB16446	investigational	Vafidemstat	InChI=1S/C19H20N4O2/c20-19-23-22-18(25-19)11-21-17-10-16(17)14-6-8-15(9-7-14)24-12-13-4-2-1-3-5-13/h1-9,16-17,21H,10-12H2,(H2,20,23)/t16-,17+/m0/s1	-	-
drugbank_5872.pdbqt	-7	DB08617	experimental	4-(2,2,2-TRIFLUOROETHYL)-L-PHENYLALANINE	InChI=1S/C11H12F3NO2/c12-11(13,14)6-8-3-1-7(2-4-8)5-9(15)10(16)17/h1-4,9H,5-6,15H2,(H,16,17)/t9-/m0/s1	-	-
drugbank_2920.pdbqt	-7	DB03809	experimental	9-Butyl-8-(3-Methoxybenzyl)-9h-Purin-6-Amine	InChI=1S/C17H21N5O/c1-3-4-8-22-14(10-12-6-5-7-13(9-12)23-2)21-15-16(18)19-11-20-17(15)22/h5-7,9,11H,3-4,8,10H2,1-2H3,(H2,18,19,20)	-	-
drugbank_3875.pdbqt	-7	DB05419	investigational	ADX-10061	InChI=1S/C19H20N2O4/c1-20-7-5-13-9-17(21(23)24)18(22)10-15(13)16(11-20)14-4-2-3-12-6-8-25-19(12)14/h2-4,9-10,16,22H,5-8,11H2,1H3/t16-/m1/s1	-	-
drugbank_8811.pdbqt	-7	DB15571	experimental	(12R)-12-hydroxyeicosapentaenoic acid	InChI=1S/C20H30O3/c1-2-3-4-5-10-13-16-19(21)17-14-11-8-6-7-9-12-15-18-20(22)23/h3-4,7-11,13-14,17,19,21H,2,5-6,12,15-16,18H2,1H3,(H,22,23)/b4-3-,9-7-,11-8-,13-10-,17-14+/t19-/m1/s1	-	-
drugbank_1015.pdbqt	-7	DB01340	approved	Cilazapril	InChI=1S/C22H31N3O5/c1-2-30-22(29)18(13-12-16-8-4-3-5-9-16)23-17-10-6-14-24-15-7-11-19(21(27)28)25(24)20(17)26/h3-5,8-9,17-19,23H,2,6-7,10-15H2,1H3,(H,27,28)/t17-,18-,19-/m0/s1	-	-
fda_1499.pdbqt	-7	-	-	-	-	Cc1c(ccnc1C[S@@](=O)[c+]1[nH]c2c([nH+]1)cccc2)OCC(F)(F)F	-
fda_1650.pdbqt	-7	-	-	-	-	[C@H]1(C[C@@H]1c1ccccc1)[NH3+]	-
fda_1195.pdbqt	-7	-	-	-	-	[C@H]1(C=C2c3c4c(c[nH]c4ccc3)C[C@H]2[N@H+](C)C1)C(=O)N[C@@H](CC)CO	-
fda_563.pdbqt	-7	-	-	-	-	c1(cc2c(cc1OC)[C@@H]1CC(=O)[C@@H](C[N@@H+]1CC2)CC(C)C)OC	-
fda_327.pdbqt	-7	-	-	-	-	C(=O)([C@H](C)[NH2+]C(C)(C)C)c1cc(ccc1)Cl	-
fda_717.pdbqt	-7	-	-	-	-	[N@H+]1(CC=C(CC1)n1c2c([nH]c1=O)cccc2)CCCC(=O)c1ccc(cc1)F	-
fda_1091.pdbqt	-7	-	-	-	-	[NH2+](CCc1c(C)[nH]c2c1cccc2)Cc1ccc(cc1)/C=C\C(=O)NO	-
fda_2035.pdbqt	-7	-	-	-	-	C[C@@H]1[C@H](OCC[N@@H+]1C)c1ccccc1	-
fda_100.pdbqt	-7	-	-	-	-	C1(=C2C=CC=C[C@H]2C=NN1)NN	-
fda_1595.pdbqt	-7	-	-	-	-	c1(ccc(c(c1)CO)O)[C@H](C[NH2+]C(C)(C)C)O	-
fda_346.pdbqt	-7	-	-	-	-	C/C(=C(\C#N)/C(=O)Nc1ccc(cc1)C(F)(F)F)/O	-
fda_454.pdbqt	-7	-	-	-	-	S(=O)(=O)(Nc1cc(C)on1)c1ccc(cc1)N	-
fda_1299.pdbqt	-7	-	-	-	-	C(=O)(N[C@H](Cc1ccccc1)C(=O)O)[C@@H]1CC[C@@H](CC1)C(C)C	-
fda_326.pdbqt	-7	-	-	-	-	C[C@H]([NH2+]C(C)(C)C)C(=O)c1cc(ccc1)Cl	-
fda_676.pdbqt	-7	-	-	-	-	[C@H]1(C(=O)OC[C@@H]1CC1=CNCN1C)CC	-
fda_1476.pdbqt	-7	-	-	-	-	c1(c[nH]c2ccccc12)C[C@H]([NH3+])C(=O)O	-
fda_803.pdbqt	-7	-	-	-	-	C(=O)(Nc1c(cccc1)C)[C@@H](C)[NH2+]CCC	-
fda_856.pdbqt	-7	-	-	-	-	[C@@H](C(=O)OC)(c1ccccc1)[C@H]1[NH2+]CCCC1	-
fda_611.pdbqt	-7	-	-	-	-	[C@H]([NH3+])(Cc1ccccc1)C(=O)O	-
fda_56.pdbqt	-7	-	-	-	-	c1(c(cccc1C(=O)c1ccc(cc1)Br)CC(=O)O)N	-
fda_542.pdbqt	-7	-	-	-	-	c1(nc2cccc(F)c2c(=O)n1c1ccccc1)[C@H](CC)Nc1ncnc2c1[nH]c[nH+]2	-
fda_368.pdbqt	-7	-	-	-	-	Cc1cc(=O)n([nH]1)c1ccccc1	-
fda_1519.pdbqt	-7	-	-	-	-	S(=O)(=O)(c1ccc(cc1)N)Nc1ncccn1	-
fda_1496.pdbqt	-7	-	-	-	-	[C@H]1(O[C@@H]([C@H]([C@@H]1O)O)COP(=O)(O)O)n1cnc2[C@@H](N=[C+](Nc12)F)[NH3+]	-
fda_148.pdbqt	-7	-	-	-	-	C#CC[N@@H+](C)[C@@H](C)Cc1ccccc1	-
fda_369.pdbqt	-7	-	-	-	-	CC1=NN(C(=O)C1)c1ccccc1	-
fda_455.pdbqt	-7	-	-	-	-	S(=O)(=O)(Nc1cc(C)on1)c1ccc(cc1)N	-
fda_2018.pdbqt	-7	-	-	-	-	N1(C(=O)N[C@H](C1=O)c1ccccc1)CC	-
fda_801.pdbqt	-7	-	-	-	-	C(=O)(Nc1c(cccc1C)C)[C@@H]1[N@H+](CCCC1)CCCC	-
nonfda4065.pdbqt	-7	-	-	-	-	Cc1ccc2c(c1)N(C(C)C)C(=O)N=C2c1ccccc1	ZINC000000001995
nonfda167.pdbqt	-7	-	-	-	-	CCC[C@@H](Cc1ccccc1)[NH+]1CCCC1	ZINC000001678599
nonfda3885.pdbqt	-7	-	-	-	-	O=C1c2ccc([O-])cc2C(=O)N1[C@H]1CCC(=O)NC1=O	ZINC000028361975
nonfda3750.pdbqt	-7	-	-	-	-	O=C1NC2=Nc3ccc(Cl)c(Cl)c3CN2[C@H]1O	ZINC000022060292
nonfda918.pdbqt	-7	-	-	-	-	C[C@H](Cc1ccc([C@@H](C)C(=O)[O-])cc1)C(=O)[O-]	ZINC000022061315
nonfda1329.pdbqt	-7	-	-	-	-	O=C1C=C(c2ccc(O)c(O)c2)Oc2cc([O-])cc([O-])c12	ZINC000018185774
nonfda2456.pdbqt	-7	-	-	-	-	COc1ccc(CC[NH2+]C[C@@H](O)COc2cccc(C)c2)cc1OC	ZINC000001719652
nonfda1105.pdbqt	-7	-	-	-	-	CC[NH2+]Cc1cc(Nc2c3ccc(Cl)cc3ncc2)ccc1O	ZINC000005139697
nonfda3159.pdbqt	-7	-	-	-	-	COc1cnc(NS(=O)(=O)c2ccc(N)cc2)nc1	ZINC000000049142
nonfda2805.pdbqt	-7	-	-	-	-	O=S(=O)(/N=C(\[O-])/NN1C[C@@H]2CCC[C@H]2C1)c1ccc(CO)cc1	ZINC000003651516
nonfda796.pdbqt	-7	-	-	-	-	CC(C)(c1cccnc1)[C@@H](O)c1cccnc1	ZINC000005138217
nonfda2307.pdbqt	-7	-	-	-	-	O=C1NC(=O)c2ccccc2O1	ZINC000000001098
nonfda3914.pdbqt	-7	-	-	-	-	CC[C@]1(c2ccccc2)NC(=O)N(C)C1=O	ZINC000000000453
nonfda2155.pdbqt	-7	-	-	-	-	ClC1=CC2=C(CC[N@@H+](Cc3ccccc3Cl)C2)S1	ZINC000095617646
nonfda2917.pdbqt	-7	-	-	-	-	CC(C)c1ccc2Oc3nc(N)c(C(=O)[O-])cc3C(=O)c2c1	ZINC000000000928
nonfda2257.pdbqt	-7	-	-	-	-	CCO[C@H](CN1CC[N@@H+](C[C@@H](C)C(=O)c2ccccc2)CC1)c1ccccc1	ZINC000022033872
nonfda2207.pdbqt	-7	-	-	-	-	Nc1ccc(S(=O)(=O)[N]C2=CC=NN2c2ccccc2)cc1	ZINC000000057490
nonfda141.pdbqt	-7	-	-	-	-	C[C@@H](O)c1ccc(S(=O)(=O)[N]C(=O)NC2CCCCC2)cc1	ZINC000000000374
nonfda1435.pdbqt	-7	-	-	-	-	Oc1ccc(/C=C/c2cc(O)cc(O)c2)cc1	ZINC000000006787
nonfda4049.pdbqt	-7	-	-	-	-	Cc1ccc(S(=O)(=O)[N]C(=O)NN2C[C@H]3CCC[C@@H]3C2)cc1	ZINC000000523925
nonfda479.pdbqt	-7	-	-	-	-	COc1cc2c(cc1OC)C(=O)[C@H](CC1CC[NH2+]CC1)C2	ZINC000013744633
nonfda873.pdbqt	-7	-	-	-	-	C[NH2+]C[C@H]1CCCC[C@]1(O)c1cccc(OC)c1	ZINC000002525883
[truncated: 13,477 more rows]

## Sheet: A50R
ID	Binding energy (kcal/mol)	DrugBank ID	Drug group	Generic name	InCHI key	SMILES	ZINC ID
drugbank_3749.pdbqt	-10.8	DB04868	approved; investigational	Nilotinib	InChI=1S/C28H22F3N7O/c1-17-5-6-19(10-25(17)37-27-33-9-7-24(36-27)20-4-3-8-32-14-20)26(39)35-22-11-21(28(29,30)31)12-23(13-22)38-15-18(2)34-16-38/h3-16H,1-2H3,(H,35,39)(H,33,36,37)	-	-
drugbank_7120.pdbqt	-10.7	DB12323	investigational	Radotinib	InChI=1S/C27H21F3N8O/c1-16-3-4-18(9-23(16)37-26-33-6-5-22(36-26)24-13-31-7-8-32-24)25(39)35-20-10-19(27(28,29)30)11-21(12-20)38-14-17(2)34-15-38/h3-15H,1-2H3,(H,35,39)(H,33,36,37)	-	-
drugbank_6996.pdbqt	-10.6	DB12154	investigational	Itacitinib	InChI=1S/C26H23F4N9O/c27-20-18(1-7-32-22(20)26(28,29)30)24(40)37-9-3-17(4-10-37)38-13-25(14-38,5-6-31)39-12-16(11-36-39)21-19-2-8-33-23(19)35-15-34-21/h1-2,7-8,11-12,15,17H,3-5,9-10,13-14H2,(H,33,34,35)	-	-
drugbank_9044.pdbqt	-10.6	DB16124	investigational	Chiauranib	InChI=1S/C27H21N3O3/c1-32-18-9-12-22-25(16-18)29-14-13-26(22)33-19-10-11-20-17(15-19)5-4-6-21(20)27(31)30-24-8-3-2-7-23(24)28/h2-16H,28H2,1H3,(H,30,31)	-	-
drugbank_6099.pdbqt	-10.6	DB08901	approved; investigational	Ponatinib	InChI=1S/C29H27F3N6O/c1-20-5-6-22(16-21(20)8-10-25-18-33-27-4-3-11-34-38(25)27)28(39)35-24-9-7-23(26(17-24)29(30,31)32)19-37-14-12-36(2)13-15-37/h3-7,9,11,16-18H,12-15,19H2,1-2H3,(H,35,39)	-	-
fda_521.pdbqt	-10.6	-	-	-	-	C(=O)(Nc1cc(c(cc1)C[N@H+]1CC[N@@H+](CC1)C)C(F)(F)F)c1ccc(C)c(c1)C#Cc1n2c(nc1)cccn2	-
fda_470.pdbqt	-10.6	-	-	-	-	N(/N=C/1\C(=NN(C1=O)c1cc(c(cc1)C)C)C)c1c(c(ccc1)c1cc(ccc1)C(=O)O)O	-
drugbank_8754.pdbqt	-10.5	DB15396	investigational	PF-114	InChI=1S/C29H27F3N6O/c1-20-6-7-22(17-21(20)9-11-27-35-34-26-5-3-4-12-38(26)27)28(39)33-24-10-8-23(25(18-24)29(30,31)32)19-37-15-13-36(2)14-16-37/h3-8,10,12,17-18H,13-16,19H2,1-2H3,(H,33,39)	-	-
drugbank_6830.pdbqt	-10.5	DB11913	investigational	LY-2090314	InChI=1S/C28H25FN6O3/c29-18-12-17-15-34(28(38)32-7-3-1-4-8-32)11-10-33-16-20(19(13-18)25(17)33)23-24(27(37)31-26(23)36)21-14-30-22-6-2-5-9-35(21)22/h2,5-6,9,12-14,16H,1,3-4,7-8,10-11,15H2,(H,31,36,37)	-	-
drugbank_8506.pdbqt	-10.5	DB14870	investigational	PF-5190457	InChI=1S/C29H32N6OS/c1-19-11-25(31-18-30-19)22-3-5-24-21(12-22)4-6-26(24)35-16-29(17-35)7-9-33(10-8-29)27(36)13-23-15-34-14-20(2)37-28(34)32-23/h3,5,11-12,14-15,18,26H,4,6-10,13,16-17H2,1-2H3/t26-/m1/s1	-	-
drugbank_3736.pdbqt	-10.5	DB04852	investigational	Implitapide	InChI=1S/C35H37N3O2/c1-23-19-24(2)36-34-32(23)29-17-8-9-18-31(29)38(34)21-25-11-10-16-28(20-25)33(27-14-6-7-15-27)35(40)37-30(22-39)26-12-4-3-5-13-26/h3-5,8-13,16-20,27,30,33,39H,6-7,14-15,21-22H2,1-2H3,(H,37,40)/t30-,33-/m0/s1	-	-
drugbank_6872.pdbqt	-10.4	DB11977	investigational	Golvatinib	InChI=1S/C33H37F2N7O4/c1-40-16-18-41(19-17-40)24-9-14-42(15-10-24)32(45)39-29-21-26(8-13-36-29)46-25-6-7-28(27(35)20-25)38-31(44)33(11-12-33)30(43)37-23-4-2-22(34)3-5-23/h2-8,13,20-21,24H,9-12,14-19H2,1H3,(H,37,43)(H,38,44)(H,36,39,45)	-	-
drugbank_6505.pdbqt	-10.4	DB11369	experimental; vet_approved	Afoxolaner	InChI=1S/C26H17ClF9N3O3/c27-15-8-13(7-14(9-15)25(31,32)33)23(26(34,35)36)10-20(39-42-23)18-5-6-19(17-4-2-1-3-16(17)18)22(41)37-11-21(40)38-12-24(28,29)30/h1-9H,10-12H2,(H,37,41)(H,38,40)	-	-
drugbank_6767.pdbqt	-10.4	DB11822	investigational	TMC-647055	InChI=1S/C32H38N4O6S/c1-34-13-15-42-16-14-35(2)43(39,40)33-31(37)22-9-11-27-28(19-22)36-20-24(32(34)38)17-23-18-25(41-3)10-12-26(23)30(36)29(27)21-7-5-4-6-8-21/h9-12,17-19,21H,4-8,13-16,20H2,1-3H3,(H,33,37)	-	-
fda_872.pdbqt	-10.4	-	-	-	-	c1(ccc(C)c(c1)Nc1nc(ccn1)c1cnccc1)C(=O)Nc1cc(cc(c1)C(F)(F)F)N1C=C(C)NC1	-
fda_469.pdbqt	-10.4	-	-	-	-	c1(cccc(c1O)c1cc(ccc1)C(=O)O)N/N=C/1\C(=NN(C1=O)c1cc(c(cc1)C)C)C	-
fda_871.pdbqt	-10.4	-	-	-	-	c1(ccc(C)c(c1)Nc1nc(ccn1)c1cnccc1)C(=O)Nc1cc(cc(c1)C(F)(F)F)n1cc(C)nc1	-
nonfda553.pdbqt	-10.3	-	-	-	-	C=C1CC[C@H](O[C@@H]2O[C@H](C(=O)[O-])[C@@H](O)[C@H](O)[C@H]2O)C/C/1=C\C=C\1/CCC[C@@]2(C)[C@H]1CC[C@@H]2[C@H](C)/C=C/[C@H](C)C(C)C	ZINC000040165240
drugbank_8599.pdbqt	-10.2	DB15085	investigational	Fulacimstat	InChI=1S/C23H16F3N3O6/c1-27-17-7-5-11(9-18(17)35-22(27)34)28-10-14(20(31)32)19(30)29(21(28)33)16-8-6-12-13(16)3-2-4-15(12)23(24,25)26/h2-5,7,9-10,16H,6,8H2,1H3,(H,31,32)/t16-/m1/s1	-	-
drugbank_6728.pdbqt	-10.1	DB11769	investigational	Funapide	InChI=1S/C22H14F3NO5/c23-22(24,25)19-6-5-12(31-19)9-26-15-4-2-1-3-13(15)21(20(26)27)10-28-16-8-18-17(7-14(16)21)29-11-30-18/h1-8H,9-11H2/t21-/m0/s1	-	-
drugbank_9135.pdbqt	-10.1	DB16292	investigational	Perfluorodecalin	InChI=1S/C10F18/c11-1-2(12,5(17,18)9(25,26)7(21,22)3(1,13)14)6(19,20)10(27,28)8(23,24)4(1,15)16	-	-
drugbank_8206.pdbqt	-10.1	DB13950	experimental	WIN 55212-2	InChI=1S/C27H26N2O3/c1-18-25(27(30)22-9-4-7-19-6-2-3-8-21(19)22)23-10-5-11-24-26(23)29(18)20(17-32-24)16-28-12-14-31-15-13-28/h2-11,20H,12-17H2,1H3/t20-/m1/s1	-	-
nonfda3515.pdbqt	-10.1	-	-	-	-	CCc1c2cc(OC(=O)N3CC[C@@H]([NH3+])CC3)ccc2nc2c1CN1C2=CC2=C(COC(=O)[C@]2(O)CC)C1=O	ZINC000022058728
nonfda1896.pdbqt	-10.1	-	-	-	-	O=C(Nc1cccc2c1OC(=CC2=O)C1=N[N]N=N1)c1ccc(OCCCCc2ccccc2)cc1	ZINC000001542146
nonfda1897.pdbqt	-10.1	-	-	-	-	O=C(Nc1cccc2c1OC(=CC2=O)C1=NN=N[N]1)c1ccc(OCCCCc2ccccc2)cc1	ZINC000001542146
drugbank_6223.pdbqt	-10	DB09074	approved	Olaparib	InChI=1S/C24H23FN4O3/c25-20-8-5-15(14-21-17-3-1-2-4-18(17)22(30)27-26-21)13-19(20)24(32)29-11-9-28(10-12-29)23(31)16-6-7-16/h1-5,8,13,16H,6-7,9-12,14H2,(H,27,30)	-	-
drugbank_8510.pdbqt	-10	DB14878	investigational	Liafensine	InChI=1S/C24H22N4/c1-28-14-20-13-19(23-10-11-24(25)27-26-23)8-9-21(20)22(15-28)18-7-6-16-4-2-3-5-17(16)12-18/h2-13,22H,14-15H2,1H3,(H2,25,27)/t22-/m0/s1	-	-
drugbank_8739.pdbqt	-10	DB15356	investigational	SLV-334	InChI=1S/C33H36N2O6/c36-29(37)21-35-28-13-4-2-9-24(28)16-17-27(30(35)38)34-32(41)33(18-5-6-19-33)20-25(31(39)40)15-14-23-11-7-10-22-8-1-3-12-26(22)23/h1-4,7-13,25,27H,5-6,14-21H2,(H,34,41)(H,36,37)(H,39,40)/t25-,27+/m1/s1	-	-
drugbank_7190.pdbqt	-10	DB12424	investigational	MK-3207	InChI=1S/C31H29F2N5O3/c32-21-10-19(11-22(33)13-21)25-16-35-31(7-1-2-8-31)29(41)38(25)17-26(39)36-23-6-5-18-14-30(15-20(18)12-23)24-4-3-9-34-27(24)37-28(30)40/h3-6,9-13,25,35H,1-2,7-8,14-17H2,(H,36,39)(H,34,37,40)/t25-,30+/m0/s1	-	-
drugbank_5922.pdbqt	-10	DB08674	experimental	(20S)-19,20,21,22-TETRAHYDRO-19-OXO-5H-18,20-ETHANO-12,14-ETHENO-6,10-METHENO-18H-BENZ[D]IMIDAZO[4,3-K][1,6,9,12]OXATRIAZA-CYCLOOCTADECOSINE-9-CARBONITRILE	InChI=1S/C26H21N5O2/c27-12-19-5-4-17-10-25(19)33-21-7-6-18-2-1-3-24(22(18)11-21)31-9-8-23(26(31)32)29-14-20-13-28-16-30(20)15-17/h1-7,10-11,13,16,23,29H,8-9,14-15H2/t23-/m1/s1	-	-
drugbank_7638.pdbqt	-10	DB13113	investigational	JNJ-38877605	InChI=1S/C19H13F2N7/c1-27-11-13(10-23-27)16-6-7-17-24-25-18(28(17)26-16)19(20,21)14-4-5-15-12(9-14)3-2-8-22-15/h2-11H,1H3	-	-
drugbank_7546.pdbqt	-10	DB12973	investigational	Serlopitant	InChI=1S/C29H28F7NO2/c1-16(19-10-20(28(31,32)33)12-21(11-19)29(34,35)36)39-26-9-4-18-14-37(23-7-8-24(38)13-23)15-25(18)27(26)17-2-5-22(30)6-3-17/h2-3,5-6,10-13,16,18,25-27H,4,7-9,14-15H2,1H3/t16-,18-,25-,26+,27+/m1/s1	-	-
fda_520.pdbqt	-10	-	-	-	-	C(=O)(Nc1cc(c(cc1)C[N@H+]1CC[N@@H+](CC1)C)C(F)(F)F)c1ccc(C)c(c1)C#Cc1n2c(nc1)cccn2	-
nonfda2281.pdbqt	-10	-	-	-	-	COc1ccc2c(c1)C(=O)N(CCc1ccc(S(=O)(=O)[N]C(=O)NC3CCCCC3)cc1)C(=O)C2(C)C	ZINC000001482077
nonfda3384.pdbqt	-10	-	-	-	-	CC(C)[C@H]1C(=O)N2CCC[C@H]2[C@]2(O)O[C@](NC(=O)[C@@H]3C[C@@H]4c5c6C(=CNc6ccc5)C[C@H]4[N@@H+](C)C3)(C(C)C)C(=O)N12	ZINC000004215648
nonfda2282.pdbqt	-10	-	-	-	-	COc1ccc2c(c1)C(=O)N(CCc1ccc(S(=O)(=O)/N=C(\[O-])/NC3CCCCC3)cc1)C(=O)C2(C)C	ZINC000001482077
drugbank_6873.pdbqt	-9.9	DB11978	approved; investigational	Glasdegib	InChI=1S/C21H22N6O/c1-27-11-10-16(24-21(28)23-15-8-6-14(13-22)7-9-15)12-19(27)20-25-17-4-2-3-5-18(17)26-20/h2-9,16,19H,10-12H2,1H3,(H,25,26)(H2,23,24,28)/t16-,19-/m1/s1	-	-
drugbank_6913.pdbqt	-9.9	DB12041	investigational	Mapracorat	InChI=1S/C25H26F4N2O2/c1-15-7-8-18-20(5-4-6-21(18)31-15)30-14-24(32,25(27,28)29)13-23(2,3)19-12-17(26)11-16-9-10-33-22(16)19/h4-8,11-12,30,32H,9-10,13-14H2,1-3H3/t24-/m1/s1	-	-
drugbank_8549.pdbqt	-9.9	DB14946	investigational	PCO-371	InChI=1S/C29H32F3N5O6S/c1-17-15-20(37-26(40)34-24(38)27(37,3)4)16-18(2)22(17)9-14-44(41,42)36-12-10-28(11-13-36)25(39)33-23(35-28)19-5-7-21(8-6-19)43-29(30,31)32/h5-8,15-16H,9-14H2,1-4H3,(H,33,35,39)(H,34,38,40)	-	-
drugbank_8626.pdbqt	-9.9	DB15133	approved; investigational	Tepotinib	InChI=1S/C29H28N6O2/c1-34-12-10-21(11-13-34)20-37-26-17-31-29(32-18-26)25-7-3-5-23(15-25)19-35-28(36)9-8-27(33-35)24-6-2-4-22(14-24)16-30/h2-9,14-15,17-18,21H,10-13,19-20H2,1H3	-	-
drugbank_7552.pdbqt	-9.9	DB12983	investigational	Phthalocyanine	InChI=1S/C32H18N8/c1-2-10-18-17(9-1)25-33-26(18)38-28-21-13-5-6-14-22(21)30(35-28)40-32-24-16-8-7-15-23(24)31(36-32)39-29-20-12-4-3-11-19(20)27(34-29)37-25/h1-16H,(H2,33,34,35,36,37,38,39,40)	-	-
fda_1202.pdbqt	-9.9	-	-	-	-	N(C(=O)C1(CC1)c1cc2c(cc1)OC(O2)(F)F)c1ccc(C)c(n1)c1cc(ccc1)C(=O)O	-
nonfda2280.pdbqt	-9.9	-	-	-	-	COc1ccc2c(c1)C(=O)N(CCc1ccc([S@](=O)(=NC(=O)NC3CCCCC3)[O])cc1)C(=O)C2(C)C	ZINC000001482077
drugbank_7434.pdbqt	-9.8	DB12799	investigational	Laniquidar	InChI=1S/C37H36N4O3/c1-43-37(42)34-24-38-36-35(32-8-4-2-6-27(32)19-23-41(34)36)29-17-21-40(22-18-29)20-16-26-10-14-31(15-11-26)44-25-30-13-12-28-7-3-5-9-33(28)39-30/h2-15,24H,16-23,25H2,1H3	-	-
drugbank_1610.pdbqt	-9.8	DB02112	experimental	Zk-806450	InChI=1S/C31H31N5O/c1-20(32)35-14-12-25(13-15-35)37-26-10-11-28-27-4-2-3-5-29(27)36(30(28)18-26)19-21-6-7-22-8-9-23(31(33)34)17-24(22)16-21/h2-11,16-18,25,32H,12-15,19H2,1H3,(H3,33,34)	-	-
drugbank_6650.pdbqt	-9.8	DB11652	approved; investigational	Tucatinib	InChI=1S/C26H24N8O2/c1-16-10-17(5-7-22(16)36-19-8-9-34-23(12-19)28-15-30-34)31-24-20-11-18(4-6-21(20)27-14-29-24)32-25-33-26(2,3)13-35-25/h4-12,14-15H,13H2,1-3H3,(H,32,33)(H,27,29,31)	-	-
drugbank_6823.pdbqt	-9.8	DB11904	investigational	Flumatinib	InChI=1S/C29H29F3N8O/c1-19-26(38-28-34-9-7-25(37-28)21-4-3-8-33-16-21)15-23(17-35-19)36-27(41)20-5-6-22(24(14-20)29(30,31)32)18-40-12-10-39(2)11-13-40/h3-9,14-17H,10-13,18H2,1-2H3,(H,36,41)(H,34,37,38)	-	-
drugbank_7044.pdbqt	-9.8	DB12228	investigational	Telcagepant	InChI=1S/C26H27F5N6O3/c27-18-4-1-3-17(21(18)28)15-6-7-19(23(38)36(13-15)14-26(29,30)31)33-24(39)35-11-8-16(9-12-35)37-20-5-2-10-32-22(20)34-25(37)40/h1-5,10,15-16,19H,6-9,11-14H2,(H,33,39)(H,32,34,40)/t15-,19-/m1/s1	-	-
drugbank_7180.pdbqt	-9.8	DB12411	investigational	Bemcentinib	InChI=1S/C30H34N8/c31-29-33-30(32-24-13-10-20-11-14-25(15-12-22(20)18-24)37-16-3-4-17-37)36-38(29)27-19-23-8-5-7-21-6-1-2-9-26(21)28(23)35-34-27/h1-2,6,9-10,13,18-19,25H,3-5,7-8,11-12,14-17H2,(H3,31,32,33,36)/t25-/m0/s1	-	-
drugbank_6787.pdbqt	-9.8	DB11851	investigational	Bafetinib	InChI=1S/C30H31F3N8O/c1-19-4-7-23(13-27(19)39-29-36-10-8-26(38-29)22-14-34-18-35-15-22)37-28(42)20-5-6-21(25(12-20)30(31,32)33)16-41-11-9-24(17-41)40(2)3/h4-8,10,12-15,18,24H,9,11,16-17H2,1-3H3,(H,37,42)(H,36,38,39)/t24-/m0/s1	-	-
drugbank_8983.pdbqt	-9.8	DB16043	investigational	PF-06882961	InChI=1S/C31H30FN5O4/c32-25-14-20(16-33)4-5-23(25)19-41-30-3-1-2-26(35-30)21-8-11-36(12-9-21)18-29-34-27-7-6-22(31(38)39)15-28(27)37(29)17-24-10-13-40-24/h1-7,14-15,21,24H,8-13,17-19H2,(H,38,39)/t24-/m0/s1	-	-
drugbank_5553.pdbqt	-9.8	DB08237	experimental	2'-deoxy-N-(naphthalen-1-ylmethyl)guanosine 5'-(dihydrogen phosphate)	InChI=1S/C21H22N5O7P/c27-15-8-17(33-16(15)10-32-34(29,30)31)26-11-23-18-19(26)24-21(25-20(18)28)22-9-13-6-3-5-12-4-1-2-7-14(12)13/h1-7,11,15-17,27H,8-10H2,(H2,29,30,31)(H2,22,24,25,28)/t15-,16+,17+/m0/s1	-	-
drugbank_6898.pdbqt	-9.8	DB12012	investigational	PF-04457845	InChI=1S/C23H20F3N5O2/c24-23(25,26)18-6-7-21(27-15-18)33-19-4-1-3-17(14-19)13-16-8-11-31(12-9-16)22(32)29-20-5-2-10-28-30-20/h1-7,10,13-15H,8-9,11-12H2,(H,29,30,32)	-	-
drugbank_8467.pdbqt	-9.8	DB14773	investigational	Lifirafenib	InChI=1S/C25H17F3N4O3/c26-25(27,28)11-1-4-15-16(9-11)31-24(30-15)21-20-14-10-12(2-5-17(14)35-22(20)21)34-18-7-8-29-23-13(18)3-6-19(33)32-23/h1-2,4-5,7-10,20-22H,3,6H2,(H,30,31)(H,29,32,33)/t20-,21-,22-/m0/s1	-	-
drugbank_2482.pdbqt	-9.8	DB03231	experimental	3-(5-Amino-7-oxo-3,7-dihydro-2H-[1,2,3]triazolo[4,5-d]pyrimidin-2-yl)-N-(2-{[2-(hydroxymethyl)phenyl]sulfanyl}benzyl)benzamide	InChI=1S/C25H21N7O3S/c26-25-28-22-21(24(35)29-25)30-32(31-22)18-9-5-8-15(12-18)23(34)27-13-16-6-1-3-10-19(16)36-20-11-4-2-7-17(20)14-33/h1-12,33H,13-14H2,(H,27,34)(H3,26,28,29,31,35)	-	-
drugbank_8749.pdbqt	-9.8	DB15382	investigational	SAR-125844	InChI=1S/C25H23FN8O2S2/c26-17-3-1-16(2-4-17)19-7-8-22-30-31-25(34(22)32-19)37-18-5-6-20-21(15-18)38-24(28-20)29-23(35)27-9-10-33-11-13-36-14-12-33/h1-8,15H,9-14H2,(H2,27,28,29,35)	-	-
fda_1755.pdbqt	-9.8	-	-	-	-	C[C@]12CC[C@H]3[C@@H](CC[C@H]4NC(=O)C=C[C@]34C)[C@@H]1CC[C@@H]2C(=O)Nc1c(ccc(c1)C(F)(F)F)C(F)(F)F	-
nonfda3383.pdbqt	-9.8	-	-	-	-	CC(C)[C@H]1C(=O)N2CCC[C@H]2[C@]2(O)O[C@](NC(=O)[C@@H]3C[C@@H]4c5c6C(=CNc6ccc5)C[C@H]4[N@H+](C)C3)(C(C)C)C(=O)N12	ZINC000004215648
nonfda3385.pdbqt	-9.8	-	-	-	-	CC(C)[C@H]1C(=O)N2CCC[C@H]2[C@]2(O)O[C@](NC(=O)[C@@H]3C[C@@H]4c5c6C(=CNc6ccc5)C[C@H]4N(C)C3)(C(C)C)C(=O)N12	ZINC000004215648
drugbank_644.pdbqt	-9.7	DB00872	approved; investigational	Conivaptan	InChI=1S/C32H26N4O2/c1-21-33-28-19-20-36(29-14-8-7-13-27(29)30(28)34-21)32(38)23-15-17-24(18-16-23)35-31(37)26-12-6-5-11-25(26)22-9-3-2-4-10-22/h2-18H,19-20H2,1H3,(H,33,34)(H,35,37)	-	-
drugbank_9025.pdbqt	-9.7	DB16098	approved; investigational	Atogepant	InChI=1S/C29H23F6N5O3/c1-13-16(22-18(30)4-5-19(31)23(22)32)8-20(26(42)40(13)12-29(33,34)35)38-25(41)15-7-14-9-28(10-21(14)37-11-15)17-3-2-6-36-24(17)39-27(28)43/h2-7,11,13,16,20H,8-10,12H2,1H3,(H,38,41)(H,36,39,43)/t13-,16-,20+,28+/m1/s1	-	-
drugbank_3860.pdbqt	-9.7	DB05327	investigational	Ranirestat	InChI=1S/C17H11BrFN3O4/c18-10-4-3-9(11(19)6-10)8-21-14(24)12-2-1-5-22(12)17(16(21)26)7-13(23)20-15(17)25/h1-6H,7-8H2,(H,20,23,25)/t17-/m1/s1	-	-
drugbank_4375.pdbqt	-9.7	DB06896	experimental	1-(4-fluorophenyl)-N-[3-fluoro-4-(1H-pyrrolo[2,3-b]pyridin-4-yloxy)phenyl]-2-oxo-1,2-dihydropyridine-3-carboxamide	InChI=1S/C25H16F2N4O3/c26-15-3-6-17(7-4-15)31-13-1-2-19(25(31)33)24(32)30-16-5-8-22(20(27)14-16)34-21-10-12-29-23-18(21)9-11-28-23/h1-14H,(H,28,29)(H,30,32)	-	-
drugbank_1511.pdbqt	-9.7	DB01988	experimental	6((S)-3-Benzylpiperazin-1-Yl)-3-(Naphthalen-2-Yl)-4-(Pyridin-4-Yl)Pyrazine	InChI=1S/C30H27N5/c1-2-6-22(7-3-1)18-27-21-35(17-16-32-27)29-20-28(24-12-14-31-15-13-24)30(34-33-29)26-11-10-23-8-4-5-9-25(23)19-26/h1-15,19-20,27,32H,16-18,21H2/t27-/m0/s1	-	-
drugbank_8462.pdbqt	-9.7	DB14766	investigational	Etrasimod	InChI=1S/C26H26F3NO3/c27-26(28,29)22-11-15(5-8-19(22)16-3-1-2-4-16)14-33-18-7-10-23-21(13-18)20-9-6-17(12-24(31)32)25(20)30-23/h5,7-8,10-11,13,16-17,30H,1-4,6,9,12,14H2,(H,31,32)/t17-/m1/s1	-	-
drugbank_6744.pdbqt	-9.7	DB11791	approved; investigational	Capmatinib	InChI=1S/C23H17FN6O/c1-25-22(31)18-6-5-16(11-19(18)24)21-13-28-23-27-12-17(30(23)29-21)10-14-4-7-20-15(9-14)3-2-8-26-20/h2-9,11-13H,10H2,1H3,(H,25,31)	-	-
drugbank_8501.pdbqt	-9.7	DB14860	investigational	Ensartinib	InChI=1S/C26H27Cl2FN6O3/c1-13-11-35(12-14(2)31-13)26(37)16-4-6-17(7-5-16)32-25(36)20-10-21(24(30)34-33-20)38-15(3)22-18(27)8-9-19(29)23(22)28/h4-10,13-15,31H,11-12H2,1-3H3,(H2,30,34)(H,32,36)/t13-,14+,15-/m1/s1	-	-
drugbank_9119.pdbqt	-9.7	DB16256	investigational	Ningetinib	InChI=1S/C31H29FN4O5/c1-19-28(30(38)36(35(19)4)21-8-6-5-7-9-21)29(37)34-20-10-13-27(24(32)16-20)41-26-14-15-33-25-17-22(11-12-23(25)26)40-18-31(2,3)39/h5-17,39H,18H2,1-4H3,(H,34,37)	-	-
drugbank_7487.pdbqt	-9.7	DB12886	investigational	GSK-1521498	InChI=1S/C24H20F2N4/c25-22-11-19(15-6-3-7-18(8-15)24-28-14-29-30-24)12-23(26)21(22)13-27-20-9-16-4-1-2-5-17(16)10-20/h1-8,11-12,14,20,27H,9-10,13H2,(H,28,29,30)	-	-
drugbank_4403.pdbqt	-9.7	DB06925	experimental	3-(2-AMINOQUINAZOLIN-6-YL)-4-METHYL-N-[3-(TRIFLUOROMETHYL)PHENYL]BENZAMIDE	InChI=1S/C23H17F3N4O/c1-13-5-6-15(21(31)29-18-4-2-3-17(11-18)23(24,25)26)10-19(13)14-7-8-20-16(9-14)12-28-22(27)30-20/h2-12H,1H3,(H,29,31)(H2,27,28,30)	-	-
drugbank_1771.pdbqt	-9.7	DB02323	experimental	EM-1745	InChI=1S/C37H51N5O7/c1-37-15-14-25-24-13-11-23(43)16-21(24)10-12-26(25)27(37)17-22(33(37)47)8-6-4-2-3-5-7-9-29(44)48-18-28-31(45)32(46)36(49-28)42-20-41-30-34(38)39-19-40-35(30)42/h11,13,16,19-20,22,25-28,31-33,36,43,45-47H,2-10,12,14-15,17-18H2,1H3,(H2,38,39,40)/t22-,25+,26+,27-,28+,31+,32+,33-,36+,37-/m0/s1	-	-
drugbank_9198.pdbqt	-9.7	DB16656	investigational	Zotiraciclib	InChI=1S/C23H24N4O/c1-27-13-3-2-4-14-28-21-10-6-8-19(16-21)22-11-12-24-23(26-22)25-20-9-5-7-18(15-20)17-27/h2-3,5-12,15-16H,4,13-14,17H2,1H3,(H,24,25,26)/b3-2+	-	-
drugbank_1048.pdbqt	-9.7	DB01411	investigational	Pranlukast	InChI=1S/C27H23N5O4/c33-23-17-24(26-29-31-32-30-26)36-25-21(23)10-6-11-22(25)28-27(34)19-12-14-20(15-13-19)35-16-5-4-9-18-7-2-1-3-8-18/h1-3,6-8,10-15,17H,4-5,9,16H2,(H,28,34)(H,29,30,31,32)	-	-
drugbank_8834.pdbqt	-9.7	DB15637	investigational	Fluzoparib	InChI=1S/C22H16F4N6O2/c23-16-6-5-12(10-17-13-3-1-2-4-14(13)19(33)29-28-17)9-15(16)20(34)31-7-8-32-18(11-31)27-21(30-32)22(24,25)26/h1-6,9H,7-8,10-11H2,(H,29,33)	-	-
drugbank_1399.pdbqt	-9.7	DB01836	experimental	[4-(6-Chloro-Naphthalene-2-Sulfonyl)-Piperazin-1-Yl]-(3,4,5,6-Tetrahydro-2h-[1,4']Bipyridinyl-4-Yl)-Methanone	InChI=1S/C25H27ClN4O3S/c26-22-3-1-21-18-24(4-2-20(21)17-22)34(32,33)30-15-13-29(14-16-30)25(31)19-7-11-28(12-8-19)23-5-9-27-10-6-23/h1-6,9-10,17-19H,7-8,11-16H2	-	-
fda_2098.pdbqt	-9.7	-	-	-	-	[C@H]1(NC(=O)O[C@@H]2C=CC[C@H]2OC/C=C/C(F)(F)c2c(nc3ccccc3n2)O[C@@H]2C[C@H](N(C2)C1=O)C(=O)N[C@]1([C@@H](C1)C(F)F)C(=O)NS(=O)(=O)C1(CC1)C)C(C)(C)C	-
nonfda3269.pdbqt	-9.7	-	-	-	-	CNC(=O)c1ccc(C2=NN3C(=CN=C3N=C2)Cc2ccc3ncccc3c2)cc1F	ZINC000043195321
nonfda239.pdbqt	-9.7	-	-	-	-	C[C@@H](O[C@@H]1OCCN(CC2=NNC(=O)N2)[C@@H]1c1ccc(F)cc1)c1cc(C(F)(F)F)cc(C(F)(F)F)c1	ZINC000014768568
nonfda3083.pdbqt	-9.7	-	-	-	-	CNC(=O)c1cc(Oc2ccc(NC(=O)N(c3ccc(Cl)c(C(F)(F)F)c3)[C@@H]3O[C@H](C(=O)[O-])[C@@H](O)[C@H](O)[C@H]3O)cc2)ccn1	ZINC000077313075
drugbank_1338.pdbqt	-9.6	DB01761	experimental	4-[5-[2-(1-phenyl-ethylamino)-pyrimidin-4-yl]-1-methyl-4-(3-trifluoromethylphenyl)-1H-imidazol-2-yl]-piperidine	InChI=1S/C28H29F3N6/c1-18(19-7-4-3-5-8-19)34-27-33-16-13-23(35-27)25-24(21-9-6-10-22(17-21)28(29,30)31)36-26(37(25)2)20-11-14-32-15-12-20/h3-10,13,16-18,20,32H,11-12,14-15H2,1-2H3,(H,33,34,35)/t18-/m0/s1	-	-
drugbank_2744.pdbqt	-9.6	DB03583	experimental	(2E,3S)-3-hydroxy-5'-[(4-hydroxypiperidin-1-yl)sulfonyl]-3-methyl-1,3-dihydro-2,3'-biindol-2'(1'H)-one	InChI=1S/C22H23N3O5S/c1-22(28)16-4-2-3-5-18(16)23-20(22)19-15-12-14(6-7-17(15)24-21(19)27)31(29,30)25-10-8-13(26)9-11-25/h2-7,12-13,23,26,28H,8-11H2,1H3,(H,24,27)/b20-19-/t22-/m0/s1	-	-
drugbank_2423.pdbqt	-9.6	DB03157	experimental	N,O-didansyl-L-tyrosine	InChI=1S/C33H33N3O7S2/c1-35(2)29-13-5-11-26-24(29)9-7-15-31(26)44(39,40)34-28(33(37)38)21-22-17-19-23(20-18-22)43-45(41,42)32-16-8-10-25-27(32)12-6-14-30(25)36(3)4/h5-20,28,34H,21H2,1-4H3,(H,37,38)/t28-/m0/s1	-	-
drugbank_9115.pdbqt	-9.6	DB16252	investigational	Nedisertib	InChI=1S/C24H21ClFN5O3/c1-33-22-5-4-20(29-30-22)24(32)16-11-17(19(26)12-18(16)25)23-15-3-2-14(10-21(15)27-13-28-23)31-6-8-34-9-7-31/h2-5,10-13,24,32H,6-9H2,1H3/t24-/m0/s1	-	-
drugbank_4020.pdbqt	-9.6	DB06169	investigational	Indibulin	InChI=1S/C22H16ClN3O2/c23-16-7-5-15(6-8-16)13-26-14-19(18-3-1-2-4-20(18)26)21(27)22(28)25-17-9-11-24-12-10-17/h1-12,14H,13H2,(H,24,25,28)	-	-
drugbank_9161.pdbqt	-9.6	DB16347	investigational	Velsecorat	InChI=1S/C32H32F2N4O6/c1-19(36-31(40)32(2,33)34)29(20-6-9-27-28(16-20)43-13-12-42-27)44-25-7-8-26-22(15-25)17-35-38(26)24-5-3-4-21(14-24)30(39)37-23-10-11-41-18-23/h3-9,14-17,19,23,29H,10-13,18H2,1-2H3,(H,36,40)(H,37,39)/t19-,23-,29-/m1/s1	-	-
drugbank_6628.pdbqt	-9.6	DB11611	approved	Lifitegrast	InChI=1S/C29H24Cl2N2O7S/c1-41(38,39)20-4-2-3-16(11-20)12-23(29(36)37)32-27(34)25-22(30)13-19-15-33(9-7-21(19)26(25)31)28(35)18-6-5-17-8-10-40-24(17)14-18/h2-6,8,10-11,13-14,23H,7,9,12,15H2,1H3,(H,32,34)(H,36,37)/t23-/m0/s1	-	-
drugbank_6790.pdbqt	-9.6	DB11855	approved; investigational	Revefenacin	InChI=1S/C35H43N5O4/c1-38(34(42)29-13-11-26(12-14-29)25-40-19-15-28(16-20-40)33(36)41)23-24-39-21-17-30(18-22-39)44-35(43)37-32-10-6-5-9-31(32)27-7-3-2-4-8-27/h2-14,28,30H,15-25H2,1H3,(H2,36,41)(H,37,43)	-	-
drugbank_8519.pdbqt	-9.6	DB14895	approved; investigational	Vibegron	InChI=1S/C26H28N4O3/c31-24-14-15-27-23-13-12-22(30(23)24)26(33)29-19-8-6-17(7-9-19)16-20-10-11-21(28-20)25(32)18-4-2-1-3-5-18/h1-9,14-15,20-22,25,28,32H,10-13,16H2,(H,29,33)/t20-,21+,22-,25+/m0/s1	-	-
drugbank_8209.pdbqt	-9.6	DB13953	approved; investigational; vet_approved	Estradiol benzoate	InChI=1S/C25H28O3/c1-25-14-13-20-19-10-8-18(28-24(27)16-5-3-2-4-6-16)15-17(19)7-9-21(20)22(25)11-12-23(25)26/h2-6,8,10,15,20-23,26H,7,9,11-14H2,1H3/t20-,21-,22+,23+,25+/m1/s1	-	-
drugbank_6774.pdbqt	-9.6	DB11830	investigational	Mocetinostat	InChI=1S/C23H20N6O/c24-19-5-1-2-6-21(19)28-22(30)17-9-7-16(8-10-17)14-27-23-26-13-11-20(29-23)18-4-3-12-25-15-18/h1-13,15H,14,24H2,(H,28,30)(H,26,27,29)	-	-
drugbank_7042.pdbqt	-9.6	DB12225	investigational	Beclabuvir	InChI=1S/C36H45N5O5S/c1-38(2)47(44,45)37-34(42)23-10-14-28-31(16-23)40-21-36(35(43)41-24-11-12-25(41)20-39(3)19-24)18-30(36)29-17-26(46-4)13-15-27(29)33(40)32(28)22-8-6-5-7-9-22/h10,13-17,22,24-25,30H,5-9,11-12,18-21H2,1-4H3,(H,37,42)/t24-,25+,30-,36-/m0/s1	-	-
drugbank_8734.pdbqt	-9.6	DB15345	investigational	GSK-945237	InChI=1S/C24H26FN5O3/c25-19-3-1-15-2-4-21(31)30-14-16(22(19)23(15)30)13-29-7-5-17(6-8-29)26-12-18-11-20-24(28-27-18)33-10-9-32-20/h1-4,11,16-17,26H,5-10,12-14H2/t16-/m1/s1	-	-
drugbank_7025.pdbqt	-9.6	DB12200	investigational	Tivantinib	InChI=1S/C23H19N3O2/c27-22-19(16-11-24-18-9-2-1-7-14(16)18)20(23(28)25-22)17-12-26-10-4-6-13-5-3-8-15(17)21(13)26/h1-3,5,7-9,11-12,19-20,24H,4,6,10H2,(H,25,27,28)/t19-,20-/m0/s1	-	-
drugbank_6815.pdbqt	-9.6	DB11894	investigational	Efatutazone	InChI=1S/C27H26N4O4S/c1-15-10-20(11-16(2)25(15)28)35-19-8-9-21-22(13-19)31(3)24(29-21)14-34-18-6-4-17(5-7-18)12-23-26(32)30-27(33)36-23/h4-11,13,23H,12,14,28H2,1-3H3,(H,30,32,33)	-	-
drugbank_8652.pdbqt	-9.6	DB15190	investigational	GLPG-0259	InChI=1S/C24H26N8O2/c1-14(2)30-10-19-8-18(30)11-31(19)17-5-3-16(4-6-17)29-23-24-27-13-28-32(24)20(9-26-23)15-7-21(22(25)33)34-12-15/h3-7,9,12-14,18-19H,8,10-11H2,1-2H3,(H2,25,33)(H,26,29)/t18-,19-/m0/s1	-	-
drugbank_3644.pdbqt	-9.6	DB04739	experimental	4-[(4-METHYL-1-PIPERAZINYL)METHYL]-N-[3-[[4-(3-PYRIDINYL)-2-PYRIMIDINYL]AMINO]PHENYL]-BENZAMIDE	InChI=1S/C28H29N7O/c1-34-14-16-35(17-15-34)20-21-7-9-22(10-8-21)27(36)31-24-5-2-6-25(18-24)32-28-30-13-11-26(33-28)23-4-3-12-29-19-23/h2-13,18-19H,14-17,20H2,1H3,(H,31,36)(H,30,32,33)	-	-
fda_474.pdbqt	-9.6	-	-	-	-	N(C)(C(=O)C(C)(C)c1cc(cc(c1)C(F)(F)F)C(F)(F)F)c1c(cc(nc1)N1CC[NH+](CC1)C)c1c(C)cccc1	-
fda_473.pdbqt	-9.6	-	-	-	-	c1(cc(ncc1N(C)C(=O)C(C)(C)c1cc(cc(c1)C(F)(F)F)C(F)(F)F)N1CC[NH+](CC1)C)c1c(C)cccc1	-
nonfda440.pdbqt	-9.6	-	-	-	-	C[N@@H+]1CCN(Cc2ccc(C(=O)NC3=C[C@H](Nc4nccc(c5cccnc5)n4)[C@H](CO)C=C3)cc2)CC1	ZINC000095617637
nonfda549.pdbqt	-9.6	-	-	-	-	C[C@]12CC[C@H]3c4ccc(O[C@@H]5O[C@H](C(=O)[O-])[C@@H](O)[C@H](O)[C@H]5O)cc4CC[C@H]3[C@@H]1C[C@@H](O)[C@@H]2O	ZINC000040165221
nonfda1379.pdbqt	-9.6	-	-	-	-	CN1CC[NH+](Cc2ccc(C(=O)NC3=C[C@@H](Nc4nccc(c5cccnc5)n4)[C@H](CO)C=C3)cc2)CC1	ZINC000095617638
nonfda1378.pdbqt	-9.6	-	-	-	-	C[N@@H+]1CCN(Cc2ccc(C(=O)NC3=C[C@@H](Nc4nccc(c5cccnc5)n4)[C@H](CO)C=C3)cc2)CC1	ZINC000095617638
nonfda238.pdbqt	-9.6	-	-	-	-	C[C@@H](O[C@@H]1OCCN(CC2=NNC(=O)[N]2)[C@@H]1c1ccc(F)cc1)c1cc(C(F)(F)F)cc(C(F)(F)F)c1	ZINC000014768568
nonfda3458.pdbqt	-9.6	-	-	-	-	CC[C@@H](C)[C@H]1C(=O)N2CCC[C@H]2[C@]2(O)O[C@](NC(=O)[C@@H]3C[C@@H]4c5c6C(=CNc6ccc5)C[C@H]4[N@@H+](C)C3)(C(C)C)C(=O)N12	ZINC000004215812
nonfda442.pdbqt	-9.6	-	-	-	-	CN1CCN(Cc2ccc(C(=O)NC3=C[C@H](Nc4nccc(c5cccnc5)n4)[C@H](CO)C=C3)cc2)CC1	ZINC000095617637
nonfda3448.pdbqt	-9.6	-	-	-	-	C[C@]12CC[C@@H]3c4ccc(OC(=O)c5ccccc5)cc4CC[C@H]3[C@@H]1CC[C@@H]2O	ZINC000003881345
drugbank_5404.pdbqt	-9.5	DB08068	experimental	N-[4-CHLORO-3-(PYRIDIN-3-YLOXYMETHYL)-PHENYL]-3-FLUORO-	InChI=1S/C23H25ClFN3O3/c24-22-4-3-19(11-17(22)15-31-21-2-1-5-26-14-21)27-23(29)16-10-18(25)13-20(12-16)28-6-8-30-9-7-28/h1-5,10-11,14,18,20H,6-9,12-13,15H2,(H,27,29)/t18-,20-/m0/s1	-	-
drugbank_5353.pdbqt	-9.5	DB08010	experimental	(3Z)-1-[(6-fluoro-4H-1,3-benzodioxin-8-yl)methyl]-4-[(E)-2-phenylethenyl]-1H-indole-2,3-dione 3-oxime	InChI=1S/C25H19FN2O4/c26-20-11-18(24-19(12-20)14-31-15-32-24)13-28-21-8-4-7-17(22(21)23(27-30)25(28)29)10-9-16-5-2-1-3-6-16/h1-12,30H,13-15H2/b10-9+,27-23-	-	-
drugbank_7211.pdbqt	-9.5	DB12457	approved; investigational	Rimegepant	InChI=1S/C28H28F2N6O3/c29-20-6-1-4-17(23(20)30)18-8-9-22(25-19(24(18)31)5-2-12-32-25)39-28(38)35-14-10-16(11-15-35)36-21-7-3-13-33-26(21)34-27(36)37/h1-7,12-13,16,18,22,24H,8-11,14-15,31H2,(H,33,34,37)/t18-,22+,24-/m0/s1	-	-
drugbank_2751.pdbqt	-9.5	DB03591	experimental	RU82209	InChI=1S/C31H34F2N3O6P/c1-21(37)34-28(19-22-12-16-26(17-13-22)31(32,33)43(40,41)42)29(38)35-27-9-5-6-18-36(30(27)39)20-23-10-14-25(15-11-23)24-7-3-2-4-8-24/h2-4,7-8,10-17,27-28H,5-6,9,18-20H2,1H3,(H,34,37)(H,35,38)(H2,40,41,42)/t27-,28-/m0/s1	-	-
drugbank_6475.pdbqt	-9.5	DB11273	approved	Dihydroergocornine	InChI=1S/C31H41N5O5/c1-16(2)26-28(38)35-11-7-10-24(35)31(40)36(26)29(39)30(41-31,17(3)4)33-27(37)19-12-21-20-8-6-9-22-25(20)18(14-32-22)13-23(21)34(5)15-19/h6,8-9,14,16-17,19,21,23-24,26,32,40H,7,10-13,15H2,1-5H3,(H,33,37)/t19-,21-,23-,24+,26+,30-,31+/m1/s1	-	-
drugbank_6703.pdbqt	-9.5	DB11734	investigational	Fedovapagon	InChI=1S/C27H34N4O3/c1-19-17-21(25(32)30-15-7-6-10-20-9-4-5-11-23(20)30)13-14-22(19)18-28-27(34)31-16-8-12-24(31)26(33)29(2)3/h4-5,9,11,13-14,17,24H,6-8,10,12,15-16,18H2,1-3H3,(H,28,34)/t24-/m0/s1	-	-
drugbank_8757.pdbqt	-9.5	DB15401	investigational	Danicopan	InChI=1S/C26H23BrFN7O3/c1-14(36)25-19-8-16(17-10-29-15(2)30-11-17)6-7-20(19)35(33-25)13-24(37)34-12-18(28)9-21(34)26(38)32-23-5-3-4-22(27)31-23/h3-8,10-11,18,21H,9,12-13H2,1-2H3,(H,31,32,38)/t18-,21+/m1/s1	-	-
drugbank_4500.pdbqt	-9.5	DB07041	experimental	N-[2-(2,4-diaminopyrido[2,3-d]pyrimidin-7-yl)-2-methylpropyl]-4-phenoxybenzamide	InChI=1S/C24H24N6O2/c1-24(2,19-13-12-18-20(25)29-23(26)30-21(18)28-19)14-27-22(31)15-8-10-17(11-9-15)32-16-6-4-3-5-7-16/h3-13H,14H2,1-2H3,(H,27,31)(H4,25,26,28,29,30)	-	-
drugbank_2020.pdbqt	-9.5	DB02629	experimental	N,N-[2,5-O-di-2-fluoro-benzyl-glucaryl]-di-[1-amino-indan-2-ol]	InChI=1S/C38H38F2N2O8/c39-27-15-7-3-11-23(27)19-49-35(37(47)41-31-25-13-5-1-9-21(25)17-29(31)43)33(45)34(46)36(50-20-24-12-4-8-16-28(24)40)38(48)42-32-26-14-6-2-10-22(26)18-30(32)44/h1-16,29-36,43-46H,17-20H2,(H,41,47)(H,42,48)/t29-,30-,31+,32+,33-,34-,35-,36-/m1/s1	-	-
drugbank_5929.pdbqt	-9.5	DB08683	experimental	REL-(9R,12S)-9,10,11,12-TETRAHYDRO-9,12-EPOXY-1H-DIINDOLO[1,2,3-FG:3',2',1'-KL]PYRROLO[3,4-I][1,6]BENZODIAZOCINE-1,3(2H)-DIONE	InChI=1S/C24H15N3O3/c28-23-19-17-11-5-1-3-7-13(11)26-15-9-10-16(30-15)27-14-8-4-2-6-12(14)18(22(27)21(17)26)20(19)24(29)25-23/h1-8,15-16H,9-10H2,(H,25,28,29)/t15-,16+	-	-
drugbank_8628.pdbqt	-9.5	DB15137	investigational	VK-2809	InChI=1S/C28H32ClO5P/c1-18(2)25-14-21(8-9-27(25)30)15-26-19(3)12-24(13-20(26)4)32-17-35(31)33-11-10-28(34-35)22-6-5-7-23(29)16-22/h5-9,12-14,16,18,28,30H,10-11,15,17H2,1-4H3/t28-,35+/m0/s1	-	-
drugbank_7181.pdbqt	-9.5	DB12412	investigational	Gemigliptin	InChI=1S/C18H19F8N5O2/c19-16(20)3-1-12(32)31(8-16)6-9(27)5-13(33)30-4-2-10-11(7-30)28-15(18(24,25)26)29-14(10)17(21,22)23/h9H,1-8,27H2/t9-/m0/s1	-	-
drugbank_428.pdbqt	-9.5	DB00619	approved	Imatinib	InChI=1S/C29H31N7O/c1-21-5-10-25(18-27(21)34-29-31-13-11-26(33-29)24-4-3-12-30-19-24)32-28(37)23-8-6-22(7-9-23)20-36-16-14-35(2)15-17-36/h3-13,18-19H,14-17,20H2,1-2H3,(H,32,37)(H,31,33,34)	-	-
drugbank_5349.pdbqt	-9.5	DB08006	experimental	N-anthracen-2-yl-5-methyl[1,2,4]triazolo[1,5-a]pyrimidin-7-amine	InChI=1S/C20H15N5/c1-13-8-19(25-20(23-13)21-12-22-25)24-18-7-6-16-9-14-4-2-3-5-15(14)10-17(16)11-18/h2-12,24H,1H3	-	-
drugbank_3983.pdbqt	-9.5	DB05984	investigational	RAF-265	InChI=1S/C24H16F6N6O/c1-36-19-7-6-15(10-17(19)34-22(36)33-14-4-2-13(3-5-14)23(25,26)27)37-16-8-9-31-18(11-16)21-32-12-20(35-21)24(28,29)30/h2-12H,1H3,(H,32,35)(H,33,34)	-	-
drugbank_8574.pdbqt	-9.5	DB15036	investigational	Sitravatinib	InChI=1S/C33H29F2N5O4S/c1-43-15-14-36-18-20-2-8-25(38-19-20)29-17-26-30(45-29)28(10-13-37-26)44-27-9-7-23(16-24(27)35)40-32(42)33(11-12-33)31(41)39-22-5-3-21(34)4-6-22/h2-10,13,16-17,19,36H,11-12,14-15,18H2,1H3,(H,39,41)(H,40,42)	-	-
drugbank_5415.pdbqt	-9.5	DB08079	investigational	AMG-208	InChI=1S/C22H17N5O2/c1-28-16-7-8-17-19(13-16)23-12-11-20(17)29-14-22-25-24-21-10-9-18(26-27(21)22)15-5-3-2-4-6-15/h2-13H,14H2,1H3	-	-
drugbank_2095.pdbqt	-9.5	DB02723	experimental	4-Oxo-2-Phenylmethanesulfonyl-Octahydro-Pyrrolo[1,2-a]Pyrazine-6-Carboxylic Acid [1-(N-Hydroxycarbamimidoyl)-Piperidin-4-Ylmethyl]-Amide	InChI=1S/C22H32N6O5S/c23-22(25-31)26-10-8-16(9-11-26)12-24-21(30)19-7-6-18-13-27(14-20(29)28(18)19)34(32,33)15-17-4-2-1-3-5-17/h1-5,16,18-19,31H,6-15H2,(H2,23,25)(H,24,30)/t18-,19-/m0/s1	-	-
drugbank_3083.pdbqt	-9.5	DB04016	experimental	2-[3-({Methyl[1-(2-Naphthoyl)Piperidin-4-Yl]Amino}Carbonyl)-2-Naphthyl]-1-(1-Naphthyl)-2-Oxoethylphosphonic Acid	InChI=1S/C40H35N2O6P/c1-41(32-19-21-42(22-20-32)39(44)31-18-17-26-9-2-3-11-28(26)23-31)40(45)36-25-30-13-5-4-12-29(30)24-35(36)37(43)38(49(46,47)48)34-16-8-14-27-10-6-7-15-33(27)34/h2-18,23-25,32,38H,19-22H2,1H3,(H2,46,47,48)/t38-/m1/s1	-	-
drugbank_6788.pdbqt	-9.5	DB11852	investigational	Tegobuvir	InChI=1S/C25H14F7N5/c26-19-4-2-1-3-17(19)23-33-21-9-10-37(13-22(21)34-23)12-15-6-8-20(36-35-15)16-7-5-14(24(27,28)29)11-18(16)25(30,31)32/h1-11,13H,12H2	-	-
drugbank_2385.pdbqt	-9.5	DB03104	experimental	2-[4-[(Z)-2-Acetamido-3-oxo-3-[[(3S)-2-oxo-1-[(4-phenylphenyl)methyl]azepan-3-yl]amino]prop-1-enyl]-2-formylphenyl]acetic acid	InChI=1S/C33H33N3O6/c1-22(38)34-30(18-24-12-15-27(19-31(39)40)28(17-24)21-37)32(41)35-29-9-5-6-16-36(33(29)42)20-23-10-13-26(14-11-23)25-7-3-2-4-8-25/h2-4,7-8,10-15,17-18,21,29H,5-6,9,16,19-20H2,1H3,(H,34,38)(H,35,41)(H,39,40)/b30-18-/t29-/m0/s1	-	-
drugbank_9011.pdbqt	-9.5	DB16073	investigational	AZD8529	InChI=1S/C24H24F3N5O3/c1-15-10-17(22-29-20(30-35-22)14-31-8-6-28-7-9-31)11-18-13-32(23(33)21(15)18)12-16-2-4-19(5-3-16)34-24(25,26)27/h2-5,10-11,28H,6-9,12-14H2,1H3	-	-
drugbank_3619.pdbqt	-9.5	DB04703	approved; investigational	Hesperidin	InChI=1S/C28H34O15/c1-10-21(32)23(34)25(36)27(40-10)39-9-19-22(33)24(35)26(37)28(43-19)41-12-6-14(30)20-15(31)8-17(42-18(20)7-12)11-3-4-16(38-2)13(29)5-11/h3-7,10,17,19,21-30,32-37H,8-9H2,1-2H3/t10-,17-,19+,21-,22+,23+,24-,25+,26+,27+,28+/m0/s1	-	-
drugbank_41.pdbqt	-9.5	DB00157	approved; nutraceutical	NADH	InChI=1S/C21H29N7O14P2/c22-17-12-19(25-7-24-17)28(8-26-12)21-16(32)14(30)11(41-21)6-39-44(36,37)42-43(34,35)38-5-10-13(29)15(31)20(40-10)27-3-1-2-9(4-27)18(23)33/h1,3-4,7-8,10-11,13-16,20-21,29-32H,2,5-6H2,(H2,23,33)(H,34,35)(H,36,37)(H2,22,24,25)/t10-,11-,13-,14-,15-,16-,20-,21-/m1/s1	-	-
drugbank_1795.pdbqt	-9.5	DB02354	experimental	4-{[1-Methyl-5-(2-Methyl-Benzoimidazol-1-Ylmethyl)-1h-Benzoimidazol-2-Ylmethyl]-Amino}-Benzamidine	InChI=1S/C25H25N7/c1-16-29-20-5-3-4-6-23(20)32(16)15-17-7-12-22-21(13-17)30-24(31(22)2)14-28-19-10-8-18(9-11-19)25(26)27/h3-13,28H,14-15H2,1-2H3,(H3,26,27)	-	-
drugbank_5651.pdbqt	-9.5	DB08358	experimental	2-(2-QUINOLIN-3-YLPYRIDIN-4-YL)-1,5,6,7-TETRAHYDRO-4H-PYRROLO[3,2-C]PYRIDIN-4-ONE	InChI=1S/C21H16N4O/c26-21-16-11-20(25-18(16)6-8-23-21)14-5-7-22-19(10-14)15-9-13-3-1-2-4-17(13)24-12-15/h1-5,7,9-12,25H,6,8H2,(H,23,26)	-	-
drugbank_8565.pdbqt	-9.5	DB15023	investigational	BMS-791826	InChI=1S/C28H26FN5O3S/c1-5-34(4)25(35)17-11-10-16(14-20(17)29)21-13-12-19-23(18-8-6-7-9-22(18)37-24(19)31-21)28(2,3)26(36)32-27-33-30-15-38-27/h6-15,23H,5H2,1-4H3,(H,32,33,36)/t23-/m0/s1	-	-
drugbank_6173.pdbqt	-9.5	DB08995	approved; investigational	Diosmin	InChI=1S/C28H32O15/c1-10-21(32)23(34)25(36)27(40-10)39-9-19-22(33)24(35)26(37)28(43-19)41-12-6-14(30)20-15(31)8-17(42-18(20)7-12)11-3-4-16(38-2)13(29)5-11/h3-8,10,19,21-30,32-37H,9H2,1-2H3/t10-,19+,21-,22+,23+,24-,25+,26+,27+,28+/m0/s1	-	-
drugbank_2588.pdbqt	-9.5	DB03363	experimental	3-Acetylpyridine Adenine Dinucleotide	InChI=1S/C22H28N6O14P2/c1-10(29)11-3-2-4-27(5-11)21-17(32)15(30)12(40-21)6-38-43(34,35)42-44(36,37)39-7-13-16(31)18(33)22(41-13)28-9-26-14-19(23)24-8-25-20(14)28/h2-5,8-9,12-13,15-18,21-22,30-33H,6-7H2,1H3,(H3-,23,24,25,34,35,36,37)/t12-,13-,15-,16-,17-,18-,21-,22-/m1/s1	-	-
drugbank_8514.pdbqt	-9.5	DB14883	investigational	Lorecivivint	InChI=1S/C29H24FN7O/c1-16(2)8-26(38)33-21-10-19(12-31-13-21)17-6-7-24-22(11-17)28(37-36-24)29-34-25-15-32-14-23(27(25)35-29)18-4-3-5-20(30)9-18/h3-7,9-16H,8H2,1-2H3,(H,33,38)(H,34,35)(H,36,37)	-	-
drugbank_8714.pdbqt	-9.5	DB15305	approved; investigational	Risdiplam	InChI=1S/C22H23N7O/c1-14-9-18(26-29-11-15(2)24-21(14)29)17-10-20(30)28-12-16(3-4-19(28)25-17)27-8-7-23-22(13-27)5-6-22/h3-4,9-12,23H,5-8,13H2,1-2H3	-	-
drugbank_6524.pdbqt	-9.5	DB11399	investigational; vet_approved	Dirlotapide	InChI=1S/C40H33F3N4O3/c1-46(25-26-11-5-3-6-12-26)39(50)36(28-13-7-4-8-14-28)45-38(49)35-24-29-23-31(21-22-34(29)47(35)2)44-37(48)33-16-10-9-15-32(33)27-17-19-30(20-18-27)40(41,42)43/h3-24,36H,25H2,1-2H3,(H,44,48)(H,45,49)/t36-/m0/s1	-	-
fda_569.pdbqt	-9.5	-	-	-	-	c1(ccc(cc1)NC(=O)c1c(cccc1)c1ccccc1)C(=O)N1CCC2=C(N[C@@H](N2)C)c2c1cccc2	-
fda_366.pdbqt	-9.5	-	-	-	-	c1(ccc(c(F)c1)NC(=O)Nc1cc(c(cc1)Cl)C(F)(F)F)Oc1cc(ncc1)C(=O)NC	-
fda_568.pdbqt	-9.5	-	-	-	-	c1(ccc(cc1)NC(=O)c1c(cccc1)c1ccccc1)C(=O)N1CCc2c([nH+][c+]([nH]2)C)c2c1cccc2	-
nonfda441.pdbqt	-9.5	-	-	-	-	CN1CC[NH+](Cc2ccc(C(=O)NC3=C[C@H](Nc4nccc(c5cccnc5)n4)[C@H](CO)C=C3)cc2)CC1	ZINC000095617637
nonfda1380.pdbqt	-9.5	-	-	-	-	CN1CCN(Cc2ccc(C(=O)NC3=C[C@@H](Nc4nccc(c5cccnc5)n4)[C@H](CO)C=C3)cc2)CC1	ZINC000095617638
nonfda3375.pdbqt	-9.5	-	-	-	-	CC(C)C[C@H]1C(=O)N2CCC[C@H]2[C@]2(O)O[C@](NC(=O)[C@@H]3C[C@@H]4c5c6C(=CNc6ccc5)C[C@H]4[N@@H+](C)C3)(C(C)C)C(=O)N12	ZINC000003929793
nonfda2853.pdbqt	-9.5	-	-	-	-	[O-]C(=O)c1cccc2c1N(Cc1ccc(c3ccccc3C3=NN=N[N]3)cc1)C(=O)N2	ZINC000067664978
nonfda2852.pdbqt	-9.5	-	-	-	-	[O-]C(=O)c1cccc2c1N(Cc1ccc(c3ccccc3C3=N[N]N=N3)cc1)C(=O)N2	ZINC000067664978
nonfda3457.pdbqt	-9.5	-	-	-	-	CC[C@@H](C)[C@H]1C(=O)N2CCC[C@H]2[C@]2(O)O[C@](NC(=O)[C@@H]3C[C@@H]4c5c6C(=CNc6ccc5)C[C@H]4[N@H+](C)C3)(C(C)C)C(=O)N12	ZINC000004215812
nonfda3459.pdbqt	-9.5	-	-	-	-	CC[C@@H](C)[C@H]1C(=O)N2CCC[C@H]2[C@]2(O)O[C@](NC(=O)[C@@H]3C[C@@H]4c5c6C(=CNc6ccc5)C[C@H]4N(C)C3)(C(C)C)C(=O)N12	ZINC000004215812
nonfda593.pdbqt	-9.5	-	-	-	-	C[C@]12CC(=O)[C@H]3[C@@H](CC[C@@H]4C[C@@H](O[C@@H]5O[C@H](C(=O)[O-])[C@@H](O)[C@@H](O)[C@@H]5O)CC[C@]34C)[C@@H]1CCC2=O	ZINC000118915342
nonfda3352.pdbqt	-9.5	-	-	-	-	O=C(OCC[NH+]1CCN(c2cccc(C(F)(F)F)c2)CC1)c1ccccc1Nc1c2ccc(C(F)(F)F)cc2ncc1	ZINC000053073961
nonfda2283.pdbqt	-9.5	-	-	-	-	COc1ccc2c(c1)C(=O)N(CCc1ccc(S(=O)(=O)/N=C(\O)/NC3CCCCC3)cc1)C(=O)C2(C)C	ZINC000001482077
nonfda3351.pdbqt	-9.5	-	-	-	-	O=C(OCC[NH+]1CCN(c2cccc(C(F)(F)F)c2)CC1)c1ccccc1Nc1c2ccc(C(F)(F)F)cc2ncc1	ZINC000053073961
nonfda2556.pdbqt	-9.5	-	-	-	-	CC(C)[C@@]1(NC(=O)[C@@H]2C[C@@H]3c4c5C(=CNc5ccc4)C[C@H]3[N@@H+](C)C2)O[C@@]2(O)[C@@H]3CCCN3C(=O)[C@H](Cc3ccccc3)N2C1=O	ZINC000003995616
drugbank_1471.pdbqt	-9.4	DB01940	experimental	Balanol Analog 2	InChI=1S/C27H26N2O6/c30-20-13-11-18(12-14-20)26(33)29-22-16-28-15-3-6-24(22)35-27(34)19-9-7-17(8-10-19)25(32)21-4-1-2-5-23(21)31/h1-2,4-5,7-14,22,24,28,30-31H,3,6,15-16H2,(H,29,33)/t22-,24-/m1/s1	-	-
drugbank_1284.pdbqt	-9.4	DB01690	experimental	Bis(Adenosine)-5'-Triphosphate	InChI=1S/C20H27N10O16P3/c21-15-9-17(25-3-23-15)29(5-27-9)19-13(33)11(31)7(43-19)1-41-47(35,36)45-49(39,40)46-48(37,38)42-2-8-12(32)14(34)20(44-8)30-6-28-10-16(22)24-4-26-18(10)30/h3-8,11-14,19-20,31-34H,1-2H2,(H,35,36)(H,37,38)(H,39,40)(H2,21,23,25)(H2,22,24,26)/t7-,8-,11-,12-,13-,14-,19-,20-/m1/s1	-	-
drugbank_9116.pdbqt	-9.4	DB16253	investigational	Nemiralisib	InChI=1S/C26H28N6O/c1-17(2)32-10-8-31(9-11-32)16-19-14-28-26(33-19)22-12-18(13-25-23(22)15-29-30-25)20-4-3-5-24-21(20)6-7-27-24/h3-7,12-15,17,27H,8-11,16H2,1-2H3,(H,29,30)	-	-
drugbank_5731.pdbqt	-9.4	DB08450	experimental	N-1H-indazol-5-yl-2-(6-methylpyridin-2-yl)quinazolin-4-amine	InChI=1S/C21H16N6/c1-13-5-4-8-19(23-13)21-25-18-7-3-2-6-16(18)20(26-21)24-15-9-10-17-14(11-15)12-22-27-17/h2-12H,1H3,(H,22,27)(H,24,25,26)	-	-
drugbank_9169.pdbqt	-9.4	DB16406	investigational	Subasumstat	InChI=1S/C25H28ClN5O5S2/c1-13-18(23-19-7-16(26)3-2-14(19)4-5-29-23)9-22(37-13)24(33)20-10-28-12-30-25(20)31-17-6-15(21(32)8-17)11-36-38(27,34)35/h2-3,7,9-10,12,15,17,21,23,29,32H,4-6,8,11H2,1H3,(H2,27,34,35)(H,28,30,31)/t15-,17-,21+,23+/m1/s1	-	-
drugbank_6207.pdbqt	-9.4	DB09048	approved; investigational	Netupitant	InChI=1S/C30H32F6N4O/c1-19-8-6-7-9-23(19)24-17-26(40-12-10-38(4)11-13-40)37-18-25(24)39(5)27(41)28(2,3)20-14-21(29(31,32)33)16-22(15-20)30(34,35)36/h6-9,14-18H,10-13H2,1-5H3	-	-
drugbank_4369.pdbqt	-9.4	DB06888	experimental	(13R,15S)-13-METHYL-16-OXA-8,9,12,22,24-PENTAAZAHEXACYCLO[15.6.2.16,9.1,12,15.0,2,7.0,21,25]HEPTACOSA-1(24),2,4,6,17(25),18,20-HEPTAENE-23,26-DIONE	InChI=1S/C22H21N5O3/c1-12-10-13-11-26(12)8-9-27-22(29)15-5-2-4-14(18(15)25-27)19-21(28)23-16-6-3-7-17(30-13)20(16)24-19/h2-7,12-13,25H,8-11H2,1H3,(H,23,28)/t12-,13+/m1/s1	-	-
drugbank_9003.pdbqt	-9.4	DB16063	investigational	2X-121	InChI=1S/C18H15N5O/c24-18-13-6-3-7-14-16(13)17(21-22-18)20-15(19-14)10-23-8-11-4-1-2-5-12(11)9-23/h1-7H,8-10H2,(H,22,24)(H,19,20,21)	-	-
drugbank_6878.pdbqt	-9.4	DB11986	approved; investigational	Entrectinib	InChI=1S/C31H34F2N6O2/c1-38-8-10-39(11-9-38)25-3-4-26(29(19-25)34-24-6-12-41-13-7-24)31(40)35-30-27-17-20(2-5-28(27)36-37-30)14-21-15-22(32)18-23(33)16-21/h2-5,15-19,24,34H,6-14H2,1H3,(H2,35,36,37,40)	-	-
drugbank_6648.pdbqt	-9.4	DB11650	investigational	HT-0712	InChI=1S/C25H31NO3/c1-17-6-5-7-18(12-17)13-20-14-21(16-26-25(20)27)19-10-11-23(28-2)24(15-19)29-22-8-3-4-9-22/h5-7,10-12,15,20-22H,3-4,8-9,13-14,16H2,1-2H3,(H,26,27)/t20-,21-/m1/s1	-	-
drugbank_4088.pdbqt	-9.4	DB06314	investigational	SGX-523	InChI=1S/C18H13N7S/c1-24-11-13(10-20-24)16-6-7-17-21-22-18(25(17)23-16)26-14-4-5-15-12(9-14)3-2-8-19-15/h2-11H,1H3	-	-
drugbank_3764.pdbqt	-9.4	DB04888	investigational	Bifeprunox	InChI=1S/C24H23N3O2/c28-24-25-21-10-5-11-22(23(21)29-24)27-14-12-26(13-15-27)17-18-6-4-9-20(16-18)19-7-2-1-3-8-19/h1-11,16H,12-15,17H2,(H,25,28)	-	-
drugbank_6595.pdbqt	-9.4	DB11526	investigational; vet_approved	Masitinib	InChI=1S/C28H30N6OS/c1-20-5-10-24(16-25(20)31-28-32-26(19-36-28)23-4-3-11-29-17-23)30-27(35)22-8-6-21(7-9-22)18-34-14-12-33(2)13-15-34/h3-11,16-17,19H,12-15,18H2,1-2H3,(H,30,35)(H,31,32)	-	-
drugbank_742.pdbqt	-9.4	DB00984	approved; illicit; investigational	Nandrolone phenpropionate	InChI=1S/C27H34O3/c1-27-16-15-22-21-11-9-20(28)17-19(21)8-10-23(22)24(27)12-13-25(27)30-26(29)14-7-18-5-3-2-4-6-18/h2-6,17,21-25H,7-16H2,1H3/t21-,22+,23+,24-,25-,27-/m0/s1	-	-
drugbank_8443.pdbqt	-9.4	DB14726	approved; investigational	Dabigatran	InChI=1S/C25H25N7O3/c1-31-20-10-7-17(25(35)32(13-11-23(33)34)21-4-2-3-12-28-21)14-19(20)30-22(31)15-29-18-8-5-16(6-9-18)24(26)27/h2-10,12,14,29H,11,13,15H2,1H3,(H3,26,27)(H,33,34)	-	-
drugbank_4460.pdbqt	-9.4	DB06997	experimental	2-(4-fluorophenyl)-N-{[3-fluoro-4-(1H-pyrrolo[2,3-b]pyridin-4-yloxy)phenyl]carbamoyl}acetamide	InChI=1S/C22H16F2N4O3/c23-14-3-1-13(2-4-14)11-20(29)28-22(30)27-15-5-6-19(17(24)12-15)31-18-8-10-26-21-16(18)7-9-25-21/h1-10,12H,11H2,(H,25,26)(H2,27,28,29,30)	-	-
drugbank_7115.pdbqt	-9.4	DB12318	investigational	BMS-599626	InChI=1S/C27H27FN8O3/c1-17-23(34-27(37)39-15-22-14-38-8-7-29-22)13-36-25(17)26(30-16-32-36)33-21-5-6-24-19(10-21)11-31-35(24)12-18-3-2-4-20(28)9-18/h2-6,9-11,13,16,22,29H,7-8,12,14-15H2,1H3,(H,34,37)(H,30,32,33)/t22-/m0/s1	-	-
drugbank_7273.pdbqt	-9.4	DB12550	investigational	Taladegib	InChI=1S/C26H24F4N6O/c1-34(25(37)20-8-7-16(27)15-21(20)26(28,29)30)17-10-13-36(14-11-17)24-19-6-4-3-5-18(19)23(32-33-24)22-9-12-31-35(22)2/h3-9,12,15,17H,10-11,13-14H2,1-2H3	-	-
drugbank_7565.pdbqt	-9.4	DB13005	investigational	Rebastinib	InChI=1S/C30H28FN7O3/c1-30(2,3)26-17-27(38(37-26)19-7-9-23-18(14-19)6-5-12-33-23)36-29(40)35-24-10-8-20(15-22(24)31)41-21-11-13-34-25(16-21)28(39)32-4/h5-17H,1-4H3,(H,32,39)(H2,35,36,40)	-	-
drugbank_3660.pdbqt	-9.4	DB04760	experimental	PYRIMIDINE-4,6-DICARBOXYLIC ACID BIS-(4-FLUORO-3-METHYL-BENZYLAMIDE)	InChI=1S/C22H20F2N4O2/c1-13-7-15(3-5-17(13)23)10-25-21(29)19-9-20(28-12-27-19)22(30)26-11-16-4-6-18(24)14(2)8-16/h3-9,12H,10-11H2,1-2H3,(H,25,29)(H,26,30)	-	-
drugbank_7156.pdbqt	-9.4	DB12381	investigational	Merestinib	InChI=1S/C30H22F2N6O3/c1-17-3-9-23(30(40)38(17)22-7-4-20(31)5-8-22)29(39)36-21-6-10-27(25(32)12-21)41-28-11-18-16-35-37(2)26(18)13-24(28)19-14-33-34-15-19/h3-16H,1-2H3,(H,33,34)(H,36,39)	-	-
drugbank_8725.pdbqt	-9.4	DB15327	investigational	Abivertinib	InChI=1S/C26H26FN7O2/c1-3-23(35)29-17-5-4-6-19(15-17)36-25-20-9-10-28-24(20)31-26(32-25)30-18-7-8-22(21(27)16-18)34-13-11-33(2)12-14-34/h3-10,15-16H,1,11-14H2,2H3,(H,29,35)(H2,28,30,31,32)	-	-
drugbank_7632.pdbqt	-9.4	DB13104	investigational	X-396	InChI=1S/C25H25Cl2FN6O3/c1-14(21-17(26)7-8-18(28)22(21)27)37-20-13-19(31-32-23(20)29)24(35)30-16-5-3-15(4-6-16)25(36)34-11-9-33(2)10-12-34/h3-8,13-14H,9-12H2,1-2H3,(H2,29,32)(H,30,35)/t14-/m1/s1	-	-
drugbank_8245.pdbqt	-9.4	DB14029	experimental	Furafylline	InChI=1S/C18H16FN3/c19-18-16(12-3-1-11(9-20)2-4-12)7-13(10-21-18)15-8-14-5-6-17(15)22-14/h1-4,7,10,14-15,17,22H,5-6,8H2	-	-
drugbank_8726.pdbqt	-9.4	DB15328	approved; investigational	Ubrogepant	InChI=1S/C29H26F3N5O3/c1-16-20(17-6-3-2-4-7-17)11-22(26(39)37(16)15-29(30,31)32)35-25(38)19-10-18-12-28(13-23(18)34-14-19)21-8-5-9-33-24(21)36-27(28)40/h2-10,14,16,20,22H,11-13,15H2,1H3,(H,35,38)(H,33,36,40)/t16-,20-,22+,28+/m1/s1	-	-
drugbank_7625.pdbqt	-9.4	DB13095	investigational	JTK-853	InChI=1S/C28H23F7N6O4S2/c29-19-11-15(1-8-21(19)45-28(33,34)35)12-37-25(42)20-14-40(26-39-24-22(46-26)13-36-23(38-24)16-2-3-16)9-10-41(20)47(43,44)18-6-4-17(5-7-18)27(30,31)32/h1,4-8,11,13,16,20H,2-3,9-10,12,14H2,(H,37,42)/t20-/m1/s1	-	-
fda_1237.pdbqt	-9.4	-	-	-	-	[C@@]1(C)(O[C@]2([C@@H]3CCCN3C(=O)[C@@H](N2C1=O)Cc1ccccc1)O)NC(=O)[C@H]1C[N@H+](C)[C@H]2[C@H](C1)c1cccc3c1c(C2)c[nH]3	-
fda_130.pdbqt	-9.4	-	-	-	-	[C@@]1(C)(O[C@]2([C@@H]3CCCN3C(=O)[C@@H](N2C1=O)Cc1ccccc1)O)NC(=O)[C@H]1C[N@H+](C)[C@H]2C(=C1)c1cccc3c1c(C2)c[nH]3	-
fda_1666.pdbqt	-9.4	-	-	-	-	Cc1cc(ccc1N/N=C\1/C(=Cc2c(C1=O)c(cc(c2)S(O)(O)O)N)S(O)(O)O)c1cc(c(cc1)N/N=C\1/C(=Cc2c(C1=O)c(cc(c2)S(O)(O)O)N)S(O)(O)O)C	-
fda_10.pdbqt	-9.4	-	-	-	-	c1(c2cc(ccc2nc2c1cn1c2CC2=C(COC(=O)[C@]2(O)CC)C1=O)OC(=O)N1CC[C@@H](CC1)[NH+]1CCCCC1)CC	-
fda_329.pdbqt	-9.4	-	-	-	-	c1(ccc2ncnc(c2c1)Nc1cc(c(cc1)OCc1cc(ccc1)F)Cl)c1ccc(o1)C[NH2+]CCS(=O)(=O)C	-
fda_1169.pdbqt	-9.4	-	-	-	-	c1(cc(ccc1Cc1c2c(n(c1)C)ccc(c2)NC(=O)OC1CCCC1)C(=O)NS(=O)(=O)c1c(cccc1)C)OC	-
nonfda2358.pdbqt	-9.4	-	-	-	-	COc1ccc2cc1Oc1ccc(cc1)C[C@H]1c3c(cc4OCOc4c3Oc3cc4c(cc3OC)CC[N@H+](C)[C@@H]4C2)CCN1C	ZINC000030726863
nonfda3350.pdbqt	-9.4	-	-	-	-	O=C(OCC[NH+]1CCN(c2cccc(C(F)(F)F)c2)CC1)c1ccccc1Nc1c2ccc(C(F)(F)F)c[c]2[nH]cc1	ZINC000053073961
nonfda1078.pdbqt	-9.4	-	-	-	-	C[N@@+]1([C@@H]2O[C@H](C(=O)[O-])[C@H](O)[C@@H](O)[C@@H]2O)CC/C(=C/2\C3=C(SC=C3)C(=O)Cc3ccccc23)/CC1	ZINC000261494682
nonfda493.pdbqt	-9.4	-	-	-	-	CN1CCN(Cc2ccc(C(=O)NC3=C[C@@H](Nc4nccc(c5cccnc5)n4)[C@@H](CO)C=C3)cc2)CC1	ZINC000095617640
nonfda3374.pdbqt	-9.4	-	-	-	-	CC(C)C[C@H]1C(=O)N2CCC[C@H]2[C@]2(O)O[C@](NC(=O)[C@@H]3C[C@@H]4c5c6C(=CNc6ccc5)C[C@H]4[N@H+](C)C3)(C(C)C)C(=O)N12	ZINC000003929793
nonfda2555.pdbqt	-9.4	-	-	-	-	CC(C)[C@@]1(NC(=O)[C@@H]2C[C@@H]3c4c5C(=CNc5ccc4)C[C@H]3[N@H+](C)C2)O[C@@]2(O)[C@@H]3CCCN3C(=O)[C@H](Cc3ccccc3)N2C1=O	ZINC000003995616
nonfda3376.pdbqt	-9.4	-	-	-	-	CC(C)C[C@H]1C(=O)N2CCC[C@H]2[C@]2(O)O[C@](NC(=O)[C@@H]3C[C@@H]4c5c6C(=CNc6ccc5)C[C@H]4N(C)C3)(C(C)C)C(=O)N12	ZINC000003929793
nonfda3572.pdbqt	-9.4	-	-	-	-	C[C@]12CC[C@@H]3c4ccc(Os([o])([o])[o])cc4CC[C@H]3[C@@H]1CC[C@@H]2O[C@@H]1O[C@H](C(=O)[O-])[C@@H](O)[C@H](O)[C@H]1O	ZINC000004099050
nonfda2557.pdbqt	-9.4	-	-	-	-	CC(C)[C@@]1(NC(=O)[C@@H]2C[C@@H]3c4c5C(=CNc5ccc4)C[C@H]3N(C)C2)O[C@@]2(O)[C@@H]3CCCN3C(=O)[C@H](Cc3ccccc3)N2C1=O	ZINC000003995616
nonfda1948.pdbqt	-9.4	-	-	-	-	C[N@@H+]1C[C@H](C(=O)N[C@]2(C)O[C@@]3(O)[C@@H]4CCCN4C(=O)[C@H](Cc4ccccc4)N3C2=O)C[C@H]2c3c4C(=CNc4ccc3)C[C@@H]12	ZINC000014880002
drugbank_2662.pdbqt	-9.3	DB03466	experimental	BMS184394	InChI=1S/C26H28O3/c1-25(2)11-12-26(3,4)22-15-19(9-10-21(22)25)23(27)18-7-5-17-14-20(24(28)29)8-6-16(17)13-18/h5-10,13-15,23,27H,11-12H2,1-4H3,(H,28,29)/t23-/m0/s1	-	-
drugbank_5358.pdbqt	-9.3	DB08015	experimental	(3Z)-1-[(6-fluoro-4H-1,3-benzodioxin-8-yl)methyl]-4-phenyl-1H-indole-2,3-dione 3-oxime	InChI=1S/C23H17FN2O4/c24-17-9-15(22-16(10-17)12-29-13-30-22)11-26-19-8-4-7-18(14-5-2-1-3-6-14)20(19)21(25-28)23(26)27/h1-10,28H,11-13H2/b25-21-	-	-
drugbank_7495.pdbqt	-9.3	DB12897	investigational	MK-7622	InChI=1S/C25H25N3O2/c1-16-10-11-17(14-26-16)12-18-13-21-24(20-7-3-2-6-19(18)20)27-15-28(25(21)30)22-8-4-5-9-23(22)29/h2-3,6-7,10-11,13-15,22-23,29H,4-5,8-9,12H2,1H3/t22-,23-/m0/s1	-	-
drugbank_8732.pdbqt	-9.3	DB15343	investigational	HM-43239	InChI=1S/C29H33ClN6/c1-17-4-7-24-25(12-31-27(24)8-17)28-26(30)13-32-29(35-28)34-23-10-20(9-22(11-23)21-5-6-21)16-36-14-18(2)33-19(3)15-36/h4,7-13,18-19,21,31,33H,5-6,14-16H2,1-3H3,(H,32,34,35)/t18-,19+	-	-
drugbank_8491.pdbqt	-9.3	DB14844	investigational	ONC-201	InChI=1S/C24H26N4O/c1-18-7-5-6-10-20(18)16-28-23(29)21-17-26(15-19-8-3-2-4-9-19)13-11-22(21)27-14-12-25-24(27)28/h2-10H,11-17H2,1H3	-	-
drugbank_4340.pdbqt	-9.3	DB06856	experimental	6-FLUORO-2-[2-HYDROXY-3-(2-METHYL-CYCLOHEXYLOXY)-PHENYL]-1H-INDOLE-5-CARBOXAMIDINE	InChI=1S/C22H24FN3O2/c1-12-5-2-3-7-19(12)28-20-8-4-6-14(21(20)27)18-10-13-9-15(22(24)25)16(23)11-17(13)26-18/h4,6,8-12,19,26-27H,2-3,5,7H2,1H3,(H3,24,25)/t12-,19-/m0/s1	-	-
drugbank_9093.pdbqt	-9.3	DB16218	investigational	Lerociclib	InChI=1S/C26H34N8O/c1-18(2)32-10-12-33(13-11-32)20-6-7-22(27-16-20)30-25-28-15-19-14-21-24(35)29-17-26(8-4-3-5-9-26)34(21)23(19)31-25/h6-7,14-16,18H,3-5,8-13,17H2,1-2H3,(H,29,35)(H,27,28,30,31)	-	-
drugbank_6096.pdbqt	-9.3	DB08896	approved	Regorafenib	InChI=1S/C21H15ClF4N4O3/c1-27-19(31)18-10-13(6-7-28-18)33-12-3-5-17(16(23)9-12)30-20(32)29-11-2-4-15(22)14(8-11)21(24,25)26/h2-10H,1H3,(H,27,31)(H2,29,30,32)	-	-
drugbank_4415.pdbqt	-9.3	DB06938	experimental	4-[[2-[[4-chloro-3-(trifluoromethyl)phenyl]amino]-3H-benzimidazol-5-yl]oxy]-N-methyl-pyridine-2-carboxamide	InChI=1S/C21H15ClF3N5O2/c1-26-19(31)18-10-13(6-7-27-18)32-12-3-5-16-17(9-12)30-20(29-16)28-11-2-4-15(22)14(8-11)21(23,24)25/h2-10H,1H3,(H,26,31)(H2,28,29,30)	-	-
drugbank_8495.pdbqt	-9.3	DB14850	investigational	Deleobuvir	InChI=1S/C34H33BrN6O3/c1-40-26-17-22(10-11-24(26)29(21-6-3-4-7-21)30(40)31-36-18-23(35)19-37-31)32(44)39-34(14-5-15-34)33-38-25-12-8-20(9-13-28(42)43)16-27(25)41(33)2/h8-13,16-19,21H,3-7,14-15H2,1-2H3,(H,39,44)(H,42,43)/b13-9+	-	-
drugbank_6103.pdbqt	-9.3	DB08907	approved	Canagliflozin	InChI=1S/C24H25FO5S/c1-13-2-3-15(24-23(29)22(28)21(27)19(12-26)30-24)10-16(13)11-18-8-9-20(31-18)14-4-6-17(25)7-5-14/h2-10,19,21-24,26-29H,11-12H2,1H3/t19-,21-,22+,23-,24+/m1/s1	-	-
drugbank_3607.pdbqt	-9.3	DB04689	experimental	2-{5-[3-(6-BENZOYL-1-PROPYLNAPHTHALEN-2-YLOXY)PROPOXY]INDOL-1-YL}ETHANOIC ACID	InChI=1S/C33H31NO5/c1-2-7-29-28-13-10-26(33(37)23-8-4-3-5-9-23)20-24(28)11-15-31(29)39-19-6-18-38-27-12-14-30-25(21-27)16-17-34(30)22-32(35)36/h3-5,8-17,20-21H,2,6-7,18-19,22H2,1H3,(H,35,36)	-	-
drugbank_6477.pdbqt	-9.3	DB11275	approved	Epicriptine	InChI=1S/C32H43N5O5/c1-6-18(4)27-29(39)36-12-8-11-25(36)32(41)37(27)30(40)31(42-32,17(2)3)34-28(38)20-13-22-21-9-7-10-23-26(21)19(15-33-23)14-24(22)35(5)16-20/h7,9-10,15,17-18,20,22,24-25,27,33,41H,6,8,11-14,16H2,1-5H3,(H,34,38)/t18-,20-,22-,24-,25+,27+,31-,32+/m1/s1	-	-
drugbank_7623.pdbqt	-9.3	DB13093	investigational	TAK-593	InChI=1S/C23H23N7O3/c1-13-4-7-16(11-17(13)24-23(32)18-10-14(2)27-29(18)3)33-21-9-8-20-25-19(12-30(20)28-21)26-22(31)15-5-6-15/h4,7-12,15H,5-6H2,1-3H3,(H,24,32)(H,26,31)	-	-
drugbank_9098.pdbqt	-9.3	DB16227	investigational	Masilukast	InChI=1S/C31H32F3N3O5S/c1-19(16-31(32,33)34)17-35-29(38)22-11-12-26-25(14-22)24(18-37(26)3)13-21-9-10-23(15-27(21)42-4)30(39)36-43(40,41)28-8-6-5-7-20(28)2/h5-12,14-15,18-19H,13,16-17H2,1-4H3,(H,35,38)(H,36,39)/t19-/m1/s1	-	-
drugbank_8860.pdbqt	-9.3	DB15688	investigational	Vazegepant	InChI=1S/C36H46N8O3/c1-24-19-25(20-28-23-37-40-33(24)28)21-32(35(46)43-17-15-42(16-18-43)29-9-11-41(2)12-10-29)39-36(47)44-13-7-26(8-14-44)30-22-27-5-3-4-6-31(27)38-34(30)45/h3-6,19-20,22-23,26,29,32H,7-18,21H2,1-2H3,(H,37,40)(H,38,45)(H,39,47)/t32-/m1/s1	-	-
drugbank_4048.pdbqt	-9.3	DB06229	investigational	Ocaperidone	InChI=1S/C24H25FN4O2/c1-15-4-3-10-29-23(15)26-16(2)19(24(29)30)9-13-28-11-7-17(8-12-28)22-20-6-5-18(25)14-21(20)31-27-22/h3-6,10,14,17H,7-9,11-13H2,1-2H3	-	-
drugbank_9103.pdbqt	-9.3	DB16232	investigational	Milciclib Maleate	InChI=1S/C25H32N8O/c1-25(2)14-16-15-27-24(29-20(16)22-19(25)21(23(34)26-3)30-32(22)5)28-17-6-8-18(9-7-17)33-12-10-31(4)11-13-33/h6-9,15H,10-14H2,1-5H3,(H,26,34)(H,27,28,29)	-	-
drugbank_6357.pdbqt	-9.3	DB09280	approved	Lumacaftor	InChI=1S/C24H18F2N2O5/c1-13-5-8-19(27-20(13)14-3-2-4-15(11-14)21(29)30)28-22(31)23(9-10-23)16-6-7-17-18(12-16)33-24(25,26)32-17/h2-8,11-12H,9-10H2,1H3,(H,29,30)(H,27,28,31)	-	-
drugbank_2054.pdbqt	-9.3	DB02673	experimental	(4aS,6R,8aS)-11-[8-(1,3-Dioxo-1,3-dihydro-2H-isoindol-2-yl)octyl]-6-hydroxy-3-methoxy-5,6,9,10-tetrahydro-4aH-[1]benzofuro[3a,3,2-ef][2]benzazepin-11-ium	InChI=1S/C32H37N2O5/c1-38-26-13-12-22-21-33(19-16-32-15-14-23(35)20-27(32)39-29(26)28(22)32)17-8-4-2-3-5-9-18-34-30(36)24-10-6-7-11-25(24)31(34)37/h6-7,10-15,21,23,27,35H,2-5,8-9,16-20H2,1H3/q+1/t23-,27-,32-/m0/s1	-	-
drugbank_7279.pdbqt	-9.3	DB12558	investigational	AEE-788	InChI=1S/C27H32N6/c1-3-32-13-15-33(16-14-32)18-21-9-11-23(12-10-21)25-17-24-26(28-19-29-27(24)31-25)30-20(2)22-7-5-4-6-8-22/h4-12,17,19-20H,3,13-16,18H2,1-2H3,(H2,28,29,30,31)/t20-/m1/s1	-	-
drugbank_6535.pdbqt	-9.3	DB11424	experimental; vet_approved	Lufenuron	InChI=1S/C17H8Cl2F8N2O3/c18-6-5-11(32-17(26,27)14(22)16(23,24)25)7(19)4-10(6)28-15(31)29-13(30)12-8(20)2-1-3-9(12)21/h1-5,14H,(H2,28,29,30,31)	-	-
drugbank_7570.pdbqt	-9.3	DB13014	investigational	Hypericin	InChI=1S/C30H16O8/c1-7-3-9(31)19-23-15(7)16-8(2)4-10(32)20-24(16)28-26-18(12(34)6-14(36)22(26)30(20)38)17-11(33)5-13(35)21(29(19)37)25(17)27(23)28/h3-6,31-36H,1-2H3	-	-
drugbank_4331.pdbqt	-9.3	DB06844	experimental	4-[(7-OXO-7H-THIAZOLO[5,4-E]INDOL-8-YLMETHYL)-AMINO]-N-PYRIDIN-2-YL-BENZENESULFONAMIDE	InChI=1S/C21H15N5O3S2/c27-21-15(19-16(25-21)8-9-17-20(19)30-12-24-17)11-23-13-4-6-14(7-5-13)31(28,29)26-18-3-1-2-10-22-18/h1-10,12,23H,11H2,(H,22,26)	-	-
drugbank_7126.pdbqt	-9.3	DB12336	investigational	GDC-0917	InChI=1S/C29H36N6O4S/c1-18(30-2)24(36)32-23(20-12-7-4-8-13-20)29(38)35-16-9-14-21(35)25(37)34-27-22(19-10-5-3-6-11-19)33-28(40-27)26-31-15-17-39-26/h3,5-6,10-11,15,17-18,20-21,23,30H,4,7-9,12-14,16H2,1-2H3,(H,32,36)(H,34,37)/t18-,21-,23-/m0/s1	-	-
drugbank_548.pdbqt	-9.3	DB00762	approved; investigational	Irinotecan	InChI=1S/C33H38N4O6/c1-3-22-23-16-21(43-32(40)36-14-10-20(11-15-36)35-12-6-5-7-13-35)8-9-27(23)34-29-24(22)18-37-28(29)17-26-25(30(37)38)19-42-31(39)33(26,41)4-2/h8-9,16-17,20,41H,3-7,10-15,18-19H2,1-2H3/t33-/m0/s1	-	-
drugbank_3758.pdbqt	-9.3	DB04881	investigational	Elacridar	InChI=1S/C34H33N3O5/c1-40-28-9-5-7-26-32(28)36-31-25(33(26)38)6-4-8-27(31)34(39)35-24-12-10-21(11-13-24)14-16-37-17-15-22-18-29(41-2)30(42-3)19-23(22)20-37/h4-13,18-19H,14-17,20H2,1-3H3,(H,35,39)(H,36,38)	-	-
drugbank_2877.pdbqt	-9.3	DB03758	experimental	Radicicol	InChI=1S/C18H17ClO6/c1-9-6-15-14(25-15)5-3-2-4-10(20)7-11-16(18(23)24-9)12(21)8-13(22)17(11)19/h2-5,8-9,14-15,21-22H,6-7H2,1H3/b4-2+,5-3-/t9-,14-,15-/m1/s1	-	-
drugbank_6084.pdbqt	-9.3	DB08875	approved; investigational	Cabozantinib	InChI=1S/C28H24FN3O5/c1-35-24-15-21-22(16-25(24)36-2)30-14-11-23(21)37-20-9-7-19(8-10-20)32-27(34)28(12-13-28)26(33)31-18-5-3-17(29)4-6-18/h3-11,14-16H,12-13H2,1-2H3,(H,31,33)(H,32,34)	-	-
drugbank_8694.pdbqt	-9.3	DB15269	investigational	ALK-4290	InChI=1S/C27H34ClN5O3/c1-17-13-19(5-6-22(17)28)16-32-11-9-21(10-12-32)33-23(7-8-25(33)34)26(35)30-24-15-20(14-18(2)29-24)27(36)31(3)4/h5-6,13-15,21,23H,7-12,16H2,1-4H3,(H,29,30,35)/t23-/m1/s1	-	-
drugbank_5048.pdbqt	-9.3	DB07666	experimental	(3R,4S)-1-{6-[3-(METHYLSULFONYL)PHENYL]PYRIMIDIN-4-YL}-4-(2,4,5-TRIFLUOROPHENYL)PYRROLIDIN-3-AMINE	InChI=1S/C21H19F3N4O2S/c1-31(29,30)13-4-2-3-12(5-13)20-8-21(27-11-26-20)28-9-15(19(25)10-28)14-6-17(23)18(24)7-16(14)22/h2-8,11,15,19H,9-10,25H2,1H3/t15-,19+/m1/s1	-	-
drugbank_6985.pdbqt	-9.3	DB12138	investigational	PF-03715455	InChI=1S/C35H34ClN7O3S2/c1-35(2,3)30-19-32(43(41-30)23-12-14-27(45)26(36)18-23)38-34(46)37-20-22-8-4-6-10-28(22)48-24-13-15-31-39-40-33(42(31)21-24)25-9-5-7-11-29(25)47-17-16-44/h4-15,18-19,21,44-45H,16-17,20H2,1-3H3,(H2,37,38,46)	-	-
drugbank_8993.pdbqt	-9.3	DB16053	investigational	ARRY-502	InChI=1S/C26H23Cl2NO6/c1-33-22-12-17(27)5-2-15(22)8-10-29-25(30)16-3-6-18(7-4-16)35-24-14-23-20(13-21(24)28)19(26(31)32)9-11-34-23/h2-7,12-14,19H,8-11H2,1H3,(H,29,30)(H,31,32)/t19-/m0/s1	-	-
drugbank_7068.pdbqt	-9.3	DB12260	investigational	Radiprodil	InChI=1S/C21H20FN3O4/c22-15-3-1-13(2-4-15)11-14-7-9-25(10-8-14)20(27)19(26)23-16-5-6-17-18(12-16)29-21(28)24-17/h1-6,12,14H,7-11H2,(H,23,26)(H,24,28)	-	-
drugbank_6629.pdbqt	-9.3	DB11614	approved	Rupatadine	InChI=1S/C26H26ClN3/c1-18-13-19(16-28-15-18)17-30-11-8-20(9-12-30)25-24-7-6-23(27)14-22(24)5-4-21-3-2-10-29-26(21)25/h2-3,6-7,10,13-16H,4-5,8-9,11-12,17H2,1H3	-	-
drugbank_973.pdbqt	-9.3	DB01251	approved; investigational	Gliquidone	InChI=1S/C27H33N3O6S/c1-27(2)23-14-11-20(36-3)17-22(23)24(31)30(25(27)32)16-15-18-9-12-21(13-10-18)37(34,35)29-26(33)28-19-7-5-4-6-8-19/h9-14,17,19H,4-8,15-16H2,1-3H3,(H2,28,29,33)	-	-
fda_1614.pdbqt	-9.3	-	-	-	-	n1(nc(c2ccccc2c1=O)Cc1ccc(cc1)Cl)[C@@H]1CCC[N@@H+](C)CC1	-
fda_1370.pdbqt	-9.3	-	-	-	-	c1(ccc(cc1)S(=O)(=O)NC(=O)N[C@@H]1CC[C@@H](CC1)C)CCNC(=O)N1CC(=C(C1=O)CC)C	-
fda_132.pdbqt	-9.3	-	-	-	-	[C@@]1(C)(O[C@]2([C@@H]3CCCN3C(=O)[C@@H](N2C1=O)Cc1ccccc1)O)NC(=O)[C@H]1C[N@@H+](C)[C@H]2C(=C1)c1cccc3c1c(C2)c[nH]3	-
fda_997.pdbqt	-9.3	-	-	-	-	[N@H+]1(CC[C@H](CC1)c1c2c(on1)cc(F)cc2)CCc1c(C)nc2n(c1=O)CCC[C@@H]2O	-
fda_1616.pdbqt	-9.3	-	-	-	-	n1(nc(c2ccccc2c1=O)Cc1ccc(cc1)Cl)[C@@H]1CCC[N@@H+](C)CC1	-
fda_1530.pdbqt	-9.3	-	-	-	-	c1(ccc(cc1)NC(=O)Nc1cc(c(cc1)Cl)C(F)(F)F)Oc1cc(ncc1)C(=O)NC	-
fda_534.pdbqt	-9.3	-	-	-	-	c1(c(Cl)cc2CN(C(=O)c3cc4c(cc3)cco4)CCc2c1Cl)C(=O)N[C@@H](Cc1cccc(c1)S(=O)(=O)C)C(=O)O	-
fda_131.pdbqt	-9.3	-	-	-	-	[C@@]1(C)(O[C@]2([C@@H]3CCCN3C(=O)[C@@H](N2C1=O)Cc1ccccc1)O)NC(=O)[C@H]1C[N@@H+](C)[C@H]2C(=C1)c1cccc3c1c(C2)c[nH]3	-
nonfda3126.pdbqt	-9.3	-	-	-	-	O=C(c1cc(CC2=NNC(=O)c3ccccc23)ccc1F)N1CCCNCC1	ZINC000003821234
nonfda1950.pdbqt	-9.3	-	-	-	-	CN1C[C@H](C(=O)N[C@]2(C)O[C@@]3(O)[C@@H]4CCCN4C(=O)[C@H](Cc4ccccc4)N3C2=O)C[C@H]2c3c4C(=CNc4ccc3)C[C@@H]12	ZINC000014880002
nonfda491.pdbqt	-9.3	-	-	-	-	C[N@@H+]1CCN(Cc2ccc(C(=O)NC3=C[C@@H](Nc4nccc(c5cccnc5)n4)[C@@H](CO)C=C3)cc2)CC1	ZINC000095617640
nonfda3125.pdbqt	-9.3	-	-	-	-	O=C(c1cc(CC2=NNC(=O)c3ccccc23)ccc1F)N1CCC[NH2+]CC1	ZINC000003821234
nonfda630.pdbqt	-9.3	-	-	-	-	CCCCC(=O)NC1(C(=O)NCc2ccc(c3ccccc3C3=NN=N[N]3)cc2)CCCC1	ZINC000067665085
nonfda492.pdbqt	-9.3	-	-	-	-	CN1CC[NH+](Cc2ccc(C(=O)NC3=C[C@@H](Nc4nccc(c5cccnc5)n4)[C@@H](CO)C=C3)cc2)CC1	ZINC000095617640
nonfda1970.pdbqt	-9.3	-	-	-	-	Cc1cc2c(cc1C)N(C[C@H](O)[C@H](O)[C@H](O)COp([o])(o)Op([o])(o)OC[C@H]1O[C@@H](N3C=Nc4c(N)ncnc34)[C@H](O)[C@@H]1O)C1=NC(=O)NC(=O)C1=N2	ZINC000008215434
nonfda3739.pdbqt	-9.3	-	-	-	-	C[C@]12CC[C@@H]3[C@@H](CC[C@H]4NC(=O)C=C[C@]34C)[C@@H]1CC[C@@H]2C(=O)Nc1cc(C(F)(F)F)ccc1C(F)(F)F	ZINC000014880001
nonfda569.pdbqt	-9.3	-	-	-	-	C[C@]12CC[C@@H]3c4ccc(O[C@@H]5O[C@H](C(=O)[O-])[C@@H](O)[C@H](O)[C@H]5O)cc4CC[C@H]3[C@@H]1CCC2=O	ZINC000004099004
nonfda592.pdbqt	-9.3	-	-	-	-	C[C@]12CC(=O)[C@H]3[C@@H](CC[C@@H]4C[C@H](O[C@@H]5O[C@H](C(=O)[O-])[C@@H](O)[C@@H](O)[C@@H]5O)CC[C@]34C)[C@@H]1CCC2=O	ZINC000118915340
nonfda438.pdbqt	-9.3	-	-	-	-	C=C1CC[C@@H](O)C/C/1=C/C=C/1\CCC[C@]2(C)[C@@H]([C@H](C)/C=C/[C@H](C)C(C)(C)O[C@@H]3O[C@H](C(=O)[O-])[C@@H](O)[C@H](O)[C@H]3O)CC[C@H]12	ZINC000095617623
nonfda570.pdbqt	-9.3	-	-	-	-	C[C@]12CC[C@@H]3c4ccc(O)cc4CC[C@H]3[C@@H]1CC[C@@H]2O[C@@H]1O[C@H](C(=O)[O-])[C@@H](O)[C@H](O)[C@H]1O	ZINC000004099035
drugbank_5474.pdbqt	-9.2	DB08143	experimental	5-CHLORO-THIOPHENE-2-CARBOXYLIC ACID ((3S,4S)-4-FLUORO- 1-{[2-FLUORO-4-(2-OXO-2H-PYRIDIN-1-YL)-PHENYLCARBAMOYL]-METHYL}-PYRROLIDIN-3-YL)-AMIDE	InChI=1S/C22H19ClF2N4O3S/c23-19-7-6-18(33-19)22(32)27-17-11-28(10-15(17)25)12-20(30)26-16-5-4-13(9-14(16)24)29-8-2-1-3-21(29)31/h1-9,15,17H,10-12H2,(H,26,30)(H,27,32)/t15-,17-/m0/s1	-	-
drugbank_7364.pdbqt	-9.2	DB12690	investigational	LY-2584702	InChI=1S/C21H19F4N7/c1-31-10-17(13-2-3-16(22)15(8-13)21(23,24)25)29-19(31)12-4-6-32(7-5-12)20-14-9-28-30-18(14)26-11-27-20/h2-3,8-12H,4-7H2,1H3,(H,26,27,28,30)	-	-
drugbank_4059.pdbqt	-9.2	DB06248	investigational	Amelubant	InChI=1S/C33H34N2O5/c1-4-38-32(37)35-31(34)25-8-16-29(17-9-25)39-21-23-6-5-7-24(20-23)22-40-30-18-12-27(13-19-30)33(2,3)26-10-14-28(36)15-11-26/h5-20,36H,4,21-22H2,1-3H3,(H2,34,35,37)	-	-
drugbank_8778.pdbqt	-9.2	DB15442	approved; investigational	Trilaciclib	InChI=1S/C24H30N8O/c1-30-9-11-31(12-10-30)18-5-6-20(25-15-18)28-23-26-14-17-13-19-22(33)27-16-24(7-3-2-4-8-24)32(19)21(17)29-23/h5-6,13-15H,2-4,7-12,16H2,1H3,(H,27,33)(H,25,26,28,29)	-	-
drugbank_8985.pdbqt	-9.2	DB16045	investigational	TERN-101	InChI=1S/C28H27Cl2N3O4/c1-32-14-20(28(34)35)19-8-7-17(13-24(19)32)33-11-9-18(10-12-33)36-15-21-26(31-37-27(21)16-5-6-16)25-22(29)3-2-4-23(25)30/h2-4,7-8,13-14,16,18H,5-6,9-12,15H2,1H3,(H,34,35)	-	-
drugbank_7439.pdbqt	-9.2	DB12806	investigational	GSK-1004723	InChI=1S/C39H49ClN4O2/c40-33-19-15-32(16-20-33)29-38-36-13-3-4-14-37(36)39(45)44(41-38)30-34-12-9-27-43(34)26-8-5-11-31-17-21-35(22-18-31)46-28-10-25-42-23-6-1-2-7-24-42/h3-4,13-22,34H,1-2,5-12,23-30H2/t34-/m1/s1	-	-
drugbank_984.pdbqt	-9.2	DB01267	approved	Paliperidone	InChI=1S/C23H27FN4O3/c1-14-17(23(30)28-9-2-3-19(29)22(28)25-14)8-12-27-10-6-15(7-11-27)21-18-5-4-16(24)13-20(18)31-26-21/h4-5,13,15,19,29H,2-3,6-12H2,1H3	-	-
drugbank_5153.pdbqt	-9.2	DB07789	experimental	1-[5-Methyl-2-(trifluoromethyl)furan-3-yl]-3-[5-[2-[[6-(1H-1,2,4-triazol-5-ylamino)pyrimidin-4-yl]amino]ethyl]-1,3-thiazol-2-yl]urea	InChI=1S/C18H17F3N10O2S/c1-9-4-11(14(33-9)18(19,20)21)28-16(32)30-17-23-6-10(34-17)2-3-22-12-5-13(25-7-24-12)29-15-26-8-27-31-15/h4-8H,2-3H2,1H3,(H2,23,28,30,32)(H3,22,24,25,26,27,29,31)	-	-
drugbank_5194.pdbqt	-9.2	DB07833	experimental	N-(3-cyanophenyl)-2'-methyl-5'-(5-methyl-1,3,4-oxadiazol-2-yl)-4-biphenylcarboxamide	InChI=1S/C24H18N4O2/c1-15-6-7-20(24-28-27-16(2)30-24)13-22(15)18-8-10-19(11-9-18)23(29)26-21-5-3-4-17(12-21)14-25/h3-13H,1-2H3,(H,26,29)	-	-
drugbank_6366.pdbqt	-9.2	DB09291	approved; investigational	Rolapitant	InChI=1S/C25H26F6N2O2/c1-16(17-11-19(24(26,27)28)13-20(12-17)25(29,30)31)35-15-23(18-5-3-2-4-6-18)10-9-22(14-32-23)8-7-21(34)33-22/h2-6,11-13,16,32H,7-10,14-15H2,1H3,(H,33,34)/t16-,22-,23-/m1/s1	-	-
drugbank_8433.pdbqt	-9.2	DB14703	approved; experimental	Dexamethasone metasulfobenzoate	InChI=1S/C29H33FO9S/c1-16-11-22-21-8-7-18-13-19(31)9-10-26(18,2)28(21,30)23(32)14-27(22,3)29(16,35)24(33)15-39-25(34)17-5-4-6-20(12-17)40(36,37)38/h4-6,9-10,12-13,16,21-23,32,35H,7-8,11,14-15H2,1-3H3,(H,36,37,38)/t16-,21+,22+,23+,26+,27+,28+,29+/m1/s1	-	-
drugbank_5578.pdbqt	-9.2	DB08268	experimental	6-AMINO-4-[2-(4-METHYLPHENYL)ETHYL]-1,7-DIHYDRO-8H-IMIDAZO[4,5-G]QUINAZOLIN-8-ONE	InChI=1S/C18H17N5O/c1-10-2-4-11(5-3-10)6-7-12-15-13(17(24)23-18(19)22-15)8-14-16(12)21-9-20-14/h2-5,8-9H,6-7H2,1H3,(H,20,21)(H3,19,22,23,24)	-	-
drugbank_5675.pdbqt	-9.2	DB08386	experimental	2-{[4-(4-pyridin-4-yl-1H-pyrazol-3-yl)phenoxy]methyl}quinoline	InChI=1S/C24H18N4O/c1-2-4-23-18(3-1)5-8-20(27-23)16-29-21-9-6-19(7-10-21)24-22(15-26-28-24)17-11-13-25-14-12-17/h1-15H,16H2,(H,26,28)	-	-
drugbank_1247.pdbqt	-9.2	DB01640	experimental	6-(4-{[2-(3-iodobenzyl)-3-oxocyclohex-1-en-1-yl]amino}phenyl)-5-methyl-4,5-dihydropyridazin-3(2H)-one	InChI=1S/C24H24IN3O2/c1-15-12-23(30)27-28-24(15)17-8-10-19(11-9-17)26-21-6-3-7-22(29)20(21)14-16-4-2-5-18(25)13-16/h2,4-5,8-11,13,15,26H,3,6-7,12,14H2,1H3,(H,27,30)/t15-/m1/s1	-	-
drugbank_4530.pdbqt	-9.2	DB07076	experimental	6-[(Z)-AMINO(IMINO)METHYL]-N-[3-(CYCLOPENTYLOXY)PHENYL]-2-NAPHTHAMIDE	InChI=1S/C23H23N3O2/c24-22(25)17-10-8-16-13-18(11-9-15(16)12-17)23(27)26-19-4-3-7-21(14-19)28-20-5-1-2-6-20/h3-4,7-14,20H,1-2,5-6H2,(H3,24,25)(H,26,27)	-	-
drugbank_5197.pdbqt	-9.2	DB07837	experimental	[4-(5-naphthalen-2-yl-1H-pyrrolo[2,3-b]pyridin-3-yl)phenyl]acetic acid	InChI=1S/C25H18N2O2/c28-24(29)11-16-5-7-18(8-6-16)23-15-27-25-22(23)13-21(14-26-25)20-10-9-17-3-1-2-4-19(17)12-20/h1-10,12-15H,11H2,(H,26,27)(H,28,29)	-	-
drugbank_3932.pdbqt	-9.2	DB05678	investigational	SLx-4090	InChI=1S/C31H25F3N2O4/c1-39-27-9-5-8-26(28(27)20-10-13-23(14-11-20)31(32,33)34)29(37)35-24-15-12-22-19-36(17-16-21(22)18-24)30(38)40-25-6-3-2-4-7-25/h2-15,18H,16-17,19H2,1H3,(H,35,37)	-	-
drugbank_247.pdbqt	-9.2	DB00398	approved; investigational	Sorafenib	InChI=1S/C21H16ClF3N4O3/c1-26-19(30)18-11-15(8-9-27-18)32-14-5-2-12(3-6-14)28-20(31)29-13-4-7-17(22)16(10-13)21(23,24)25/h2-11H,1H3,(H,26,30)(H2,28,29,31)	-	-
drugbank_4083.pdbqt	-9.2	DB06306	investigational	Onalespib	InChI=1S/C24H31N3O3/c1-16(2)20-11-21(23(29)12-22(20)28)24(30)27-14-18-5-4-17(10-19(18)15-27)13-26-8-6-25(3)7-9-26/h4-5,10-12,16,28-29H,6-9,13-15H2,1-3H3	-	-
drugbank_7672.pdbqt	-9.2	DB13185	experimental	Oxabolone cipionate	InChI=1S/C26H38O4/c1-26-15-14-18-17-9-11-22(27)25(29)20(17)8-7-19(18)21(26)10-12-23(26)30-24(28)13-6-16-4-2-3-5-16/h16-19,21,23,29H,2-15H2,1H3/t17-,18-,19-,21+,23+,26+/m1/s1	-	-
drugbank_5904.pdbqt	-9.2	DB08656	experimental	5-amino-2-methyl-N-[(1R)-1-naphthalen-1-ylethyl]benzamide	InChI=1S/C20H20N2O/c1-13-10-11-16(21)12-19(13)20(23)22-14(2)17-9-5-7-15-6-3-4-8-18(15)17/h3-12,14H,21H2,1-2H3,(H,22,23)/t14-/m1/s1	-	-
drugbank_8704.pdbqt	-9.2	DB15291	investigational	BMS-986142	InChI=1S/C32H30F2N4O4/c1-15-17(7-6-10-24(15)38-30(40)19-8-5-9-21(33)28(19)37(4)31(38)41)25-22(34)14-20(29(35)39)27-26(25)18-12-11-16(32(2,3)42)13-23(18)36-27/h5-10,14,16,36,42H,11-13H2,1-4H3,(H2,35,39)/t16-/m0/s1	-	-
drugbank_494.pdbqt	-9.2	DB00696	approved	Ergotamine	InChI=1S/C33H35N5O5/c1-32(35-29(39)21-15-23-22-10-6-11-24-28(22)20(17-34-24)16-25(23)36(2)18-21)31(41)38-26(14-19-8-4-3-5-9-19)30(40)37-13-7-12-27(37)33(38,42)43-32/h3-6,8-11,15,17,21,25-27,34,42H,7,12-14,16,18H2,1-2H3,(H,35,39)/t21-,25-,26+,27+,32-,33+/m1/s1	-	-
drugbank_4682.pdbqt	-9.2	DB07247	experimental	[2'-HYDROXY-3'-(1H-PYRROLO[3,2-C]PYRIDIN-2-YL)-BIPHENYL-3-YLMETHYL]-UREA	InChI=1S/C21H18N4O2/c22-21(27)24-11-13-3-1-4-14(9-13)16-5-2-6-17(20(16)26)19-10-15-12-23-8-7-18(15)25-19/h1-10,12,25-26H,11H2,(H3,22,24,27)	-	-
drugbank_6298.pdbqt	-9.2	DB09199	experimental	Netoglitazone	InChI=1S/C21H16FNO3S/c22-18-4-2-1-3-16(18)12-26-17-8-7-14-9-13(5-6-15(14)11-17)10-19-20(24)23-21(25)27-19/h1-9,11,19H,10,12H2,(H,23,24,25)	-	-
drugbank_3927.pdbqt	-9.2	DB05653	investigational	IRX-5183	InChI=1S/C22H22ClF2NO4/c1-21(2)5-6-22(3,4)16-12(21)9-11(18(27)17(16)23)19(28)26-10-7-13(24)15(20(29)30)14(25)8-10/h7-9,27H,5-6H2,1-4H3,(H,26,28)(H,29,30)	-	-
drugbank_5317.pdbqt	-9.2	DB07970	experimental	5-[(2-methyl-5-{[3-(trifluoromethyl)phenyl]carbamoyl}phenyl)amino]pyridine-3-carboxamide	InChI=1S/C21H17F3N4O2/c1-12-5-6-13(8-18(12)27-17-7-14(19(25)29)10-26-11-17)20(30)28-16-4-2-3-15(9-16)21(22,23)24/h2-11,27H,1H3,(H2,25,29)(H,28,30)	-	-
drugbank_8625.pdbqt	-9.2	DB15132	investigational	AZD-8165	InChI=1S/C23H21ClFN7O4/c1-2-20(33)36-21(14-3-6-17(25)7-4-14)23(35)32-19(9-10-28-32)22(34)26-12-15-11-16(24)5-8-18(15)31-13-27-29-30-31/h3-8,10-11,13,19,21H,2,9,12H2,1H3,(H,26,34)/t19-,21+/m0/s1	-	-
drugbank_5068.pdbqt	-9.2	DB07691	experimental	2-({[3-(3,4-dihydroisoquinolin-2(1H)-ylsulfonyl)phenyl]carbonyl}amino)benzoic acid	InChI=1S/C23H20N2O5S/c26-22(24-21-11-4-3-10-20(21)23(27)28)17-8-5-9-19(14-17)31(29,30)25-13-12-16-6-1-2-7-18(16)15-25/h1-11,14H,12-13,15H2,(H,24,26)(H,27,28)	-	-
drugbank_6531.pdbqt	-9.2	DB11414	experimental; vet_approved	Fluralaner	InChI=1S/C22H17Cl2F6N3O3/c1-11-4-12(2-3-16(11)19(35)31-9-18(34)32-10-21(25,26)27)17-8-20(36-33-17,22(28,29)30)13-5-14(23)7-15(24)6-13/h2-7H,8-10H2,1H3,(H,31,35)(H,32,34)	-	-
drugbank_6799.pdbqt	-9.2	DB11871	investigational	PF-00610355	InChI=1S/C34H39N3O6S/c1-34(2,36-22-32(40)28-12-15-31(39)30(19-28)37-44(3,42)43)20-24-7-4-6-23(16-24)18-33(41)35-21-25-8-5-9-27(17-25)26-10-13-29(38)14-11-26/h4-17,19,32,36-40H,18,20-22H2,1-3H3,(H,35,41)/t32-/m0/s1	-	-
drugbank_5863.pdbqt	-9.2	DB08607	experimental	(5R)-5-(4-{[(2R)-6-HYDROXY-2,5,7,8-TETRAMETHYL-3,4-DIHYDRO-2H-CHROMEN-2-YL]METHOXY}BENZYL)-1,3-THIAZOLIDINE-2,4-DIONE	InChI=1S/C24H27NO5S/c1-13-14(2)21-18(15(3)20(13)26)9-10-24(4,30-21)12-29-17-7-5-16(6-8-17)11-19-22(27)25-23(28)31-19/h5-8,19,26H,9-12H2,1-4H3,(H,25,27,28)/t19-,24-/m1/s1	-	-
drugbank_4757.pdbqt	-9.2	DB07326	experimental	6-chloro-N-pyrimidin-5-yl-3-{[3-(trifluoromethyl)phenyl]amino}-1,2-benzisoxazole-7-carboxamide	InChI=1S/C19H11ClF3N5O2/c20-14-5-4-13-16(15(14)18(29)27-12-7-24-9-25-8-12)30-28-17(13)26-11-3-1-2-10(6-11)19(21,22)23/h1-9H,(H,26,28)(H,27,29)	-	-
drugbank_8819.pdbqt	-9.2	DB15583	experimental	Fluazuron	InChI=1S/C20H10Cl2F5N3O3/c21-11-5-4-10(29-19(32)30-17(31)16-13(23)2-1-3-14(16)24)7-15(11)33-18-12(22)6-9(8-28-18)20(25,26)27/h1-8H,(H2,29,30,31,32)	-	-
drugbank_3220.pdbqt	-9.2	DB04190	experimental	2,5-dibenzyloxy-3-hydroxy-hexanedioic acid bis-[(2-hydroxy-indan-1-yl)-amide]	InChI=1S/C38H40N2O7/c41-30-19-26-15-7-9-17-28(26)34(30)39-37(44)33(46-22-24-11-3-1-4-12-24)21-32(43)36(47-23-25-13-5-2-6-14-25)38(45)40-35-29-18-10-8-16-27(29)20-31(35)42/h1-18,30-36,41-43H,19-23H2,(H,39,44)(H,40,45)/t30-,31-,32-,33-,34+,35+,36-/m1/s1	-	-
drugbank_6764.pdbqt	-9.2	DB11819	investigational	ASP-4058	InChI=1S/C19H12F6N4O2/c1-9(18(20,21)22)30-15-5-3-11(6-12(15)19(23,24)25)17-28-16(29-31-17)10-2-4-13-14(7-10)27-8-26-13/h2-9H,1H3,(H,26,27)/t9-/m0/s1	-	-
drugbank_8976.pdbqt	-9.2	DB16035	investigational	BFH772	InChI=1S/C23H16F3N3O3/c24-23(25,26)15-4-2-5-16(10-15)29-22(31)20-6-1-3-14-9-18(7-8-19(14)20)32-21-11-17(12-30)27-13-28-21/h1-11,13,30H,12H2,(H,29,31)	-	-
drugbank_4484.pdbqt	-9.2	DB07025	experimental	3-(5-{[4-(AMINOMETHYL)PIPERIDIN-1-YL]METHYL}-1H-INDOL-2-YL)QUINOLIN-2(1H)-ONE	InChI=1S/C24H26N4O/c25-14-16-7-9-28(10-8-16)15-17-5-6-22-19(11-17)13-23(26-22)20-12-18-3-1-2-4-21(18)27-24(20)29/h1-6,11-13,16,26H,7-10,14-15,25H2,(H,27,29)	-	-
drugbank_4869.pdbqt	-9.2	DB07456	experimental	3-(1H-indol-3-yl)-4-(1-{2-[(2S)-1-methylpyrrolidinyl]ethyl}-1H-indol-3-yl)-1H-pyrrole-2,5-dione	InChI=1S/C27H26N4O2/c1-30-13-6-7-17(30)12-14-31-16-21(19-9-3-5-11-23(19)31)25-24(26(32)29-27(25)33)20-15-28-22-10-4-2-8-18(20)22/h2-5,8-11,15-17,28H,6-7,12-14H2,1H3,(H,29,32,33)/t17-/m1/s1	-	-
drugbank_4124.pdbqt	-9.2	DB06435	investigational	Tarazepide	InChI=1S/C28H24N4O2/c1-31-22-15-6-5-14-21(22)24(18-9-3-2-4-10-18)29-26(28(31)34)30-27(33)23-17-20-12-7-11-19-13-8-16-32(23)25(19)20/h2-7,9-12,14-15,17,26H,8,13,16H2,1H3,(H,30,33)/t26-/m1/s1	-	-
fda_552.pdbqt	-9.2	-	-	-	-	[C@@H]([C@@H](C[N@@H+]1[C@@H](C[C@H]2[C@H](CCCC2)C1)C(=O)NC(C)(C)C)O)(Cc1ccccc1)NC(=O)[C@H](CC(=O)N)NC(=O)c1nc2c(cc1)cccc2	-
fda_1371.pdbqt	-9.2	-	-	-	-	c1(ccc(cc1)S(=O)(=O)NC(=O)N[C@@H]1CC[C@@H](CC1)C)CCNC(=O)N1CC(=C(C1=O)CC)C	-
fda_77.pdbqt	-9.2	-	-	-	-	c1(ccc(cc1)S(=O)(=O)NC(=O)N[C@@H]1CC[C@@H](CC1)C)CCNC(=O)N1CC(=C(C1=O)CC)C	-
fda_1856.pdbqt	-9.2	-	-	-	-	Cc1ccc(cc1Cc1sc(cc1)c1ccc(cc1)F)[C@H]1[C@@H]([C@H]([C@@H]([C@H](O1)CO)O)O)O	-
fda_1236.pdbqt	-9.2	-	-	-	-	[C@@]1(C)(O[C@]2([C@@H]3CCCN3C(=O)[C@@H](N2C1=O)Cc1ccccc1)O)NC(=O)[C@H]1C[N@@H+](C)[C@H]2[C@H](C1)c1cccc3c1c(C2)c[nH]3	-
fda_350.pdbqt	-9.2	-	-	-	-	c1(cc(ccc1F)Cc1c2c(c(=O)[nH]n1)cccc2)C(=O)N1CCN(CC1)C(=O)C1CC1	-
fda_330.pdbqt	-9.2	-	-	-	-	N#Cc1ccc2[nH]cc(c2c1)CCCC[NH+]1CCN(CC1)c1cc2c(cc1)oc(c2)C(=O)N	-
fda_1238.pdbqt	-9.2	-	-	-	-	[C@@]1(C)(O[C@]2([C@@H]3CCCN3C(=O)[C@@H](N2C1=O)Cc1ccccc1)O)NC(=O)[C@H]1C[N@@H+](C)[C@H]2[C@H](C1)c1cccc3c1c(C2)c[nH]3	-
fda_1363.pdbqt	-9.2	-	-	-	-	n1(nc(c2ccccc2c1=O)Cc1ccc(cc1)Cl)[C@H]1CCC[N@@H+](C)CC1	-
fda_1372.pdbqt	-9.2	-	-	-	-	c1(ccc(cc1)S(=O)(=O)NC(=O)N[C@@H]1CC[C@@H](CC1)C)CCNC(=O)N1CC(=C(C1=O)CC)C	-
fda_537.pdbqt	-9.2	-	-	-	-	c1(ccc(cc1)NC(=O)C1(CC1)C(=O)Nc1ccc(cc1)F)Oc1c2cc(c(cc2ncc1)OC)OC	-
fda_996.pdbqt	-9.2	-	-	-	-	[N@H+]1(CC[C@H](CC1)c1c2c(on1)cc(F)cc2)CCc1c(C)nc2n(c1=O)CCC[C@@H]2O	-
fda_1525.pdbqt	-9.2	-	-	-	-	c1(cc2c(cc1C)C(C)(C)CCC2(C)C)C(=C)c1ccc(cc1)C(=O)O	-
fda_356.pdbqt	-9.2	-	-	-	-	[C@@H]([C@@H](C[N@H+]1[C@@H](C[C@@H]2[C@H](CCCC2)C1)C(=O)NC(C)(C)C)O)(Cc1ccccc1)NC(=O)[C@H](CC(=O)N)NC(=O)c1nc2c(cc1)cccc2	-
fda_352.pdbqt	-9.2	-	-	-	-	[C@@H]([C@@H](C[N@@H+]1[C@@H](C[C@H]2[C@@H](CCCC2)C1)C(=O)NC(C)(C)C)O)(Cc1ccccc1)NC(=O)[C@H](CC(=O)N)NC(=O)c1nc2c(cc1)cccc2	-
nonfda718.pdbqt	-9.2	-	-	-	-	O=C1c2ccc(O[C@@H]3O[C@H](CO)[C@@H](O)[C@H](O)[C@H]3O)cc2OC=C1c1ccc([O-])cc1	ZINC000004098610
nonfda1017.pdbqt	-9.2	-	-	-	-	C[N@@+]1([C@@H]2O[C@H](C(=O)[O-])[C@@H](O)[C@@H](O)[C@@H]2O)CC/C(=C/2\C3=C(SC=C3)C(=O)Cc3ccccc23)/CC1	ZINC000100053593
nonfda1969.pdbqt	-9.2	-	-	-	-	Cc1cc2c(cc1C)N(C[C@H](O)[C@H](O)[C@H](O)COp([o])(o)Op([o])(o)OC[C@H]1O[C@@H](N3C=Nc4c(N)ncnc34)[C@H](O)[C@@H]1O)C1=NC(=O)[N]C(=O)C1=N2	ZINC000008215434
nonfda598.pdbqt	-9.2	-	-	-	-	Cc1ccc(NC(=O)c2ccc(CN3CC[N@@H+](C)CC3)cc2)cc1Nc1nccc(C2=CN(O)CC=C2)n1	ZINC000095617641
nonfda547.pdbqt	-9.2	-	-	-	-	C[C@]12CC[C@@H]3[C@H](CCC4=C(O[C@@H]5O[C@H](C(=O)[O-])[C@@H](O)[C@H](O)[C@H]5O)C(=O)CC[C@]34C)[C@H]1CCC2=O	ZINC000040165203
nonfda1841.pdbqt	-9.2	-	-	-	-	C[N+](C)(CCCCCC[N+](C)(C)C1c2ccccc2-c2ccccc12)C1c2ccccc2-c2ccccc12	ZINC000001566899
nonfda2354.pdbqt	-9.2	-	-	-	-	COc1ccc2cc1Oc1ccc(cc1)C[C@H]1c3c(cc4OCOc4c3Oc3cc4c(cc3OC)CC[N@@H+](C)[C@@H]4C2)CC[N@@H+]1C	ZINC000030726863
nonfda2356.pdbqt	-9.2	-	-	-	-	COc1ccc2cc1Oc1ccc(cc1)C[C@H]1c3c(cc4OCOc4c3Oc3cc4c(cc3OC)CC[N@H+](C)[C@@H]4C2)CC[N@@H+]1C	ZINC000030726863
nonfda2868.pdbqt	-9.2	-	-	-	-	C[C@]12CC[C@@H]3c4ccc(O[C@@H]5O[C@H](C(=O)[O-])[C@@H](O)[C@H](O)[C@H]5O)cc4CC[C@@H]3[C@H]1C[C@@H](O)[C@@H]2O	ZINC000102136971
nonfda4010.pdbqt	-9.2	-	-	-	-	C#C[C@]1(O)CC[C@H]2[C@@H]3CCc4cc(OC5CCCC5)ccc4[C@H]3CC[C@]12C	ZINC000003875993
nonfda1247.pdbqt	-9.2	-	-	-	-	CN1CC[NH+](Cc2ccc(C(=O)NC3=C[C@H](Nc4nccc(c5cccnc5)n4)[C@@H](CO)C=C3)cc2)CC1	ZINC000095617639
nonfda850.pdbqt	-9.2	-	-	-	-	CCc1cc2c(cc1CC)CC([NH2+]C[C@H](O)c1ccc(O[C@@H]3O[C@H](C(=O)[O-])[C@@H](O)[C@H](O)[C@H]3O)c3c1C=CC(=O)N3)C2	ZINC000049783754
nonfda2359.pdbqt	-9.2	-	-	-	-	COc1ccc2cc1Oc1ccc(cc1)C[C@H]1c3c(cc4OCOc4c3Oc3cc4c(cc3OC)CC[N@@H+](C)[C@@H]4C2)CCN1C	ZINC000030726863
nonfda1130.pdbqt	-9.2	-	-	-	-	C[C@]12CC[C@H]3c4ccc(O[C@@H]5O[C@H](C(=O)[O-])[C@@H](O)[C@H](O)[C@H]5O)cc4CC[C@H]3[C@@H]1CC[C@@H]2O	ZINC000013515302
nonfda2355.pdbqt	-9.2	-	-	-	-	COc1ccc2cc1Oc1ccc(cc1)C[C@H]1c3c(cc4OCOc4c3Oc3cc4c(cc3OC)CC[N@@H+](C)[C@@H]4C2)CC[N@H+]1C	ZINC000030726863
drugbank_7106.pdbqt	-9.1	DB12307	investigational	Foretinib	InChI=1S/C34H34F2N4O6/c1-43-30-20-25-27(21-31(30)45-16-2-13-40-14-17-44-18-15-40)37-12-9-28(25)46-29-8-7-24(19-26(29)36)39-33(42)34(10-11-34)32(41)38-23-5-3-22(35)4-6-23/h3-9,12,19-21H,2,10-11,13-18H2,1H3,(H,38,41)(H,39,42)	-	-
drugbank_4658.pdbqt	-9.1	DB07220	experimental	N-[5-(1,1-DIOXIDOISOTHIAZOLIDIN-2-YL)-1H-INDAZOL-3-YL]-2-(4-PIPERIDIN-1-YLPHENYL)ACETAMIDE	InChI=1S/C23H27N5O3S/c29-22(15-17-5-7-18(8-6-17)27-11-2-1-3-12-27)24-23-20-16-19(9-10-21(20)25-26-23)28-13-4-14-32(28,30)31/h5-10,16H,1-4,11-15H2,(H2,24,25,26,29)	-	-
drugbank_7287.pdbqt	-9.1	DB12571	investigational	Rimacalib	InChI=1S/C22H23FN4O2/c1-15(17-7-8-18(19(23)13-17)16-5-3-2-4-6-16)20-14-21(29-26-20)25-22(24)27-9-11-28-12-10-27/h2-8,13-15H,9-12H2,1H3,(H2,24,25)/t15-/m0/s1	-	-
drugbank_4159.pdbqt	-9.1	DB06519	investigational	Edaglitazone	InChI=1S/C24H20N2O4S2/c1-14-18(25-23(30-14)15-5-3-2-4-6-15)9-11-29-19-8-7-16(21-17(19)10-12-31-21)13-20-22(27)26-24(28)32-20/h2-8,10,12,20H,9,11,13H2,1H3,(H,26,27,28)	-	-
drugbank_8717.pdbqt	-9.1	DB15310	investigational	Vactosertib	InChI=1S/C22H18FN7/c1-14-5-4-8-18(27-14)22-21(15-9-10-20-25-13-26-30(20)12-15)28-19(29-22)11-24-17-7-3-2-6-16(17)23/h2-10,12-13,24H,11H2,1H3,(H,28,29)	-	-
drugbank_6668.pdbqt	-9.1	DB11679	investigational	Fruquintinib	InChI=1S/C21H19N3O5/c1-11-19(20(25)22-2)13-6-5-12(7-16(13)28-11)29-21-14-8-17(26-3)18(27-4)9-15(14)23-10-24-21/h5-10H,1-4H3,(H,22,25)	-	-
drugbank_2566.pdbqt	-9.1	DB03336	experimental	BIA	InChI=1S/C20H20F3N3O5/c21-20(22,23)14-2-1-3-15(12-14)25-8-6-24(7-9-25)5-4-17(27)13-10-16(26(30)31)19(29)18(28)11-13/h1-3,10-12,28-29H,4-9H2	-	-
drugbank_78.pdbqt	-9.1	DB00197	approved; investigational; withdrawn	Troglitazone	InChI=1S/C24H27NO5S/c1-13-14(2)21-18(15(3)20(13)26)9-10-24(4,30-21)12-29-17-7-5-16(6-8-17)11-19-22(27)25-23(28)31-19/h5-8,19,26H,9-12H2,1-4H3,(H,25,27,28)	-	-
drugbank_8999.pdbqt	-9.1	DB16059	investigational	IDE-196	InChI=1S/C22H23F3N8O/c1-21(27)6-10-33(11-7-21)15-5-3-9-29-19(15)32-20(34)17-18(26)30-12-14(31-17)16-13(22(23,24)25)4-2-8-28-16/h2-5,8-9,12H,6-7,10-11,27H2,1H3,(H2,26,30)(H,29,32,34)	-	-
drugbank_2354.pdbqt	-9.1	DB03067	experimental	4-{2,4-Bis[(3-Nitrobenzoyl)Amino]Phenoxy}Phthalic Acid	InChI=1S/C28H18N4O11/c33-25(15-3-1-5-18(11-15)31(39)40)29-17-7-10-24(43-20-8-9-21(27(35)36)22(14-20)28(37)38)23(13-17)30-26(34)16-4-2-6-19(12-16)32(41)42/h1-14H,(H,29,33)(H,30,34)(H,35,36)(H,37,38)	-	-
drugbank_7045.pdbqt	-9.1	DB12229	investigational	Cerlapirdine	InChI=1S/C22H23N3O3S/c1-25(2)13-6-14-28-17-11-12-20-19(15-17)22(24-23-20)29(26,27)21-10-5-8-16-7-3-4-9-18(16)21/h3-5,7-12,15H,6,13-14H2,1-2H3,(H,23,24)	-	-
drugbank_7193.pdbqt	-9.1	DB12427	investigational	Orvepitant	InChI=1S/C31H35F7N4O2/c1-18-12-23(32)4-6-26(18)27-16-24(40-10-11-41-25(17-40)5-7-28(41)43)8-9-42(27)29(44)39(3)19(2)20-13-21(30(33,34)35)15-22(14-20)31(36,37)38/h4,6,12-15,19,24-25,27H,5,7-11,16-17H2,1-3H3/t19-,24+,25+,27-/m1/s1	-	-
drugbank_4794.pdbqt	-9.1	DB07369	experimental	N-(3-chlorophenyl)-N-methyl-2-oxo-3-[(3,4,5-trimethyl-1H-pyrrol-2-yl)methyl]-2H-indole-5-sulfonamide	InChI=1S/C23H22ClN3O3S/c1-13-14(2)22(25-15(13)3)12-20-19-11-18(8-9-21(19)26-23(20)28)31(29,30)27(4)17-7-5-6-16(24)10-17/h5-11,25H,12H2,1-4H3	-	-
drugbank_3679.pdbqt	-9.1	DB04785	experimental	Streptolydigin	InChI=1S/C32H44N2O9/c1-16(14-17(2)28-18(3)23-12-13-32(15-40-32)31(6,42-23)43-28)8-9-22(36)25-27(37)26(19(4)29(38)33-7)34(30(25)39)24-11-10-21(35)20(5)41-24/h8-9,12-14,17-21,23-24,26,28,35-36H,10-11,15H2,1-7H3,(H,33,38)/b9-8+,16-14+,25-22+/t17-,18+,19+,20+,21+,23-,24+,26+,28-,31-,32-/m1/s1	-	-
drugbank_6751.pdbqt	-9.1	DB11799	approved; investigational	Bictegravir	InChI=1S/C21H18F3N3O5/c22-9-3-14(23)12(15(24)4-9)6-25-20(30)13-7-26-8-16-27(10-1-2-11(5-10)32-16)21(31)17(26)19(29)18(13)28/h3-4,7,10-11,16,29H,1-2,5-6,8H2,(H,25,30)/t10-,11+,16+/m0/s1	-	-
drugbank_2106.pdbqt	-9.1	DB02741	experimental	CD564	InChI=1S/C26H26O3/c1-25(2)11-12-26(3,4)22-15-19(9-10-21(22)25)23(27)18-7-5-17-14-20(24(28)29)8-6-16(17)13-18/h5-10,13-15H,11-12H2,1-4H3,(H,28,29)	-	-
drugbank_526.pdbqt	-9.1	DB00734	approved; investigational	Risperidone	InChI=1S/C23H27FN4O2/c1-15-18(23(29)28-10-3-2-4-21(28)25-15)9-13-27-11-7-16(8-12-27)22-19-6-5-17(24)14-20(19)30-26-22/h5-6,14,16H,2-4,7-13H2,1H3	-	-
drugbank_8556.pdbqt	-9.1	DB14995	investigational	NP-G2-044	InChI=1S/C21H16F3N3O2/c1-13-16(10-11-29-13)20(28)25-19-17-4-2-3-5-18(17)27(26-19)12-14-6-8-15(9-7-14)21(22,23)24/h2-11H,12H2,1H3,(H,25,26,28)	-	-
drugbank_8547.pdbqt	-9.1	DB14944	investigational	Tarloxotinib	InChI=1S/C24H23BrClN9O3/c1-33-14-30-24(34(37)38)20(33)12-35(2,3)8-4-5-22(36)32-21-10-16-19(11-27-21)28-13-29-23(16)31-15-6-7-18(26)17(25)9-15/h4-7,9-11,13-14H,8,12H2,1-3H3,(H-,27,28,29,31,32,36)/p+1/b5-4+	-	-
drugbank_1730.pdbqt	-9.1	DB02269	experimental	[4-({[5-Benzyloxy-1-(3-Carbamimidoyl-Benzyl)-1h-Indole-2-Carbonyl]-Amino}-Methyl)-Phenyl]-Trimethyl-Ammonium	InChI=1S/C34H35N5O2/c1-39(2,3)29-14-12-24(13-15-29)21-37-34(40)32-20-28-19-30(41-23-25-8-5-4-6-9-25)16-17-31(28)38(32)22-26-10-7-11-27(18-26)33(35)36/h4-20H,21-23H2,1-3H3,(H3-,35,36,37,40)/p+1	-	-
drugbank_933.pdbqt	-9.1	DB01200	approved; investigational	Bromocriptine	InChI=1S/C32H40BrN5O5/c1-16(2)12-24-29(40)37-11-7-10-25(37)32(42)38(24)30(41)31(43-32,17(3)4)35-28(39)18-13-20-19-8-6-9-22-26(19)21(27(33)34-22)14-23(20)36(5)15-18/h6,8-9,13,16-18,23-25,34,42H,7,10-12,14-15H2,1-5H3,(H,35,39)/t18-,23-,24+,25+,31-,32+/m1/s1	-	-
drugbank_9136.pdbqt	-9.1	DB16294	investigational	Pexmetinib	InChI=1S/C31H33FN6O3/c1-20-5-8-24(9-6-20)38-29(17-28(36-38)31(2,3)4)35-30(40)33-18-22-15-23(32)7-12-27(22)41-25-10-11-26-21(16-25)19-34-37(26)13-14-39/h5-12,15-17,19,39H,13-14,18H2,1-4H3,(H2,33,35,40)	-	-
drugbank_5010.pdbqt	-9.1	DB07622	experimental	1-(3-(2,4-DIMETHYLTHIAZOL-5-YL)-4-OXO-2,4-DIHYDROINDENO[1,2-C]PYRAZOL-5-YL)-3-(4-METHYLPIPERAZIN-1-YL)UREA	InChI=1S/C21H23N7O2S/c1-11-20(31-12(2)22-11)18-16-17(24-25-18)13-5-4-6-14(15(13)19(16)29)23-21(30)26-28-9-7-27(3)8-10-28/h4-6H,7-10H2,1-3H3,(H,24,25)(H2,23,26,30)	-	-
drugbank_8741.pdbqt	-9.1	DB15358	investigational	JNJ-54175446	InChI=1S/C18H13ClF4N6O/c1-9-15-13(29(27-26-15)17-24-7-10(20)8-25-17)5-6-28(9)16(30)11-3-2-4-12(14(11)19)18(21,22)23/h2-4,7-9H,5-6H2,1H3/t9-/m1/s1	-	-
drugbank_2778.pdbqt	-9.1	DB03632	experimental	Argifin	InChI=1S/C29H41N9O10/c1-15-23(41)35-17(10-7-11-32-28(30)37-29(48)31-2)25(43)38(3)20(12-16-8-5-4-6-9-16)24(42)36-19(27(46)47)14-22(40)34-18(26(44)45)13-21(39)33-15/h4-6,8-9,15,17-20H,7,10-14H2,1-3H3,(H,33,39)(H,34,40)(H,35,41)(H,36,42)(H,44,45)(H,46,47)(H4,30,31,32,37,48)/t15-,17+,18+,19+,20+/m1/s1	-	-
drugbank_779.pdbqt	-9.1	DB01026	approved; investigational	Ketoconazole	InChI=1S/C26H28Cl2N4O4/c1-19(33)31-10-12-32(13-11-31)21-3-5-22(6-4-21)34-15-23-16-35-26(36-23,17-30-9-8-29-18-30)24-7-2-20(27)14-25(24)28/h2-9,14,18,23H,10-13,15-17H2,1H3	-	-
drugbank_2911.pdbqt	-9.1	DB03797	experimental	3-Aminomethyl-Pyridinium-Adenine-Dinucleotide	InChI=1S/C21H29N7O13P2/c22-4-10-2-1-3-27(5-10)20-16(31)14(29)11(39-20)6-37-42(33,34)41-43(35,36)38-7-12-15(30)17(32)21(40-12)28-9-26-13-18(23)24-8-25-19(13)28/h1-3,5,8-9,11-12,14-17,20-21,29-32H,4,6-7,22H2,(H3-,23,24,25,33,34,35,36)/t11-,12-,14-,15-,16-,17-,20-,21-/m1/s1	-	-
drugbank_7148.pdbqt	-9.1	DB12369	investigational	Sotrastaurin	InChI=1S/C25H22N6O2/c1-30-10-12-31(13-11-30)25-27-19-9-5-3-7-16(19)22(28-25)21-20(23(32)29-24(21)33)17-14-26-18-8-4-2-6-15(17)18/h2-9,14,26H,10-13H2,1H3,(H,29,32,33)	-	-
drugbank_8500.pdbqt	-9.1	DB14859	investigational	Fosifloxuridine nafalbenamide	InChI=1S/C29H29FN3O9P/c1-18(28(36)39-16-19-8-3-2-4-9-19)32-43(38,42-24-13-7-11-20-10-5-6-12-21(20)24)40-17-25-23(34)14-26(41-25)33-15-22(30)27(35)31-29(33)37/h2-13,15,18,23,25-26,34H,14,16-17H2,1H3,(H,32,38)(H,31,35,37)/t18-,23-,25+,26+,43?/m0/s1	-	-
drugbank_5163.pdbqt	-9.1	DB07800	experimental	N-(2-(((5-CHLORO-2-PYRIDINYL)AMINO)SULFONYL)PHENYL)-4-(2-OXO-1(2H)-PYRIDINYL)BENZAMIDE	InChI=1S/C23H17ClN4O4S/c24-17-10-13-21(25-15-17)27-33(31,32)20-6-2-1-5-19(20)26-23(30)16-8-11-18(12-9-16)28-14-4-3-7-22(28)29/h1-15H,(H,25,27)(H,26,30)	-	-
drugbank_5205.pdbqt	-9.1	DB07845	experimental	2-fluoro-6-{[2-({2-methoxy-4-[(methylsulfonyl)methyl]phenyl}amino)-7H-pyrrolo[2,3-d]pyrimidin-4-yl]amino}benzamide	InChI=1S/C22H21FN6O4S/c1-33-17-10-12(11-34(2,31)32)6-7-15(17)27-22-28-20-13(8-9-25-20)21(29-22)26-16-5-3-4-14(23)18(16)19(24)30/h3-10H,11H2,1-2H3,(H2,24,30)(H3,25,26,27,28,29)	-	-
drugbank_4471.pdbqt	-9.1	DB07008	experimental	4-(1,3-BENZODIOXOL-5-YLOXY)-2-[4-(1H-IMIDAZOL-1-YL)PHENOXY]PYRIMIDINE	InChI=1S/C20H14N4O4/c1-3-15(4-2-14(1)24-10-9-21-12-24)28-20-22-8-7-19(23-20)27-16-5-6-17-18(11-16)26-13-25-17/h1-12H,13H2	-	-
drugbank_5785.pdbqt	-9.1	DB08512	experimental	6-amino-2-[(1-naphthylmethyl)amino]-3,7-dihydro-8H-imidazo[4,5-g]quinazolin-8-one	InChI=1S/C20H16N6O/c21-19-23-15-9-17-16(8-14(15)18(27)26-19)24-20(25-17)22-10-12-6-3-5-11-4-1-2-7-13(11)12/h1-9H,10H2,(H2,22,24,25)(H3,21,23,26,27)	-	-
drugbank_7400.pdbqt	-9.1	DB12744	investigational	CGI-1842	InChI=1S/C22H20BrN5O2/c1-30-20-6-5-15(23)12-18(20)27-22(29)26-17-3-2-4-19-16(17)8-10-28(19)13-14-7-9-25-21(24)11-14/h2-12H,13H2,1H3,(H2,24,25)(H2,26,27,29)	-	-
drugbank_6088.pdbqt	-9.1	DB08881	approved	Vemurafenib	InChI=1S/C23H18ClF2N3O3S/c1-2-9-33(31,32)29-19-8-7-18(25)20(21(19)26)22(30)17-12-28-23-16(17)10-14(11-27-23)13-3-5-15(24)6-4-13/h3-8,10-12,29H,2,9H2,1H3,(H,27,28)	-	-
drugbank_7630.pdbqt	-9.1	DB13101	investigational	4SC-202	InChI=1S/C23H21N5O3S/c1-27-16-19(14-25-27)18-7-9-20(10-8-18)32(30,31)28-13-12-17(15-28)6-11-23(29)26-22-5-3-2-4-21(22)24/h2-16H,24H2,1H3,(H,26,29)/b11-6+	-	-
drugbank_731.pdbqt	-9.1	DB00972	approved	Azelastine	InChI=1S/C22H24ClN3O/c1-25-13-4-5-18(12-14-25)26-22(27)20-7-3-2-6-19(20)21(24-26)15-16-8-10-17(23)11-9-16/h2-3,6-11,18H,4-5,12-15H2,1H3	-	-
drugbank_9031.pdbqt	-9.1	DB16107	investigational	BI 2536	InChI=1S/C28H39N7O3/c1-5-22-27(37)34(3)23-17-29-28(32-25(23)35(22)20-8-6-7-9-20)31-21-11-10-18(16-24(21)38-4)26(36)30-19-12-14-33(2)15-13-19/h10-11,16-17,19-20,22H,5-9,12-15H2,1-4H3,(H,30,36)(H,29,31,32)/t22-/m1/s1	-	-
drugbank_4946.pdbqt	-9.1	DB07545	experimental	N-{3-[(4-{[3-(TRIFLUOROMETHYL)PHENYL]AMINO}PYRIMIDIN-2-YL)AMINO]PHENYL}CYCLOPROPANECARBOXAMIDE	InChI=1S/C21H18F3N5O/c22-21(23,24)14-3-1-4-15(11-14)26-18-9-10-25-20(29-18)28-17-6-2-5-16(12-17)27-19(30)13-7-8-13/h1-6,9-13H,7-8H2,(H,27,30)(H2,25,26,28,29)	-	-
drugbank_865.pdbqt	-9.1	DB01126	approved; investigational	Dutasteride	InChI=1S/C27H30F6N2O2/c1-24-11-9-17-15(4-8-21-25(17,2)12-10-22(36)35-21)16(24)6-7-19(24)23(37)34-20-13-14(26(28,29)30)3-5-18(20)27(31,32)33/h3,5,10,12-13,15-17,19,21H,4,6-9,11H2,1-2H3,(H,34,37)(H,35,36)/t15-,16-,17-,19+,21+,24-,25+/m0/s1	-	-
drugbank_3659.pdbqt	-9.1	DB04759	experimental	PYRIMIDINE-4,6-DICARBOXYLIC ACID BIS-(3-METHYL-BENZYLAMIDE)	InChI=1S/C22H22N4O2/c1-15-5-3-7-17(9-15)12-23-21(27)19-11-20(26-14-25-19)22(28)24-13-18-8-4-6-16(2)10-18/h3-11,14H,12-13H2,1-2H3,(H,23,27)(H,24,28)	-	-
drugbank_2050.pdbqt	-9.1	DB02668	experimental	JE-2147	InChI=1S/C32H37N3O5S/c1-20-11-8-9-14-23(20)18-33-30(39)28-32(3,4)41-19-35(28)31(40)27(37)25(17-22-12-6-5-7-13-22)34-29(38)24-15-10-16-26(36)21(24)2/h5-16,25,27-28,36-37H,17-19H2,1-4H3,(H,33,39)(H,34,38)/t25-,27-,28+/m0/s1	-	-
drugbank_6971.pdbqt	-9.1	DB12121	investigational	Entospletinib	InChI=1S/C23H21N7O/c1-2-17-14-25-28-20(17)13-16(1)21-15-30-8-7-24-23(30)22(27-21)26-18-3-5-19(6-4-18)29-9-11-31-12-10-29/h1-8,13-15H,9-12H2,(H,25,28)(H,26,27)	-	-
drugbank_8766.pdbqt	-9.1	DB15414	investigational	CM-4307	InChI=1S/C21H16ClF3N4O3/c1-26-19(30)18-11-15(8-9-27-18)32-14-5-2-12(3-6-14)28-20(31)29-13-4-7-17(22)16(10-13)21(23,24)25/h2-11H,1H3,(H,26,30)(H2,28,29,31)/i1D3	-	-
drugbank_8532.pdbqt	-9.1	DB14918	investigational	Branaplam	InChI=1S/C22H27N5O2/c1-21(2)10-16(11-22(3,4)27-21)29-20-8-7-18(25-26-20)17-6-5-14(9-19(17)28)15-12-23-24-13-15/h5-9,12-13,16,27-28H,10-11H2,1-4H3,(H,23,24)	-	-
drugbank_4893.pdbqt	-9.1	DB07486	experimental	3-({4-[(1E)-3-morpholin-4-yl-3-oxoprop-1-en-1-yl]-2,3-bis(trifluoromethyl)phenyl}sulfanyl)aniline	InChI=1S/C21H18F6N2O2S/c22-20(23,24)18-13(5-7-17(30)29-8-10-31-11-9-29)4-6-16(19(18)21(25,26)27)32-15-3-1-2-14(28)12-15/h1-7,12H,8-11,28H2/b7-5+	-	-
drugbank_7537.pdbqt	-9.1	DB12960	investigational	INCB-9471	InChI=1S/C30H40F3N5O2/c1-6-40-25-16-22-15-23(30(31,32)33)7-8-24(22)27(25)38-14-13-37(17-19(38)2)29(5)9-11-36(12-10-29)28(39)26-20(3)34-18-35-21(26)4/h7-8,15,18-19,25,27H,6,9-14,16-17H2,1-5H3/t19-,25+,27+/m0/s1	-	-
drugbank_8685.pdbqt	-9.1	DB15247	investigational	Vorolanib	InChI=1S/C23H26FN5O3/c1-12-19(10-17-16-9-14(24)5-6-18(16)27-21(17)30)25-13(2)20(12)22(31)26-15-7-8-29(11-15)23(32)28(3)4/h5-6,9-10,15,25H,7-8,11H2,1-4H3,(H,26,31)(H,27,30)/b17-10-/t15-/m0/s1	-	-
drugbank_8979.pdbqt	-9.1	DB16038	investigational	PLX8394	InChI=1S/C25H21F3N6O3S/c26-16-5-6-34(12-16)38(36,37)33-20-4-3-19(27)21(22(20)28)23(35)18-11-32-25-17(18)7-14(8-31-25)15-9-29-24(30-10-15)13-1-2-13/h3-4,7-11,13,16,33H,1-2,5-6,12H2,(H,31,32)/t16-/m1/s1	-	-
drugbank_1907.pdbqt	-9.1	DB02491	experimental	4-[4-(1-Amino-1-Methylethyl)Phenyl]-5-Chloro-N-[4-(2-Morpholin-4-Ylethyl)Phenyl]Pyrimidin-2-Amine	InChI=1S/C25H30ClN5O/c1-25(2,27)20-7-5-19(6-8-20)23-22(26)17-28-24(30-23)29-21-9-3-18(4-10-21)11-12-31-13-15-32-16-14-31/h3-10,17H,11-16,27H2,1-2H3,(H,28,29,30)	-	-
drugbank_1693.pdbqt	-9.1	DB02226	experimental	3,8-Diamino-6-Phenyl-5-[6-[1-[2-[(1,2,3,4-Tetrahydro-9-Acridinyl)Amino]Ethyl]-1h-1,2,3-Triazol-4-Yl]Hexyl]-Phenanthridinium	InChI=1S/C42H44N8/c43-30-19-21-33-34-22-20-31(44)27-40(34)50(42(37(33)26-30)29-12-4-3-5-13-29)24-11-2-1-6-14-32-28-49(48-47-32)25-23-45-41-35-15-7-9-17-38(35)46-39-18-10-8-16-36(39)41/h3-5,7,9,12-13,15,17,19-22,26-28,44H,1-2,6,8,10-11,14,16,18,23-25,43H2,(H,45,46)/p+1	-	-
drugbank_6649.pdbqt	-9.1	DB11651	investigational	Dactolisib	InChI=1S/C30H23N5O/c1-30(2,18-31)22-9-11-23(12-10-22)35-28-24-15-19(21-14-20-6-4-5-7-25(20)32-16-21)8-13-26(24)33-17-27(28)34(3)29(35)36/h4-17H,1-3H3	-	-
drugbank_1524.pdbqt	-9.1	DB02008	experimental	1-(2-Fluorobenzyl)-3-Butyl-8-(N-Acetyl-4-Aminobenzyl)-Xanthine	InChI=1S/C25H26FN5O3/c1-3-4-13-30-23-22(24(33)31(25(30)34)15-18-7-5-6-8-20(18)26)28-21(29-23)14-17-9-11-19(12-10-17)27-16(2)32/h5-12H,3-4,13-15H2,1-2H3,(H,27,32)(H,28,29)	-	-
drugbank_8249.pdbqt	-9.1	DB14034	experimental	Darglitazone	InChI=1S/C23H20N2O4S/c1-14-18(24-22(29-14)17-5-3-2-4-6-17)11-12-19(26)16-9-7-15(8-10-16)13-20-21(27)25-23(28)30-20/h2-10,20H,11-13H2,1H3,(H,25,27,28)	-	-
drugbank_6048.pdbqt	-9.1	DB08815	approved; investigational	Lurasidone	InChI=1S/C28H36N4O2S/c33-27-24-18-9-10-19(15-18)25(24)28(34)32(27)17-21-6-2-1-5-20(21)16-30-11-13-31(14-12-30)26-22-7-3-4-8-23(22)35-29-26/h3-4,7-8,18-21,24-25H,1-2,5-6,9-17H2/t18-,19+,20-,21-,24+,25-/m0/s1	-	-
drugbank_6773.pdbqt	-9.1	DB11829	investigational	Ruboxistaurin	InChI=1S/C28H28N4O3/c1-30(2)15-18-11-12-31-16-21(19-7-3-5-9-23(19)31)25-26(28(34)29-27(25)33)22-17-32(13-14-35-18)24-10-6-4-8-20(22)24/h3-10,16-18H,11-15H2,1-2H3,(H,29,33,34)/t18-/m0/s1	-	-
drugbank_7366.pdbqt	-9.1	DB12694	investigational	CE-326597	InChI=1S/C37H34N6O2/c1-25(2)41(23-26-13-5-3-6-14-26)34(44)24-42-32-19-11-12-20-33(32)43-35(27-15-7-4-8-16-27)39-40-36(43)30(37(42)45)21-28-22-38-31-18-10-9-17-29(28)31/h3-20,22,25,30,38H,21,23-24H2,1-2H3/t30-/m0/s1	-	-
drugbank_6825.pdbqt	-9.1	DB11907	investigational	Rociletinib	InChI=1S/C27H28F3N7O3/c1-4-24(39)32-18-6-5-7-19(14-18)33-25-21(27(28,29)30)16-31-26(35-25)34-22-9-8-20(15-23(22)40-3)37-12-10-36(11-13-37)17(2)38/h4-9,14-16H,1,10-13H2,2-3H3,(H,32,39)(H2,31,33,34,35)	-	-
drugbank_7444.pdbqt	-9.1	DB12817	investigational	Zoliflodacin	InChI=1S/C22H22FN5O7/c1-8-7-33-21(32)28(8)17-12-4-11-5-22(18(29)24-20(31)25-19(22)30)16-10(3)34-9(2)6-27(16)14(11)13(23)15(12)35-26-17/h4,8-10,16H,5-7H2,1-3H3,(H2,24,25,29,30,31)/t8-,9+,10-,16+/m0/s1	-	-
fda_1615.pdbqt	-9.1	-	-	-	-	n1(nc(c2ccccc2c1=O)Cc1ccc(cc1)Cl)[C@@H]1CCC[N@H+](C)CC1	-
fda_759.pdbqt	-9.1	-	-	-	-	Cc1ccc(cc1Nc1nc(ccn1)c1cnccc1)NC(=O)c1ccc(cc1)C[N@H+]1CC[N@@H+](CC1)C	-
fda_1365.pdbqt	-9.1	-	-	-	-	n1(nc(c2ccccc2c1=O)Cc1ccc(cc1)Cl)[C@H]1CCC[N@H+](C)CC1	-
fda_1201.pdbqt	-9.1	-	-	-	-	c1(ccc(F)c(F)c1Nc1c(cc(cc1)I)F)C(=O)N1CC(C1)(O)[C@H]1[NH2+]CCCC1	-
fda_1364.pdbqt	-9.1	-	-	-	-	n1(nc(c2ccccc2c1=O)Cc1ccc(cc1)Cl)[C@H]1CCC[N@H+](C)CC1	-
fda_2109.pdbqt	-9.1	-	-	-	-	C(C[N@@H+]1[C@H]2C[C@@H](C[C@@H]1CC2)n1c(C)nnc1C(C)C)[C@H](NC(=O)C1CCC(CC1)(F)F)c1ccccc1	-
fda_797.pdbqt	-9.1	-	-	-	-	[N@H+]1(CC[C@H](CC1)c1c2c(on1)cc(F)cc2)CCc1c(C)nc2n(c1=O)CCC[C@H]2O	-
fda_760.pdbqt	-9.1	-	-	-	-	Cc1ccc(cc1Nc1nc(ccn1)c1cnccc1)NC(=O)c1ccc(cc1)C[N@H+]1CC[N@@H+](CC1)C	-
fda_841.pdbqt	-9.1	-	-	-	-	[N@H+]1(CC[C@H](CC1)c1c2c(on1)cc(F)cc2)CCc1c(C)nc2n(c1=O)CCCC2	-
fda_532.pdbqt	-9.1	-	-	-	-	[C@@H]1(C[C@]2([C@H]3Cc4c5c(c(cc4)O)O[C@@H](C1=O)[C@@]25CC[N@H+]3CC1CC1)O)C(=O)NC(C)(C)c1onc(n1)c1ccccc1	-
fda_796.pdbqt	-9.1	-	-	-	-	[N@H+]1(CC[C@H](CC1)c1c2c(on1)cc(F)cc2)CCc1c(C)nc2n(c1=O)CCC[C@H]2O	-
fda_538.pdbqt	-9.1	-	-	-	-	c1(ccc(cc1)NC(=O)C1(CC1)C(=O)Nc1ccc(cc1)F)Oc1c2CC(=C(C=c2[nH]cc1)OC)OC	-
fda_1213.pdbqt	-9.1	-	-	-	-	c1(c[nH]c2ncc(cc12)c1ccc(cc1)Cl)C(=O)c1c(ccc(c1F)NS(=O)(=O)CCC)F	-
nonfda2543.pdbqt	-9.1	-	-	-	-	O=C1Oc2ccccc2C(=C1CC1=C([O-])c2ccccc2OC1=O)[O-]	ZINC000003869855
nonfda2366.pdbqt	-9.1	-	-	-	-	O=C(NCc1c(F)cc(F)cc1F)C1=CN2C[C@H]3O[C@@H]4CC[C@@H](C4)N3C(=O)C2=C(O)C1=O	ZINC000224657532
nonfda1511.pdbqt	-9.1	-	-	-	-	COc1ccc(Cl)cc1C(=O)NCCc1ccc(S(=O)(=O)[N]C(=O)N[C@@H]2CCC[C@H](O)C2)cc1	ZINC000095619124
nonfda2360.pdbqt	-9.1	-	-	-	-	COc1ccc2cc1Oc1ccc(cc1)C[C@H]1c3c(cc4OCOc4c3Oc3cc4c(cc3OC)CCN(C)[C@@H]4C2)CCN1C	ZINC000030726863
nonfda2404.pdbqt	-9.1	-	-	-	-	C[C@]12CC[C@@H]3[C@H]4CCC(=O)C=C4CC[C@H]3[C@@H]1CC[C@@H]2OC(=O)CCc1ccccc1	ZINC000003881613
nonfda1121.pdbqt	-9.1	-	-	-	-	C[C@@]12CC[C@@H]3c4ccc(Os([o])([o])[o])c(O)c4CC[C@@H]3[C@H]1CCC2=O	ZINC000261494710
nonfda2952.pdbqt	-9.1	-	-	-	-	COc1cc2c3cc1Oc1cc(ccc1O)C[C@@H]1c4c(cc(OC)c(O)c4Oc4ccc(cc4)C[C@@H]3[N@@H+](C)CC2)CC[N+]1(C)C	ZINC000003978083
nonfda1601.pdbqt	-9.1	-	-	-	-	CCC(C)(C)[C@@H]1C(=O)N2CCC[C@@H]2[C@]2(O)O[C@](NC(=O)[C@@H]3C[C@@H]4c5c6C(=CNc6ccc5)C[C@H]4N(C)C3)(C(C)C)C(=O)N12	ZINC000299818022
nonfda2953.pdbqt	-9.1	-	-	-	-	COc1cc2c3cc1Oc1cc(ccc1O)C[C@@H]1c4c(cc(OC)c(O)c4Oc4ccc(cc4)C[C@@H]3[N@H+](C)CC2)CC[N+]1(C)C	ZINC000003978083
nonfda629.pdbqt	-9.1	-	-	-	-	CCCCC(=O)NC1(C(=O)NCc2ccc(c3ccccc3C3=N[N]N=N3)cc2)CCCC1	ZINC000067665085
nonfda2357.pdbqt	-9.1	-	-	-	-	COc1ccc2cc1Oc1ccc(cc1)C[C@H]1c3c(cc4OCOc4c3Oc3cc4c(cc3OC)CC[N@@H+](C)[C@@H]4C2)CC[N@@H+]1C	ZINC000030726863
nonfda600.pdbqt	-9.1	-	-	-	-	Cc1ccc(NC(=O)c2ccc(C[NH+]3CCN(C)CC3)cc2)cc1Nc1nccc(C2=CN(O)CC=C2)n1	ZINC000095617641
nonfda560.pdbqt	-9.1	-	-	-	-	C[C@@]12CC[C@@H]3c4ccc(O)c(O)c4CC[C@@H]3[C@H]1CCC2=O	ZINC000044020714
nonfda3901.pdbqt	-9.1	-	-	-	-	FC(F)(F)c1cccc(C2=CC[N@H+](CCc3ccc4ccccc4c3)CC2)c1	ZINC000000577115
nonfda1777.pdbqt	-9.1	-	-	-	-	Cc1c(C)c2c(CC[C@](C)(COc3ccc(C[C@H]4SC(=O)[N]C4=O)cc3)O2)c(C)c1O	ZINC000000968278
nonfda1778.pdbqt	-9.1	-	-	-	-	Cc1c(C)c2c(CC[C@](C)(COc3ccc(C[C@H]4SC(=O)NC4=O)cc3)O2)c(C)c1O	ZINC000000968278
nonfda2614.pdbqt	-9.1	-	-	-	-	C[C@]12CC[C@@H]3c4ccc(O[C@@H]5O[C@H](C(=O)[O-])[C@@H](O)[C@H](O)[C@H]5O)cc4CC[C@H]3[C@H]1CC[C@@H]2O	ZINC000256310200
nonfda1080.pdbqt	-9.1	-	-	-	-	C[C@@]12CC[C@@H]3c4ccc(Os([o])([o])[o])cc4CC[C@@H]3[C@H]1CC[C@H]2O	ZINC000261494712
nonfda2615.pdbqt	-9.1	-	-	-	-	C[C@]12CC[C@@H]3c4ccc(O[C@@H]5O[C@H](C(=O)[O-])[C@@H](O)[C@H](O)[C@H]5O)cc4CC[C@@H]3[C@H]1CC[C@@H]2O	ZINC000150374443
nonfda2678.pdbqt	-9.1	-	-	-	-	C[C@]1(COc2ccc(N3CC[C@@H](Oc4ccc(OC(F)(F)F)cc4)CC3)cc2)CN2C=C(N(=O)=O)N=C2O1	ZINC000043100810
drugbank_6677.pdbqt	-9	DB11691	approved; investigational	Naldemedine	InChI=1S/C32H34N4O6/c1-30(2,29-33-27(35-42-29)18-6-4-3-5-7-18)34-28(39)20-15-32(40)22-14-19-10-11-21(37)25-23(19)31(32,26(41-25)24(20)38)12-13-36(22)16-17-8-9-17/h3-7,10-11,17,22,26,37-38,40H,8-9,12-16H2,1-2H3,(H,34,39)/t22-,26+,31+,32-/m1/s1	-	-
drugbank_6052.pdbqt	-9	DB08822	approved; investigational	Azilsartan medoxomil	InChI=1S/C30H24N4O8/c1-3-38-28-31-23-10-6-9-22(27(35)39-16-24-17(2)40-30(37)41-24)25(23)34(28)15-18-11-13-19(14-12-18)20-7-4-5-8-21(20)26-32-29(36)42-33-26/h4-14H,3,15-16H2,1-2H3,(H,32,33,36)	-	-
drugbank_7783.pdbqt	-9	DB13345	approved; experimental	Dihydroergocristine	InChI=1S/C35H41N5O5/c1-20(2)34(37-31(41)23-16-25-24-11-7-12-26-30(24)22(18-36-26)17-27(25)38(3)19-23)33(43)40-28(15-21-9-5-4-6-10-21)32(42)39-14-8-13-29(39)35(40,44)45-34/h4-7,9-12,18,20,23,25,27-29,36,44H,8,13-17,19H2,1-3H3,(H,37,41)/t23-,25-,27-,28+,29+,34-,35+/m1/s1	-	-
drugbank_4965.pdbqt	-9	DB07568	experimental	(2S)-2-[(2,1,3-BENZOTHIADIAZOL-4-YLSULFONYL)AMINO]-2-PHENYL-N-PYRIDIN-4-YLACETAMIDE	InChI=1S/C19H15N5O3S2/c25-19(21-14-9-11-20-12-10-14)17(13-5-2-1-3-6-13)24-29(26,27)16-8-4-7-15-18(16)23-28-22-15/h1-12,17,24H,(H,20,21,25)/t17-/m0/s1	-	-
drugbank_6645.pdbqt	-9	DB11645	investigational	PF-4191834	InChI=1S/C22H23N3O2S/c1-25-20(9-12-24-25)16-5-7-18(8-6-16)28-19-4-2-3-17(15-19)22(21(23)26)10-13-27-14-11-22/h2-9,12,15H,10-11,13-14H2,1H3,(H2,23,26)	-	-
drugbank_3454.pdbqt	-9	DB04495	experimental	Paratoulene phosphate	InChI=1S/C30H34N3O7P/c1-21(34)31-28(19-22-12-16-26(17-13-22)40-41(37,38)39)29(35)32-27-9-5-6-18-33(30(27)36)20-23-10-14-25(15-11-23)24-7-3-2-4-8-24/h2-4,7-8,10-17,27-28H,5-6,9,18-20H2,1H3,(H,31,34)(H,32,35)(H2,37,38,39)/t27-,28-/m0/s1	-	-
drugbank_6631.pdbqt	-9	DB11618	experimental	Zorubicin	InChI=1S/C34H35N3O10/c1-15-28(38)20(35)12-23(46-15)47-22-14-34(44,16(2)36-37-33(43)17-8-5-4-6-9-17)13-19-25(22)32(42)27-26(30(19)40)29(39)18-10-7-11-21(45-3)24(18)31(27)41/h4-11,15,20,22-23,28,38,40,42,44H,12-14,35H2,1-3H3,(H,37,43)/t15-,20-,22-,23-,28+,34-/m0/s1	-	-
drugbank_5673.pdbqt	-9	DB08384	experimental	2-({4-[4-(pyridin-4-ylmethyl)-1H-pyrazol-3-yl]phenoxy}methyl)quinoline	InChI=1S/C25H20N4O/c1-2-4-24-19(3-1)5-8-22(28-24)17-30-23-9-6-20(7-10-23)25-21(16-27-29-25)15-18-11-13-26-14-12-18/h1-14,16H,15,17H2,(H,27,29)	-	-
drugbank_7398.pdbqt	-9	DB12742	investigational	Amuvatinib	InChI=1S/C23H21N5O3S/c32-23(24-12-15-5-6-18-19(11-15)30-14-29-18)28-9-7-27(8-10-28)22-21-20(25-13-26-22)16-3-1-2-4-17(16)31-21/h1-6,11,13H,7-10,12,14H2,(H,24,32)	-	-
drugbank_5234.pdbqt	-9	DB07875	experimental	5-Chloro-thiophene-2-carboxylic acid ((3S,4S)-1-{[2-fluoro-4-(2-oxo-2H-pyridin-1-yl)-phenylcarbamoyl]-methyl}-4-hydroxy-pyrrolidin-3-yl)-amide	InChI=1S/C22H20ClFN4O4S/c23-19-7-6-18(33-19)22(32)26-16-10-27(11-17(16)29)12-20(30)25-15-5-4-13(9-14(15)24)28-8-2-1-3-21(28)31/h1-9,16-17,29H,10-12H2,(H,25,30)(H,26,32)/t16-,17-/m0/s1	-	-
drugbank_8550.pdbqt	-9	DB14974	investigational	Pimodivir	InChI=1S/C20H19F2N5O2/c21-11-5-12-13(7-24-17(12)23-6-11)18-25-8-14(22)19(27-18)26-16-10-3-1-9(2-4-10)15(16)20(28)29/h5-10,15-16H,1-4H2,(H,23,24)(H,28,29)(H,25,26,27)/t9?,10?,15-,16-/m0/s1	-	-
drugbank_4024.pdbqt	-9	DB06178	investigational	Talotrexin	InChI=1S/C27H27N9O6/c28-21-20-22(36-27(29)35-21)32-13-16(33-20)12-31-15-9-7-14(8-10-15)23(37)34-19(26(41)42)6-3-11-30-24(38)17-4-1-2-5-18(17)25(39)40/h1-2,4-5,7-10,13,19,31H,3,6,11-12H2,(H,30,38)(H,34,37)(H,39,40)(H,41,42)(H4,28,29,32,35,36)/t19-/m0/s1	-	-
drugbank_4156.pdbqt	-9	DB06515	investigational	Resiniferatoxin	InChI=1S/C37H40O9/c1-21(2)35-17-23(4)37-27(33(35)44-36(45-35,46-37)19-24-9-7-6-8-10-24)14-26(18-34(41)30(37)13-22(3)32(34)40)20-43-31(39)16-25-11-12-28(38)29(15-25)42-5/h6-15,23,27,30,33,38,41H,1,16-20H2,2-5H3/t23-,27+,30-,33-,34-,35-,36-,37-/m1/s1	-	-
drugbank_8707.pdbqt	-9	DB15294	investigational	SB-1578	InChI=1S/C26H30N4O4/c1-2-12-30(11-1)13-16-33-24-7-5-21-17-20(24)18-31-14-3-4-15-32-19-22-6-8-25(34-22)23-9-10-27-26(28-21)29-23/h3-10,17H,1-2,11-16,18-19H2,(H,27,28,29)/b4-3+	-	-
drugbank_7593.pdbqt	-9	DB13050	investigational	Tirilazad	InChI=1S/C38H52N6O2/c1-26-22-31-29-9-8-27-23-28(45)10-12-37(27,2)30(29)11-13-38(31,3)35(26)32(46)25-41-18-20-43(21-19-41)34-24-33(42-14-4-5-15-42)39-36(40-34)44-16-6-7-17-44/h10-12,23-24,26,29,31,35H,4-9,13-22,25H2,1-3H3/t26-,29-,31+,35-,37+,38+/m1/s1	-	-
drugbank_6932.pdbqt	-9	DB12064	investigational	BMS-777607	InChI=1S/C25H19ClF2N4O4/c1-2-35-19-10-12-32(16-6-3-14(27)4-7-16)25(34)21(19)24(33)31-15-5-8-18(17(28)13-15)36-20-9-11-30-23(29)22(20)26/h3-13H,2H2,1H3,(H2,29,30)(H,31,33)	-	-
drugbank_8441.pdbqt	-9	DB14723	approved; investigational	Larotrectinib	InChI=1S/C21H22F2N6O2/c22-13-3-4-16(23)15(10-13)18-2-1-7-28(18)19-6-9-29-20(26-19)17(11-24-29)25-21(31)27-8-5-14(30)12-27/h3-4,6,9-11,14,18,30H,1-2,5,7-8,12H2,(H,25,31)/t14-,18+/m0/s1	-	-
drugbank_1019.pdbqt	-9	DB01349	experimental	Tasosartan	InChI=1S/C23H21N7O/c1-14-18-11-12-21(31)30(23(18)25-15(2)24-14)13-16-7-9-17(10-8-16)19-5-3-4-6-20(19)22-26-28-29-27-22/h3-10H,11-13H2,1-2H3,(H,26,27,28,29)	-	-
drugbank_482.pdbqt	-9	DB00683	approved; illicit	Midazolam	InChI=1S/C18H13ClFN3/c1-11-21-9-13-10-22-18(14-4-2-3-5-16(14)20)15-8-12(19)6-7-17(15)23(11)13/h2-9H,10H2,1H3	-	-
drugbank_5397.pdbqt	-9	DB08058	experimental	4-[3-(1,4-diazepan-1-ylcarbonyl)-4-fluorobenzyl]phthalazin-1(2H)-one	InChI=1S/C21H21FN4O2/c22-18-7-6-14(12-17(18)21(28)26-10-3-8-23-9-11-26)13-19-15-4-1-2-5-16(15)20(27)25-24-19/h1-2,4-7,12,23H,3,8-11,13H2,(H,25,27)	-	-
drugbank_6294.pdbqt	-9	DB09195	approved	Lorpiprazole	InChI=1S/C21H26F3N5/c22-21(23,24)16-4-2-5-17(13-16)28-11-9-27(10-12-28)8-7-19-25-26-20-18-6-1-3-15(18)14-29(19)20/h2,4-5,13,15,18H,1,3,6-12,14H2/t15-,18-/m0/s1	-	-
drugbank_5971.pdbqt	-9	DB08730	experimental	3-FLUORO-5-MORPHOLIN-4-YL-N-[1-(2-PYRIDIN-4-YLETHYL)-1H-INDOL-6-YL]BENZAMIDE	InChI=1S/C26H25FN4O2/c27-22-15-21(16-24(17-22)30-11-13-33-14-12-30)26(32)29-23-2-1-20-6-10-31(25(20)18-23)9-5-19-3-7-28-8-4-19/h1-4,6-8,10,15-18H,5,9,11-14H2,(H,29,32)	-	-
drugbank_4018.pdbqt	-9	DB06163	investigational	Plevitrexed	InChI=1S/C26H25FN8O4/c1-4-9-35(13-16-11-19-22(10-14(16)2)28-15(3)29-25(19)37)17-5-6-18(20(27)12-17)24(36)30-21(26(38)39)7-8-23-31-33-34-32-23/h1,5-6,10-12,21H,7-9,13H2,2-3H3,(H,30,36)(H,38,39)(H,28,29,37)(H,31,32,33,34)/t21-/m0/s1	-	-
drugbank_9140.pdbqt	-9	DB16299	investigational	Poseltinib	InChI=1S/C26H26N6O3/c1-3-23(33)27-19-5-4-6-21(17-19)35-25-24-22(11-16-34-24)29-26(30-25)28-18-7-9-20(10-8-18)32-14-12-31(2)13-15-32/h3-11,16-17H,1,12-15H2,2H3,(H,27,33)(H,28,29,30)	-	-
[truncated: 15,163 more rows]

## Sheet: D13L
ID	Binding energy (kcal/mol)	DrugBank ID	Drug group	Generic name	InCHI key	SMILES	ZINC ID
[truncated: 15,604 more rows]

## Sheet: F13L
ID	Binding energy (kcal/mol)	DrugBank ID	Drug group	Generic name	InCHI key	SMILES	ZINC ID
[truncated: 15,604 more rows]

## Sheet: I7L
ID	Binding energy (kcal/mol)	DrugBank ID	Drug group	Generic name	InCHI key	SMILES	ZINC ID
[truncated: 15,604 more rows]

[truncated: 1 more sheets: G1L]
